# Supplementary material for: Generalized Pareto for Pattern-Oriented Random Walk Modelling of Organisms’ Movements
Source: PLoS One. 2015 Jul 14;10(7):e0132231. doi: 10.1371/journal.pone.0132231 (PMC4501722; doi:10.1371/journal.pone.0132231)
Supplement: S1 Dataset — (TXT) [file pone.0132231.s001.txt]

hour	date	lon	lat
20:27:03	03/12/10	-77.264478	-11.773583
20:27:04	03/12/10	-77.26434	-11.773507
20:27:05	03/12/10	-77.264288	-11.773433
20:27:06	03/12/10	-77.26428	-11.77332
20:27:07	03/12/10	-77.26433	-11.773185
20:27:08	03/12/10	-77.264423	-11.773043
20:27:09	03/12/10	-77.26452	-11.772918
20:27:10	03/12/10	-77.264627	-11.772805
20:27:11	03/12/10	-77.264747	-11.772703
20:27:12	03/12/10	-77.26486	-11.772608
20:27:13	03/12/10	-77.264943	-11.772492
20:27:14	03/12/10	-77.265028	-11.772393
20:27:15	03/12/10	-77.265107	-11.772298
20:27:17	03/12/10	-77.265278	-11.772093
20:27:19	03/12/10	-77.265433	-11.771907
20:27:21	03/12/10	-77.265573	-11.771692
20:27:23	03/12/10	-77.265745	-11.7714
20:27:25	03/12/10	-77.265943	-11.771245
20:27:27	03/12/10	-77.266093	-11.771125
20:27:29	03/12/10	-77.26635	-11.770868
20:27:31	03/12/10	-77.266592	-11.770668
20:27:33	03/12/10	-77.26683	-11.77053
20:27:35	03/12/10	-77.266997	-11.770575
20:27:37	03/12/10	-77.267198	-11.770367
20:27:39	03/12/10	-77.267365	-11.770095
20:27:41	03/12/10	-77.267517	-11.769798
20:27:43	03/12/10	-77.267663	-11.769498
20:27:45	03/12/10	-77.267723	-11.769162
20:27:47	03/12/10	-77.267797	-11.768848
20:27:49	03/12/10	-77.267878	-11.768503
20:27:51	03/12/10	-77.267942	-11.768135
20:27:53	03/12/10	-77.268007	-11.767808
20:27:55	03/12/10	-77.268048	-11.767505
20:27:57	03/12/10	-77.268115	-11.767202
20:27:59	03/12/10	-77.268217	-11.766887
20:28:01	03/12/10	-77.268323	-11.766553
20:28:03	03/12/10	-77.268445	-11.766217
20:28:05	03/12/10	-77.26857	-11.765908
20:28:07	03/12/10	-77.268712	-11.76563
20:28:09	03/12/10	-77.26881	-11.765315
20:28:11	03/12/10	-77.26885	-11.764972
20:28:13	03/12/10	-77.268913	-11.764622
20:28:15	03/12/10	-77.268993	-11.764257
20:28:17	03/12/10	-77.269075	-11.763905
20:28:19	03/12/10	-77.269158	-11.763538
20:28:21	03/12/10	-77.269252	-11.763177
20:28:23	03/12/10	-77.269383	-11.762847
20:28:25	03/12/10	-77.269532	-11.762523
20:28:27	03/12/10	-77.269722	-11.762205
20:28:29	03/12/10	-77.269885	-11.761885
20:28:31	03/12/10	-77.27006	-11.76156
20:28:33	03/12/10	-77.270237	-11.761212
20:28:35	03/12/10	-77.270375	-11.760865
20:28:37	03/12/10	-77.270517	-11.76052
20:28:39	03/12/10	-77.2706	-11.760158
20:28:40	03/12/10	-77.270655	-11.759793
20:28:43	03/12/10	-77.270732	-11.75939
20:28:45	03/12/10	-77.270775	-11.759018
20:28:47	03/12/10	-77.270833	-11.758673
20:28:49	03/12/10	-77.270915	-11.758327
20:28:51	03/12/10	-77.270992	-11.757965
20:28:53	03/12/10	-77.27109	-11.75762
20:28:55	03/12/10	-77.271182	-11.75725
20:28:57	03/12/10	-77.271273	-11.75691
20:28:59	03/12/10	-77.271372	-11.756543
20:29:01	03/12/10	-77.271503	-11.756173
20:29:03	03/12/10	-77.271637	-11.755815
20:29:05	03/12/10	-77.271795	-11.755442
20:29:06	03/12/10	-77.271995	-11.755092
20:29:09	03/12/10	-77.272207	-11.754765
20:29:11	03/12/10	-77.27243	-11.754462
20:29:13	03/12/10	-77.272675	-11.754143
20:29:15	03/12/10	-77.272912	-11.753842
20:29:17	03/12/10	-77.273157	-11.75354
20:29:19	03/12/10	-77.273422	-11.753222
20:29:21	03/12/10	-77.273647	-11.752907
20:29:23	03/12/10	-77.273877	-11.752625
20:29:25	03/12/10	-77.274115	-11.752358
20:29:27	03/12/10	-77.274315	-11.752108
20:29:29	03/12/10	-77.274515	-11.751907
20:29:31	03/12/10	-77.274725	-11.751715
20:29:33	03/12/10	-77.274898	-11.751458
20:29:35	03/12/10	-77.275102	-11.751218
20:29:37	03/12/10	-77.2753	-11.751005
20:29:39	03/12/10	-77.275475	-11.750743
20:29:41	03/12/10	-77.275732	-11.7505
20:29:43	03/12/10	-77.275997	-11.750275
20:29:45	03/12/10	-77.276262	-11.750043
20:29:47	03/12/10	-77.276513	-11.74981
20:29:49	03/12/10	-77.276785	-11.749535
20:29:51	03/12/10	-77.277045	-11.749268
20:29:53	03/12/10	-77.277333	-11.748987
20:29:55	03/12/10	-77.27761	-11.748762
20:29:57	03/12/10	-77.277847	-11.748572
20:29:59	03/12/10	-77.278112	-11.74839
20:30:01	03/12/10	-77.278368	-11.748208
20:30:03	03/12/10	-77.27863	-11.748053
20:30:05	03/12/10	-77.278813	-11.747882
20:30:07	03/12/10	-77.278927	-11.747628
20:30:08	03/12/10	-77.279073	-11.74739
20:30:11	03/12/10	-77.279172	-11.747075
20:30:13	03/12/10	-77.279317	-11.746688
20:30:15	03/12/10	-77.279395	-11.74632
20:30:17	03/12/10	-77.279522	-11.745988
20:30:19	03/12/10	-77.279642	-11.74565
20:30:21	03/12/10	-77.279743	-11.7453
20:30:23	03/12/10	-77.279848	-11.74498
20:30:25	03/12/10	-77.279955	-11.74463
20:30:27	03/12/10	-77.280073	-11.744295
20:30:29	03/12/10	-77.280192	-11.74395
20:30:31	03/12/10	-77.280298	-11.743603
20:30:33	03/12/10	-77.280387	-11.743255
20:30:35	03/12/10	-77.280482	-11.742912
20:30:37	03/12/10	-77.280587	-11.742562
20:30:39	03/12/10	-77.2807	-11.742197
20:30:41	03/12/10	-77.280783	-11.741832
20:30:43	03/12/10	-77.280872	-11.741498
20:30:45	03/12/10	-77.28097	-11.741165
20:30:47	03/12/10	-77.281075	-11.740862
20:30:49	03/12/10	-77.281195	-11.740565
20:30:51	03/12/10	-77.281325	-11.740267
20:30:53	03/12/10	-77.281417	-11.739963
20:30:55	03/12/10	-77.28157	-11.739728
20:30:57	03/12/10	-77.281613	-11.739495
20:30:59	03/12/10	-77.281695	-11.73926
20:31:01	03/12/10	-77.281723	-11.738988
20:31:03	03/12/10	-77.281798	-11.738775
20:31:05	03/12/10	-77.281897	-11.738505
20:31:07	03/12/10	-77.282058	-11.738235
20:31:09	03/12/10	-77.282223	-11.737945
20:31:11	03/12/10	-77.282398	-11.737652
20:31:13	03/12/10	-77.282578	-11.737332
20:31:15	03/12/10	-77.282747	-11.737077
20:31:17	03/12/10	-77.282907	-11.736822
20:31:19	03/12/10	-77.283037	-11.73655
20:31:21	03/12/10	-77.283158	-11.73626
20:31:23	03/12/10	-77.283298	-11.73597
20:31:25	03/12/10	-77.283458	-11.735707
20:31:27	03/12/10	-77.283588	-11.735468
20:31:29	03/12/10	-77.283718	-11.735233
20:31:31	03/12/10	-77.28386	-11.735008
20:31:33	03/12/10	-77.284008	-11.734797
20:31:35	03/12/10	-77.284138	-11.734608
20:31:36	03/12/10	-77.284297	-11.734388
20:31:39	03/12/10	-77.28445	-11.734145
20:31:39	03/12/10	-77.284498	-11.734062
20:31:40	03/12/10	-77.284542	-11.73398
20:31:41	03/12/10	-77.284607	-11.733783
20:31:42	03/12/10	-77.284687	-11.733613
20:31:43	03/12/10	-77.284777	-11.733468
20:31:44	03/12/10	-77.284875	-11.733337
20:31:45	03/12/10	-77.284972	-11.73321
20:31:46	03/12/10	-77.285063	-11.733078
20:31:47	03/12/10	-77.285165	-11.732947
20:31:48	03/12/10	-77.28527	-11.732817
20:31:49	03/12/10	-77.285368	-11.732692
20:31:50	03/12/10	-77.285455	-11.732577
20:31:51	03/12/10	-77.285528	-11.73247
20:31:52	03/12/10	-77.285578	-11.732362
20:31:53	03/12/10	-77.28562	-11.73225
20:31:54	03/12/10	-77.285657	-11.732133
20:31:55	03/12/10	-77.285698	-11.732018
20:31:56	03/12/10	-77.285732	-11.731898
20:31:57	03/12/10	-77.285763	-11.731775
20:31:58	03/12/10	-77.285797	-11.731652
20:31:59	03/12/10	-77.285823	-11.73153
20:32:00	03/12/10	-77.285845	-11.731405
20:32:01	03/12/10	-77.285857	-11.731272
20:32:02	03/12/10	-77.28587	-11.731138
20:32:03	03/12/10	-77.285887	-11.731008
20:32:04	03/12/10	-77.285905	-11.730887
20:32:05	03/12/10	-77.285923	-11.73077
20:32:06	03/12/10	-77.285943	-11.730653
20:32:07	03/12/10	-77.285973	-11.730538
20:32:08	03/12/10	-77.285997	-11.730422
20:32:09	03/12/10	-77.286013	-11.7303
20:32:10	03/12/10	-77.286023	-11.730155
20:32:11	03/12/10	-77.286047	-11.729988
20:32:12	03/12/10	-77.286052	-11.729812
20:32:13	03/12/10	-77.286055	-11.729647
20:32:14	03/12/10	-77.286063	-11.729502
20:32:15	03/12/10	-77.286082	-11.72938
20:32:16	03/12/10	-77.286093	-11.729277
20:32:17	03/12/10	-77.286122	-11.729177
20:32:18	03/12/10	-77.286183	-11.729078
20:32:19	03/12/10	-77.28629	-11.728988
20:32:20	03/12/10	-77.286397	-11.728878
20:32:21	03/12/10	-77.286485	-11.728745
20:32:22	03/12/10	-77.286557	-11.728612
20:32:23	03/12/10	-77.286635	-11.728477
20:32:24	03/12/10	-77.286722	-11.728347
20:32:25	03/12/10	-77.28681	-11.728227
20:32:26	03/12/10	-77.286917	-11.728127
20:32:27	03/12/10	-77.287027	-11.72804
20:32:28	03/12/10	-77.287143	-11.727958
20:32:29	03/12/10	-77.287257	-11.727868
20:32:30	03/12/10	-77.287372	-11.727768
20:32:31	03/12/10	-77.287483	-11.72766
20:32:32	03/12/10	-77.287592	-11.727545
20:32:33	03/12/10	-77.287697	-11.727422
20:32:34	03/12/10	-77.287798	-11.727298
20:32:35	03/12/10	-77.287897	-11.727172
20:32:36	03/12/10	-77.288002	-11.72705
20:32:37	03/12/10	-77.288123	-11.726952
20:32:38	03/12/10	-77.288285	-11.726865
20:32:39	03/12/10	-77.288428	-11.72681
20:32:42	03/12/10	-77.288847	-11.726615
20:32:44	03/12/10	-77.289042	-11.726445
20:32:46	03/12/10	-77.289215	-11.72625
20:32:48	03/12/10	-77.289275	-11.726093
20:32:50	03/12/10	-77.289373	-11.725845
20:32:52	03/12/10	-77.289373	-11.725563
20:32:54	03/12/10	-77.289362	-11.725267
20:32:56	03/12/10	-77.289185	-11.72487
20:32:58	03/12/10	-77.289115	-11.724665
20:33:00	03/12/10	-77.28928	-11.724223
20:33:02	03/12/10	-77.289372	-11.723998
20:33:04	03/12/10	-77.289467	-11.72372
20:33:06	03/12/10	-77.289523	-11.723433
20:33:08	03/12/10	-77.289572	-11.723125
20:33:10	03/12/10	-77.289578	-11.722778
20:33:12	03/12/10	-77.289593	-11.722413
20:33:14	03/12/10	-77.289547	-11.722055
20:33:16	03/12/10	-77.28962	-11.721742
20:33:18	03/12/10	-77.28956	-11.721382
20:33:20	03/12/10	-77.289507	-11.72105
20:33:22	03/12/10	-77.289445	-11.720717
20:33:24	03/12/10	-77.289407	-11.72038
20:33:26	03/12/10	-77.289358	-11.72003
20:33:28	03/12/10	-77.289338	-11.719673
20:33:30	03/12/10	-77.289385	-11.719305
20:33:32	03/12/10	-77.289533	-11.719038
20:33:34	03/12/10	-77.289723	-11.71879
20:33:36	03/12/10	-77.289838	-11.71857
20:33:38	03/12/10	-77.289993	-11.718235
20:33:40	03/12/10	-77.290053	-11.717882
20:33:42	03/12/10	-77.290265	-11.717545
20:33:43	03/12/10	-77.290457	-11.717317
20:33:46	03/12/10	-77.29069	-11.717082
20:33:48	03/12/10	-77.290883	-11.716803
20:33:50	03/12/10	-77.291067	-11.716558
20:33:52	03/12/10	-77.291278	-11.71632
20:33:54	03/12/10	-77.291447	-11.716078
20:33:56	03/12/10	-77.291575	-11.715835
20:33:58	03/12/10	-77.291677	-11.715525
20:34:00	03/12/10	-77.291773	-11.715217
20:34:02	03/12/10	-77.291905	-11.714868
20:34:04	03/12/10	-77.292048	-11.714572
20:34:06	03/12/10	-77.29222	-11.714357
20:34:08	03/12/10	-77.292352	-11.714082
20:34:10	03/12/10	-77.29254	-11.713832
20:34:12	03/12/10	-77.292717	-11.713707
20:34:14	03/12/10	-77.292947	-11.713527
20:34:16	03/12/10	-77.293195	-11.713315
20:34:18	03/12/10	-77.293337	-11.712992
20:34:20	03/12/10	-77.293458	-11.71266
20:34:22	03/12/10	-77.293567	-11.712308
20:34:24	03/12/10	-77.293652	-11.711968
20:34:26	03/12/10	-77.293798	-11.711668
20:34:28	03/12/10	-77.29397	-11.711383
20:34:30	03/12/10	-77.294073	-11.711062
20:34:32	03/12/10	-77.294252	-11.710722
20:34:34	03/12/10	-77.294415	-11.710527
20:34:36	03/12/10	-77.294637	-11.710302
20:34:38	03/12/10	-77.294932	-11.710183
20:34:40	03/12/10	-77.295157	-11.70993
20:34:42	03/12/10	-77.295313	-11.709693
20:34:44	03/12/10	-77.295438	-11.709398
20:34:46	03/12/10	-77.29554	-11.709105
20:34:48	03/12/10	-77.295662	-11.708822
20:34:50	03/12/10	-77.295768	-11.708528
20:34:52	03/12/10	-77.29584	-11.70823
20:34:54	03/12/10	-77.295932	-11.70795
20:34:56	03/12/10	-77.296053	-11.707678
20:34:58	03/12/10	-77.296188	-11.707407
20:35:00	03/12/10	-77.296277	-11.707123
20:35:02	03/12/10	-77.29641	-11.706805
20:35:04	03/12/10	-77.296495	-11.706512
20:35:06	03/12/10	-77.29666	-11.706212
20:35:07	03/12/10	-77.296767	-11.705937
20:35:10	03/12/10	-77.296885	-11.705653
20:35:12	03/12/10	-77.297055	-11.705345
20:35:14	03/12/10	-77.297258	-11.705103
20:35:16	03/12/10	-77.297372	-11.704852
20:35:17	03/12/10	-77.297528	-11.704645
20:35:20	03/12/10	-77.297687	-11.704405
20:35:22	03/12/10	-77.297883	-11.704115
20:35:24	03/12/10	-77.298087	-11.703893
20:35:26	03/12/10	-77.298327	-11.703758
20:35:28	03/12/10	-77.298542	-11.703665
20:35:30	03/12/10	-77.29882	-11.703582
20:35:32	03/12/10	-77.298905	-11.703377
20:35:34	03/12/10	-77.299035	-11.70313
20:35:36	03/12/10	-77.298935	-11.702823
20:35:38	03/12/10	-77.299068	-11.702557
20:35:40	03/12/10	-77.29908	-11.702178
20:35:42	03/12/10	-77.299138	-11.70187
20:35:44	03/12/10	-77.29917	-11.701607
20:35:46	03/12/10	-77.299218	-11.701317
20:35:48	03/12/10	-77.299388	-11.701105
20:35:50	03/12/10	-77.299497	-11.700842
20:35:52	03/12/10	-77.29964	-11.700617
20:35:54	03/12/10	-77.299875	-11.700447
20:35:56	03/12/10	-77.300113	-11.700267
20:35:58	03/12/10	-77.300315	-11.7001
20:35:59	03/12/10	-77.300505	-11.699888
20:36:02	03/12/10	-77.300693	-11.699683
20:36:04	03/12/10	-77.300893	-11.69947
20:36:06	03/12/10	-77.301083	-11.699227
20:36:08	03/12/10	-77.301262	-11.698998
20:36:10	03/12/10	-77.301417	-11.69877
20:36:12	03/12/10	-77.301513	-11.698542
20:36:14	03/12/10	-77.301627	-11.698277
20:36:16	03/12/10	-77.30174	-11.697935
20:36:18	03/12/10	-77.301923	-11.697662
20:36:20	03/12/10	-77.302143	-11.697418
20:36:22	03/12/10	-77.302367	-11.697218
20:36:24	03/12/10	-77.302602	-11.696995
20:36:26	03/12/10	-77.302803	-11.696795
20:36:28	03/12/10	-77.30304	-11.69658
20:36:30	03/12/10	-77.303275	-11.696473
20:36:32	03/12/10	-77.303477	-11.69637
20:36:34	03/12/10	-77.303755	-11.696297
20:36:36	03/12/10	-77.303963	-11.696213
20:36:38	03/12/10	-77.304183	-11.696227
20:36:40	03/12/10	-77.30443	-11.696195
20:36:42	03/12/10	-77.304658	-11.696098
20:36:44	03/12/10	-77.304827	-11.696072
20:36:46	03/12/10	-77.305103	-11.695862
20:36:48	03/12/10	-77.305345	-11.695717
20:36:50	03/12/10	-77.305532	-11.695462
20:36:52	03/12/10	-77.305697	-11.695185
20:36:54	03/12/10	-77.305785	-11.694878
20:36:56	03/12/10	-77.305843	-11.694548
20:36:58	03/12/10	-77.305958	-11.694245
20:37:00	03/12/10	-77.30609	-11.693965
20:37:02	03/12/10	-77.306242	-11.693708
20:37:04	03/12/10	-77.306462	-11.693443
20:37:06	03/12/10	-77.306727	-11.693267
20:37:08	03/12/10	-77.306907	-11.69317
20:37:10	03/12/10	-77.30718	-11.69306
20:37:12	03/12/10	-77.307413	-11.692942
20:37:14	03/12/10	-77.307618	-11.692817
20:37:16	03/12/10	-77.307855	-11.692647
20:37:18	03/12/10	-77.308088	-11.692442
20:37:20	03/12/10	-77.308288	-11.692357
20:37:22	03/12/10	-77.308547	-11.692237
20:37:24	03/12/10	-77.308732	-11.692093
20:37:26	03/12/10	-77.308932	-11.691888
20:37:27	03/12/10	-77.309128	-11.691687
20:37:30	03/12/10	-77.30929	-11.69149
20:37:32	03/12/10	-77.309518	-11.691233
20:37:34	03/12/10	-77.309687	-11.69099
20:37:36	03/12/10	-77.309835	-11.690727
20:37:38	03/12/10	-77.309938	-11.690398
20:37:40	03/12/10	-77.310043	-11.69012
20:37:42	03/12/10	-77.310165	-11.689872
20:37:44	03/12/10	-77.31034	-11.689618
20:37:46	03/12/10	-77.3105	-11.68938
20:37:48	03/12/10	-77.310672	-11.689115
20:37:50	03/12/10	-77.310805	-11.688825
20:37:52	03/12/10	-77.310918	-11.688515
20:37:54	03/12/10	-77.311005	-11.688243
20:37:56	03/12/10	-77.311135	-11.688063
20:37:58	03/12/10	-77.311298	-11.687818
20:38:00	03/12/10	-77.311475	-11.687565
20:38:02	03/12/10	-77.311628	-11.687313
20:38:04	03/12/10	-77.311777	-11.687043
20:38:06	03/12/10	-77.311965	-11.686805
20:38:07	03/12/10	-77.31217	-11.68657
20:38:10	03/12/10	-77.31237	-11.686298
20:38:12	03/12/10	-77.312587	-11.686028
20:38:14	03/12/10	-77.312758	-11.685767
20:38:16	03/12/10	-77.312898	-11.685475
20:38:18	03/12/10	-77.31305	-11.685217
20:38:20	03/12/10	-77.313213	-11.68494
20:38:22	03/12/10	-77.313367	-11.68466
20:38:24	03/12/10	-77.313518	-11.684383
20:38:26	03/12/10	-77.313682	-11.68408
20:38:28	03/12/10	-77.313765	-11.683773
20:38:30	03/12/10	-77.313858	-11.683462
20:38:32	03/12/10	-77.313897	-11.68315
20:38:34	03/12/10	-77.313905	-11.682828
20:38:36	03/12/10	-77.313887	-11.682482
20:38:38	03/12/10	-77.31399	-11.68219
20:38:40	03/12/10	-77.314143	-11.681957
20:38:42	03/12/10	-77.314352	-11.681758
20:38:44	03/12/10	-77.314553	-11.681615
20:38:45	03/12/10	-77.314767	-11.681423
20:38:48	03/12/10	-77.314948	-11.681138
20:38:50	03/12/10	-77.315093	-11.68088
20:38:52	03/12/10	-77.315187	-11.68062
20:38:54	03/12/10	-77.315262	-11.680322
20:38:56	03/12/10	-77.315378	-11.680028
20:38:58	03/12/10	-77.315492	-11.67973
20:39:00	03/12/10	-77.31572	-11.679515
20:39:02	03/12/10	-77.315967	-11.679372
20:39:04	03/12/10	-77.316172	-11.679343
20:39:06	03/12/10	-77.316393	-11.679165
20:39:08	03/12/10	-77.31656	-11.678907
20:39:10	03/12/10	-77.3167	-11.678688
20:39:12	03/12/10	-77.316803	-11.678325
20:39:14	03/12/10	-77.316972	-11.67807
20:39:16	03/12/10	-77.317128	-11.677812
20:39:17	03/12/10	-77.317298	-11.677545
20:39:20	03/12/10	-77.317432	-11.677353
20:39:22	03/12/10	-77.317588	-11.67711
20:39:24	03/12/10	-77.31775	-11.676887
20:39:26	03/12/10	-77.317923	-11.676705
20:39:28	03/12/10	-77.31812	-11.676487
20:39:30	03/12/10	-77.318278	-11.676273
20:39:32	03/12/10	-77.318413	-11.676048
20:39:34	03/12/10	-77.318547	-11.67575
20:39:36	03/12/10	-77.318602	-11.675423
20:39:38	03/12/10	-77.318648	-11.675095
20:39:40	03/12/10	-77.318718	-11.674768
20:39:42	03/12/10	-77.318785	-11.674423
20:39:44	03/12/10	-77.31895	-11.674177
20:39:46	03/12/10	-77.31916	-11.674008
20:39:48	03/12/10	-77.31937	-11.673987
20:39:50	03/12/10	-77.31961	-11.673765
20:39:52	03/12/10	-77.319857	-11.673513
20:39:54	03/12/10	-77.32013	-11.673363
20:39:56	03/12/10	-77.320385	-11.673213
20:39:58	03/12/10	-77.320617	-11.67304
20:39:59	03/12/10	-77.32085	-11.672868
20:40:02	03/12/10	-77.32101	-11.672613
20:40:04	03/12/10	-77.321123	-11.672338
20:40:06	03/12/10	-77.321258	-11.672025
20:40:08	03/12/10	-77.321303	-11.671723
20:40:10	03/12/10	-77.321495	-11.671452
20:40:12	03/12/10	-77.321657	-11.671235
20:40:14	03/12/10	-77.321862	-11.671017
20:40:16	03/12/10	-77.322077	-11.670828
20:40:18	03/12/10	-77.322293	-11.670618
20:40:20	03/12/10	-77.322497	-11.670448
20:40:22	03/12/10	-77.322713	-11.6703
20:40:24	03/12/10	-77.322908	-11.670148
20:40:26	03/12/10	-77.323082	-11.66993
20:40:28	03/12/10	-77.323283	-11.669697
20:40:30	03/12/10	-77.323453	-11.669478
20:40:32	03/12/10	-77.323635	-11.66927
20:40:34	03/12/10	-77.323807	-11.669068
20:40:36	03/12/10	-77.324008	-11.668847
20:40:38	03/12/10	-77.324172	-11.668613
20:40:40	03/12/10	-77.324332	-11.66839
20:40:42	03/12/10	-77.324502	-11.668127
20:40:44	03/12/10	-77.324708	-11.667893
20:40:45	03/12/10	-77.324867	-11.667668
20:40:48	03/12/10	-77.325022	-11.66741
20:40:50	03/12/10	-77.325138	-11.66716
20:40:52	03/12/10	-77.325333	-11.66693
20:40:54	03/12/10	-77.325522	-11.666678
20:40:56	03/12/10	-77.325677	-11.666383
20:40:58	03/12/10	-77.325807	-11.666103
20:41:00	03/12/10	-77.3259	-11.665817
20:41:02	03/12/10	-77.325993	-11.665512
20:41:04	03/12/10	-77.326145	-11.66527
20:41:06	03/12/10	-77.326253	-11.664978
20:41:07	03/12/10	-77.326417	-11.664715
20:41:10	03/12/10	-77.326562	-11.664432
20:41:12	03/12/10	-77.326712	-11.664167
20:41:14	03/12/10	-77.326912	-11.663888
20:41:16	03/12/10	-77.327077	-11.663702
20:41:16	03/12/10	-77.327125	-11.663733
20:41:17	03/12/10	-77.32718	-11.663725
20:41:18	03/12/10	-77.327302	-11.663663
20:41:19	03/12/10	-77.32743	-11.663522
20:41:20	03/12/10	-77.32751	-11.663355
20:41:21	03/12/10	-77.327567	-11.663193
20:41:22	03/12/10	-77.327602	-11.66303
20:41:23	03/12/10	-77.32764	-11.662867
20:41:24	03/12/10	-77.327685	-11.662713
20:41:25	03/12/10	-77.327752	-11.662568
20:41:26	03/12/10	-77.327838	-11.662447
20:41:27	03/12/10	-77.32794	-11.662337
20:41:28	03/12/10	-77.328032	-11.662208
20:41:29	03/12/10	-77.32809	-11.662067
20:41:31	03/12/10	-77.328263	-11.661598
20:41:34	03/12/10	-77.32833	-11.661457
20:41:36	03/12/10	-77.328518	-11.661215
20:41:38	03/12/10	-77.328745	-11.660987
20:41:40	03/12/10	-77.328995	-11.660698
20:41:40	03/12/10	-77.329043	-11.66059
20:41:41	03/12/10	-77.329075	-11.660515
20:41:42	03/12/10	-77.3291	-11.660402
20:41:43	03/12/10	-77.329122	-11.66027
20:41:44	03/12/10	-77.329148	-11.66012
20:41:45	03/12/10	-77.329193	-11.659975
20:41:46	03/12/10	-77.329232	-11.65983
20:41:47	03/12/10	-77.329273	-11.659678
20:41:48	03/12/10	-77.329317	-11.659523
20:41:49	03/12/10	-77.32936	-11.659372
20:41:50	03/12/10	-77.329405	-11.659223
20:41:51	03/12/10	-77.329443	-11.659067
20:41:52	03/12/10	-77.329485	-11.658913
20:41:53	03/12/10	-77.329537	-11.658765
20:41:54	03/12/10	-77.329598	-11.658623
20:41:55	03/12/10	-77.329695	-11.658503
20:41:56	03/12/10	-77.329792	-11.658383
20:41:57	03/12/10	-77.329878	-11.658255
20:41:58	03/12/10	-77.32996	-11.658123
20:41:59	03/12/10	-77.330048	-11.657995
20:42:00	03/12/10	-77.330145	-11.657872
20:42:01	03/12/10	-77.330233	-11.657743
20:42:02	03/12/10	-77.330322	-11.657613
20:42:03	03/12/10	-77.3304	-11.657478
20:42:04	03/12/10	-77.330482	-11.65735
20:42:05	03/12/10	-77.330593	-11.657245
20:42:06	03/12/10	-77.330723	-11.657175
20:42:07	03/12/10	-77.33084	-11.65713
20:42:08	03/12/10	-77.330975	-11.657105
20:42:09	03/12/10	-77.33109	-11.657083
20:42:10	03/12/10	-77.331208	-11.657053
20:42:11	03/12/10	-77.331332	-11.657002
20:42:12	03/12/10	-77.331455	-11.656937
20:42:13	03/12/10	-77.33157	-11.656855
20:42:14	03/12/10	-77.33168	-11.656763
20:42:15	03/12/10	-77.331788	-11.656667
20:42:16	03/12/10	-77.331898	-11.65657
20:42:17	03/12/10	-77.332012	-11.656472
20:42:18	03/12/10	-77.33213	-11.656382
20:42:19	03/12/10	-77.332252	-11.656295
20:42:20	03/12/10	-77.332373	-11.65621
20:42:21	03/12/10	-77.332485	-11.656118
20:42:22	03/12/10	-77.332592	-11.65602
20:42:23	03/12/10	-77.332688	-11.655908
20:42:24	03/12/10	-77.332765	-11.655777
20:42:25	03/12/10	-77.332857	-11.655657
20:42:26	03/12/10	-77.332958	-11.655547
20:42:27	03/12/10	-77.333078	-11.655453
20:42:28	03/12/10	-77.333203	-11.655378
20:42:29	03/12/10	-77.333328	-11.6553
20:42:30	03/12/10	-77.333438	-11.655202
20:42:31	03/12/10	-77.333525	-11.655093
20:42:32	03/12/10	-77.333603	-11.654967
20:42:33	03/12/10	-77.333695	-11.654847
20:42:34	03/12/10	-77.333797	-11.65474
20:42:35	03/12/10	-77.333905	-11.654642
20:42:36	03/12/10	-77.334018	-11.65455
20:42:37	03/12/10	-77.334137	-11.65447
20:42:38	03/12/10	-77.334255	-11.654392
20:42:39	03/12/10	-77.334368	-11.654305
20:42:40	03/12/10	-77.334487	-11.654213
20:42:42	03/12/10	-77.334842	-11.653948
20:42:45	03/12/10	-77.335083	-11.65376
20:42:46	03/12/10	-77.335255	-11.65351
20:42:49	03/12/10	-77.335447	-11.653275
20:42:51	03/12/10	-77.33554	-11.652987
20:42:53	03/12/10	-77.335658	-11.652747
20:42:55	03/12/10	-77.335812	-11.652528
20:42:57	03/12/10	-77.336012	-11.652273
20:42:59	03/12/10	-77.336157	-11.652068
20:43:01	03/12/10	-77.33629	-11.651813
20:43:03	03/12/10	-77.336445	-11.651557
20:43:03	03/12/10	-77.336433	-11.651483
20:43:04	03/12/10	-77.336463	-11.651423
20:43:05	03/12/10	-77.336548	-11.651297
20:43:06	03/12/10	-77.336648	-11.651233
20:43:07	03/12/10	-77.33673	-11.651167
20:43:08	03/12/10	-77.336807	-11.65107
20:43:09	03/12/10	-77.336878	-11.650948
20:43:10	03/12/10	-77.336938	-11.650813
20:43:11	03/12/10	-77.33699	-11.65067
20:43:12	03/12/10	-77.337043	-11.650533
20:43:13	03/12/10	-77.33711	-11.650407
20:43:14	03/12/10	-77.337188	-11.650287
20:43:17	03/12/10	-77.337462	-11.649963
20:43:19	03/12/10	-77.337688	-11.64976
20:43:21	03/12/10	-77.337903	-11.649537
20:43:23	03/12/10	-77.33812	-11.649313
20:43:25	03/12/10	-77.338338	-11.649117
20:43:27	03/12/10	-77.338558	-11.648912
20:43:29	03/12/10	-77.338767	-11.648688
20:43:30	03/12/10	-77.338973	-11.648462
20:43:33	03/12/10	-77.339165	-11.64823
20:43:35	03/12/10	-77.339358	-11.648027
20:43:37	03/12/10	-77.339553	-11.64782
20:43:39	03/12/10	-77.339737	-11.647612
20:43:41	03/12/10	-77.339917	-11.647378
20:43:43	03/12/10	-77.340093	-11.647152
20:43:45	03/12/10	-77.340297	-11.646948
20:43:47	03/12/10	-77.34051	-11.646717
20:43:49	03/12/10	-77.340757	-11.646547
20:43:51	03/12/10	-77.34098	-11.646343
20:43:53	03/12/10	-77.341202	-11.64614
20:43:55	03/12/10	-77.341415	-11.645933
20:43:57	03/12/10	-77.341617	-11.645755
20:43:59	03/12/10	-77.341868	-11.64557
20:44:01	03/12/10	-77.342108	-11.645385
20:44:03	03/12/10	-77.342368	-11.645217
20:44:05	03/12/10	-77.342627	-11.645068
20:44:07	03/12/10	-77.34288	-11.644835
20:44:08	03/12/10	-77.3431	-11.644647
20:44:10	03/12/10	-77.343298	-11.644445
20:44:13	03/12/10	-77.343453	-11.644207
20:44:15	03/12/10	-77.343548	-11.643915
20:44:17	03/12/10	-77.343647	-11.643645
20:44:19	03/12/10	-77.343798	-11.643397
20:44:21	03/12/10	-77.343917	-11.643168
20:44:23	03/12/10	-77.344075	-11.642885
20:44:25	03/12/10	-77.344248	-11.64262
20:44:27	03/12/10	-77.344407	-11.642335
20:44:29	03/12/10	-77.344553	-11.642013
20:44:31	03/12/10	-77.344663	-11.64172
20:44:33	03/12/10	-77.34475	-11.64141
20:44:35	03/12/10	-77.344853	-11.641133
20:44:37	03/12/10	-77.345045	-11.640922
20:44:39	03/12/10	-77.345282	-11.640745
20:44:41	03/12/10	-77.345513	-11.640555
20:44:43	03/12/10	-77.345723	-11.640353
20:44:45	03/12/10	-77.345935	-11.640127
20:44:47	03/12/10	-77.346143	-11.639947
20:44:49	03/12/10	-77.346363	-11.63981
20:44:51	03/12/10	-77.346575	-11.639615
20:44:53	03/12/10	-77.346763	-11.639373
20:44:54	03/12/10	-77.346878	-11.639063
20:44:57	03/12/10	-77.347063	-11.638863
20:44:59	03/12/10	-77.347197	-11.638625
20:45:01	03/12/10	-77.34738	-11.638388
20:45:03	03/12/10	-77.347552	-11.63818
20:45:05	03/12/10	-77.347683	-11.637947
20:45:07	03/12/10	-77.347817	-11.637712
20:45:09	03/12/10	-77.347987	-11.637492
20:45:11	03/12/10	-77.348195	-11.637273
20:45:13	03/12/10	-77.348383	-11.637082
20:45:15	03/12/10	-77.348605	-11.636897
20:45:17	03/12/10	-77.348843	-11.636733
20:45:19	03/12/10	-77.348892	-11.636502
20:45:21	03/12/10	-77.34905	-11.63621
20:45:23	03/12/10	-77.349118	-11.635903
20:45:25	03/12/10	-77.349097	-11.63558
20:45:27	03/12/10	-77.349195	-11.63531
20:45:29	03/12/10	-77.34928	-11.635098
20:45:31	03/12/10	-77.349383	-11.634878
20:45:33	03/12/10	-77.349552	-11.63464
20:45:35	03/12/10	-77.349695	-11.634378
20:45:37	03/12/10	-77.349797	-11.634102
20:45:39	03/12/10	-77.349887	-11.633812
20:45:40	03/12/10	-77.349933	-11.633513
20:45:43	03/12/10	-77.349932	-11.63327
20:45:45	03/12/10	-77.350112	-11.633087
20:45:47	03/12/10	-77.350308	-11.632857
20:45:49	03/12/10	-77.350493	-11.632683
20:45:51	03/12/10	-77.350723	-11.632497
20:45:53	03/12/10	-77.350873	-11.632237
20:45:55	03/12/10	-77.350992	-11.63199
20:45:57	03/12/10	-77.35111	-11.631717
20:45:59	03/12/10	-77.351218	-11.631438
20:46:01	03/12/10	-77.351343	-11.631203
20:46:03	03/12/10	-77.351498	-11.630972
20:46:05	03/12/10	-77.351685	-11.630768
20:46:07	03/12/10	-77.35188	-11.630577
20:46:09	03/12/10	-77.352038	-11.630323
20:46:11	03/12/10	-77.352202	-11.630063
20:46:13	03/12/10	-77.352335	-11.629778
20:46:15	03/12/10	-77.352418	-11.629427
20:46:17	03/12/10	-77.35255	-11.629152
20:46:19	03/12/10	-77.3527	-11.628902
20:46:21	03/12/10	-77.352888	-11.628675
20:46:23	03/12/10	-77.353082	-11.628445
20:46:24	03/12/10	-77.353263	-11.628198
20:46:27	03/12/10	-77.353457	-11.627968
20:46:29	03/12/10	-77.353675	-11.627758
20:46:31	03/12/10	-77.353912	-11.627625
20:46:33	03/12/10	-77.354123	-11.627455
20:46:33	03/12/10	-77.354163	-11.627423
20:46:34	03/12/10	-77.354215	-11.627382
20:46:35	03/12/10	-77.35431	-11.627283
20:46:36	03/12/10	-77.354393	-11.627192
20:46:37	03/12/10	-77.354475	-11.627083
20:46:38	03/12/10	-77.35455	-11.626967
20:46:39	03/12/10	-77.354607	-11.626833
20:46:40	03/12/10	-77.354657	-11.626692
20:46:41	03/12/10	-77.354707	-11.626547
20:46:42	03/12/10	-77.354758	-11.626402
20:46:43	03/12/10	-77.354817	-11.626258
20:46:44	03/12/10	-77.354877	-11.62612
20:46:45	03/12/10	-77.354937	-11.62598
20:46:46	03/12/10	-77.354995	-11.625842
20:46:49	03/12/10	-77.355192	-11.625388
20:46:51	03/12/10	-77.355227	-11.625077
20:46:53	03/12/10	-77.355285	-11.624783
20:46:55	03/12/10	-77.355315	-11.624472
20:46:57	03/12/10	-77.355352	-11.624148
20:46:59	03/12/10	-77.355443	-11.623853
20:47:01	03/12/10	-77.355543	-11.623582
20:47:03	03/12/10	-77.355665	-11.623323
20:47:05	03/12/10	-77.355848	-11.623105
20:47:07	03/12/10	-77.355993	-11.62286
20:47:08	03/12/10	-77.356185	-11.622597
20:47:11	03/12/10	-77.356403	-11.622425
20:47:13	03/12/10	-77.356592	-11.622295
20:47:15	03/12/10	-77.356805	-11.622168
20:47:17	03/12/10	-77.357027	-11.622
20:47:19	03/12/10	-77.357258	-11.621822
20:47:21	03/12/10	-77.357435	-11.621637
20:47:23	03/12/10	-77.357635	-11.62128
20:47:25	03/12/10	-77.35772	-11.620997
20:47:27	03/12/10	-77.357717	-11.620673
20:47:29	03/12/10	-77.357875	-11.62044
20:47:31	03/12/10	-77.357965	-11.620137
20:47:33	03/12/10	-77.358177	-11.620008
20:47:35	03/12/10	-77.358348	-11.619797
20:47:37	03/12/10	-77.358615	-11.61963
20:47:39	03/12/10	-77.358757	-11.619453
20:47:41	03/12/10	-77.358877	-11.61924
20:47:43	03/12/10	-77.358988	-11.618973
20:47:45	03/12/10	-77.35907	-11.618677
20:47:47	03/12/10	-77.35914	-11.618372
20:47:49	03/12/10	-77.35921	-11.618038
20:47:51	03/12/10	-77.35934	-11.617738
20:47:52	03/12/10	-77.35957	-11.617552
20:47:55	03/12/10	-77.359815	-11.617382
20:47:57	03/12/10	-77.359978	-11.617135
20:47:59	03/12/10	-77.360113	-11.616885
20:48:01	03/12/10	-77.36026	-11.616622
20:48:03	03/12/10	-77.360422	-11.616383
20:48:05	03/12/10	-77.36058	-11.61616
20:48:07	03/12/10	-77.360715	-11.615848
20:48:09	03/12/10	-77.360805	-11.61555
20:48:11	03/12/10	-77.360923	-11.615285
20:48:13	03/12/10	-77.360997	-11.614953
20:48:13	03/12/10	-77.360998	-11.614867
20:48:14	03/12/10	-77.361015	-11.614793
20:48:15	03/12/10	-77.36105	-11.61465
20:48:16	03/12/10	-77.361088	-11.614508
20:48:17	03/12/10	-77.361113	-11.614382
20:48:18	03/12/10	-77.361167	-11.614243
20:48:19	03/12/10	-77.361237	-11.614115
20:48:20	03/12/10	-77.361317	-11.613995
20:48:21	03/12/10	-77.361397	-11.61387
20:48:22	03/12/10	-77.361463	-11.613738
20:48:23	03/12/10	-77.36153	-11.613603
20:48:24	03/12/10	-77.361603	-11.613478
20:48:25	03/12/10	-77.361698	-11.61337
20:48:28	03/12/10	-77.361993	-11.613077
20:48:30	03/12/10	-77.362208	-11.612927
20:48:32	03/12/10	-77.3624	-11.612775
20:48:34	03/12/10	-77.362615	-11.612597
20:48:36	03/12/10	-77.362827	-11.612407
20:48:38	03/12/10	-77.362967	-11.612152
20:48:40	03/12/10	-77.363022	-11.611868
20:48:42	03/12/10	-77.363107	-11.61159
20:48:44	03/12/10	-77.363123	-11.611288
20:48:46	03/12/10	-77.36319	-11.610997
20:48:48	03/12/10	-77.363265	-11.610733
20:48:50	03/12/10	-77.363413	-11.610483
20:48:52	03/12/10	-77.363565	-11.610232
20:48:54	03/12/10	-77.363695	-11.609987
20:48:56	03/12/10	-77.363835	-11.609712
20:48:58	03/12/10	-77.363905	-11.60942
20:49:00	03/12/10	-77.364022	-11.609115
20:49:02	03/12/10	-77.364228	-11.608902
20:49:04	03/12/10	-77.364397	-11.608738
20:49:06	03/12/10	-77.364673	-11.608632
20:49:08	03/12/10	-77.364887	-11.608468
20:49:10	03/12/10	-77.365055	-11.608292
20:49:12	03/12/10	-77.365213	-11.608022
20:49:14	03/12/10	-77.36535	-11.607778
20:49:16	03/12/10	-77.365432	-11.607462
20:49:18	03/12/10	-77.365548	-11.607167
20:49:20	03/12/10	-77.365672	-11.606875
20:49:22	03/12/10	-77.365775	-11.606598
20:49:24	03/12/10	-77.365915	-11.606367
20:49:26	03/12/10	-77.366078	-11.60616
20:49:28	03/12/10	-77.366172	-11.605883
20:49:30	03/12/10	-77.366197	-11.605613
20:49:32	03/12/10	-77.366202	-11.605323
20:49:34	03/12/10	-77.366295	-11.605033
20:49:36	03/12/10	-77.366373	-11.60474
20:49:38	03/12/10	-77.366528	-11.604465
20:49:40	03/12/10	-77.366695	-11.60425
20:49:42	03/12/10	-77.366925	-11.604055
20:49:44	03/12/10	-77.367152	-11.603922
20:49:46	03/12/10	-77.3674	-11.603778
20:49:48	03/12/10	-77.367567	-11.603543
20:49:48	03/12/10	-77.367578	-11.603477
20:49:49	03/12/10	-77.367603	-11.603422
20:49:50	03/12/10	-77.36766	-11.603303
20:49:51	03/12/10	-77.367728	-11.603165
20:49:52	03/12/10	-77.367795	-11.60303
20:49:53	03/12/10	-77.367858	-11.602903
20:49:54	03/12/10	-77.367915	-11.60277
20:49:55	03/12/10	-77.367958	-11.60263
20:49:56	03/12/10	-77.367987	-11.602485
20:49:57	03/12/10	-77.368025	-11.602343
20:49:58	03/12/10	-77.368068	-11.6022
20:49:59	03/12/10	-77.368113	-11.602058
20:50:02	03/12/10	-77.36803	-11.601538
20:50:04	03/12/10	-77.368128	-11.601295
20:50:06	03/12/10	-77.368225	-11.601013
20:50:08	03/12/10	-77.368318	-11.600735
20:50:09	03/12/10	-77.368412	-11.600457
20:50:12	03/12/10	-77.368558	-11.600252
20:50:14	03/12/10	-77.368778	-11.600117
20:50:16	03/12/10	-77.368997	-11.599975
20:50:18	03/12/10	-77.369297	-11.599918
20:50:20	03/12/10	-77.369505	-11.599782
20:50:22	03/12/10	-77.369732	-11.59963
20:50:24	03/12/10	-77.369985	-11.599458
20:50:26	03/12/10	-77.370215	-11.599327
20:50:28	03/12/10	-77.370443	-11.59919
20:50:30	03/12/10	-77.370657	-11.599037
20:50:32	03/12/10	-77.37088	-11.598873
20:50:34	03/12/10	-77.371087	-11.598688
20:50:36	03/12/10	-77.371278	-11.598475
20:50:38	03/12/10	-77.371445	-11.598178
20:50:40	03/12/10	-77.37155	-11.597908
20:50:42	03/12/10	-77.371652	-11.597608
20:50:44	03/12/10	-77.371732	-11.597307
20:50:46	03/12/10	-77.371818	-11.597005
20:50:48	03/12/10	-77.371903	-11.596725
20:50:50	03/12/10	-77.372003	-11.59644
20:50:51	03/12/10	-77.372102	-11.59618
20:50:54	03/12/10	-77.372237	-11.595958
20:50:56	03/12/10	-77.372327	-11.5957
20:50:58	03/12/10	-77.372432	-11.59548
20:51:00	03/12/10	-77.372633	-11.595312
20:51:02	03/12/10	-77.372817	-11.59513
20:51:02	03/12/10	-77.372928	-11.595125
20:51:03	03/12/10	-77.373005	-11.595088
20:51:04	03/12/10	-77.373155	-11.595033
20:51:05	03/12/10	-77.37327	-11.59497
20:51:06	03/12/10	-77.373385	-11.594893
20:51:07	03/12/10	-77.373493	-11.594798
20:51:08	03/12/10	-77.373578	-11.594687
20:51:09	03/12/10	-77.373643	-11.59455
20:51:10	03/12/10	-77.373698	-11.594405
20:51:11	03/12/10	-77.373767	-11.59427
20:51:12	03/12/10	-77.37384	-11.594145
20:51:15	03/12/10	-77.374078	-11.593797
20:51:17	03/12/10	-77.374262	-11.593563
20:51:19	03/12/10	-77.37444	-11.59338
20:51:21	03/12/10	-77.374657	-11.593217
20:51:21	03/12/10	-77.374748	-11.593238
20:51:22	03/12/10	-77.374818	-11.593225
20:51:23	03/12/10	-77.37495	-11.593175
20:51:24	03/12/10	-77.375063	-11.593105
20:51:25	03/12/10	-77.375182	-11.593023
20:51:26	03/12/10	-77.375298	-11.592932
20:51:27	03/12/10	-77.37542	-11.592863
20:51:28	03/12/10	-77.375543	-11.592815
20:51:29	03/12/10	-77.375658	-11.592777
20:51:30	03/12/10	-77.37577	-11.592732
20:51:31	03/12/10	-77.375872	-11.592672
20:51:34	03/12/10	-77.376163	-11.592463
20:51:36	03/12/10	-77.376343	-11.592258
20:51:36	03/12/10	-77.376373	-11.592183
20:51:37	03/12/10	-77.376433	-11.592107
20:51:38	03/12/10	-77.376542	-11.591955
20:51:39	03/12/10	-77.376672	-11.591837
20:51:40	03/12/10	-77.376802	-11.591757
20:51:41	03/12/10	-77.37694	-11.59169
20:51:42	03/12/10	-77.377095	-11.591665
20:51:43	03/12/10	-77.37722	-11.591665
20:51:44	03/12/10	-77.377318	-11.591677
20:51:45	03/12/10	-77.377422	-11.591655
20:51:46	03/12/10	-77.37751	-11.591605
20:51:47	03/12/10	-77.377615	-11.591508
20:51:48	03/12/10	-77.377732	-11.59141
20:51:49	03/12/10	-77.37785	-11.59132
20:51:50	03/12/10	-77.377973	-11.591242
20:51:51	03/12/10	-77.378102	-11.591182
20:51:52	03/12/10	-77.378238	-11.591135
20:51:53	03/12/10	-77.378373	-11.591115
20:51:54	03/12/10	-77.378503	-11.591105
20:51:55	03/12/10	-77.378627	-11.591098
20:51:56	03/12/10	-77.378742	-11.591098
20:51:57	03/12/10	-77.378853	-11.591088
20:51:58	03/12/10	-77.37896	-11.591067
20:51:59	03/12/10	-77.379067	-11.591017
20:52:00	03/12/10	-77.37916	-11.590925
20:52:01	03/12/10	-77.379252	-11.59082
20:52:02	03/12/10	-77.379357	-11.59071
20:52:03	03/12/10	-77.379468	-11.590615
20:52:04	03/12/10	-77.379602	-11.590567
20:52:05	03/12/10	-77.37972	-11.590538
20:52:06	03/12/10	-77.379838	-11.590512
20:52:07	03/12/10	-77.379947	-11.590468
20:52:08	03/12/10	-77.38003	-11.590392
20:52:09	03/12/10	-77.38011	-11.590277
20:52:10	03/12/10	-77.380198	-11.590153
20:52:11	03/12/10	-77.380293	-11.590023
20:52:12	03/12/10	-77.380393	-11.58991
20:52:13	03/12/10	-77.3805	-11.589815
20:52:14	03/12/10	-77.380613	-11.58973
20:52:15	03/12/10	-77.380733	-11.589652
20:52:16	03/12/10	-77.38086	-11.589587
20:52:17	03/12/10	-77.380995	-11.589538
20:52:18	03/12/10	-77.38113	-11.589495
20:52:19	03/12/10	-77.381268	-11.589452
20:52:20	03/12/10	-77.381408	-11.589418
20:52:21	03/12/10	-77.381547	-11.589397
20:52:22	03/12/10	-77.381673	-11.589392
20:52:23	03/12/10	-77.381798	-11.589382
20:52:24	03/12/10	-77.38191	-11.589362
20:52:25	03/12/10	-77.382015	-11.589307
20:52:26	03/12/10	-77.382118	-11.589238
20:52:27	03/12/10	-77.382232	-11.589127
20:52:28	03/12/10	-77.382347	-11.589008
20:52:29	03/12/10	-77.38245	-11.588872
20:52:30	03/12/10	-77.38256	-11.588757
20:52:31	03/12/10	-77.382678	-11.588662
20:52:32	03/12/10	-77.382812	-11.58858
20:52:33	03/12/10	-77.382953	-11.588527
20:52:34	03/12/10	-77.383092	-11.588508
20:52:35	03/12/10	-77.383228	-11.5885
20:52:36	03/12/10	-77.383358	-11.588478
20:52:37	03/12/10	-77.38349	-11.588433
20:52:38	03/12/10	-77.383627	-11.58837
20:52:39	03/12/10	-77.383753	-11.588282
20:52:40	03/12/10	-77.383853	-11.588158
20:52:43	03/12/10	-77.384178	-11.587873
20:52:45	03/12/10	-77.384397	-11.587678
20:52:47	03/12/10	-77.384615	-11.58745
20:52:49	03/12/10	-77.384848	-11.587237
20:52:50	03/12/10	-77.385093	-11.587018
20:52:53	03/12/10	-77.385398	-11.58681
20:52:55	03/12/10	-77.385628	-11.586625
20:52:57	03/12/10	-77.385857	-11.586447
20:52:59	03/12/10	-77.3861	-11.586282
20:53:01	03/12/10	-77.38628	-11.586185
20:53:03	03/12/10	-77.386427	-11.585937
20:53:05	03/12/10	-77.386543	-11.58573
20:53:07	03/12/10	-77.386655	-11.585443
20:53:09	03/12/10	-77.386753	-11.585165
20:53:10	03/12/10	-77.386882	-11.584877
20:53:13	03/12/10	-77.38704	-11.584635
20:53:15	03/12/10	-77.38718	-11.584417
20:53:17	03/12/10	-77.387352	-11.584157
20:53:19	03/12/10	-77.387495	-11.583873
20:53:21	03/12/10	-77.387612	-11.583563
20:53:23	03/12/10	-77.38774	-11.583302
20:53:25	03/12/10	-77.387883	-11.583042
20:53:27	03/12/10	-77.388025	-11.582765
20:53:29	03/12/10	-77.388162	-11.582522
20:53:31	03/12/10	-77.388348	-11.58227
20:53:33	03/12/10	-77.388575	-11.582045
20:53:35	03/12/10	-77.388803	-11.581872
20:53:37	03/12/10	-77.38898	-11.581663
20:53:39	03/12/10	-77.38919	-11.581438
20:53:41	03/12/10	-77.389368	-11.581237
20:53:43	03/12/10	-77.389578	-11.581062
20:53:45	03/12/10	-77.389775	-11.580882
20:53:47	03/12/10	-77.389968	-11.58068
20:53:49	03/12/10	-77.390223	-11.58046
20:53:51	03/12/10	-77.390348	-11.580183
20:53:53	03/12/10	-77.39045	-11.579922
20:53:55	03/12/10	-77.390665	-11.579693
20:53:57	03/12/10	-77.390893	-11.579463
20:53:59	03/12/10	-77.391098	-11.579253
20:54:01	03/12/10	-77.391342	-11.579133
20:54:03	03/12/10	-77.391535	-11.578953
20:54:05	03/12/10	-77.391755	-11.578755
20:54:07	03/12/10	-77.391933	-11.578592
20:54:09	03/12/10	-77.392152	-11.578388
20:54:11	03/12/10	-77.392417	-11.57822
20:54:13	03/12/10	-77.392695	-11.578058
20:54:13	03/12/10	-77.392772	-11.578043
20:54:14	03/12/10	-77.39285	-11.578018
20:54:15	03/12/10	-77.393022	-11.578
20:54:16	03/12/10	-77.393168	-11.578012
20:54:17	03/12/10	-77.393297	-11.57802
20:54:18	03/12/10	-77.393417	-11.578017
20:54:19	03/12/10	-77.393533	-11.577985
20:54:20	03/12/10	-77.39365	-11.577935
20:54:21	03/12/10	-77.393775	-11.577872
20:54:22	03/12/10	-77.393907	-11.57781
20:54:23	03/12/10	-77.394042	-11.577745
20:54:24	03/12/10	-77.394178	-11.577687
20:54:26	03/12/10	-77.394565	-11.577527
20:54:29	03/12/10	-77.394823	-11.577375
20:54:31	03/12/10	-77.395067	-11.577198
20:54:33	03/12/10	-77.395278	-11.577008
20:54:35	03/12/10	-77.39554	-11.576805
20:54:37	03/12/10	-77.395758	-11.576618
20:54:37	03/12/10	-77.395792	-11.576565
20:54:38	03/12/10	-77.39584	-11.576525
20:54:39	03/12/10	-77.39597	-11.576423
20:54:40	03/12/10	-77.396113	-11.576323
20:54:41	03/12/10	-77.396243	-11.57627
20:54:42	03/12/10	-77.396353	-11.57622
20:54:43	03/12/10	-77.396453	-11.57613
20:54:44	03/12/10	-77.39657	-11.576012
20:54:45	03/12/10	-77.396687	-11.575893
20:54:46	03/12/10	-77.396808	-11.57579
20:54:47	03/12/10	-77.396937	-11.575703
20:54:48	03/12/10	-77.39706	-11.575625
20:54:49	03/12/10	-77.397192	-11.575553
20:54:50	03/12/10	-77.397325	-11.575483
20:54:53	03/12/10	-77.397715	-11.575272
20:54:55	03/12/10	-77.397973	-11.575125
20:54:57	03/12/10	-77.398225	-11.574967
20:54:59	03/12/10	-77.398465	-11.574788
20:55:01	03/12/10	-77.39871	-11.57468
20:55:03	03/12/10	-77.398972	-11.574623
20:55:05	03/12/10	-77.399177	-11.574552
20:55:07	03/12/10	-77.399482	-11.574418
20:55:09	03/12/10	-77.39972	-11.574312
20:55:11	03/12/10	-77.399985	-11.574205
20:55:13	03/12/10	-77.40025	-11.574002
20:55:15	03/12/10	-77.400482	-11.573872
20:55:17	03/12/10	-77.40076	-11.573792
20:55:19	03/12/10	-77.401017	-11.573662
20:55:21	03/12/10	-77.401247	-11.573518
20:55:23	03/12/10	-77.401457	-11.573333
20:55:25	03/12/10	-77.401663	-11.573098
20:55:27	03/12/10	-77.401873	-11.57285
20:55:29	03/12/10	-77.402093	-11.572663
20:55:31	03/12/10	-77.402342	-11.57247
20:55:31	03/12/10	-77.40242	-11.572417
20:55:32	03/12/10	-77.402495	-11.572385
20:55:33	03/12/10	-77.402642	-11.572367
20:55:34	03/12/10	-77.402788	-11.572353
20:55:35	03/12/10	-77.402928	-11.572338
20:55:36	03/12/10	-77.403045	-11.572317
20:55:37	03/12/10	-77.403173	-11.572277
20:55:38	03/12/10	-77.403292	-11.572212
20:55:39	03/12/10	-77.403412	-11.572133
20:55:40	03/12/10	-77.40354	-11.572042
20:55:41	03/12/10	-77.403668	-11.571955
20:55:42	03/12/10	-77.403785	-11.571877
20:55:43	03/12/10	-77.403907	-11.571795
20:55:44	03/12/10	-77.404038	-11.571727
20:55:46	03/12/10	-77.404347	-11.5715
20:55:49	03/12/10	-77.404575	-11.571312
20:55:51	03/12/10	-77.404778	-11.571067
20:55:53	03/12/10	-77.404957	-11.570888
20:55:55	03/12/10	-77.405225	-11.5707
20:55:57	03/12/10	-77.405515	-11.57055
20:55:59	03/12/10	-77.405788	-11.57039
20:56:01	03/12/10	-77.406063	-11.570165
20:56:03	03/12/10	-77.40628	-11.569968
20:56:05	03/12/10	-77.406467	-11.569772
20:56:07	03/12/10	-77.406633	-11.569552
20:56:09	03/12/10	-77.406805	-11.56934
20:56:10	03/12/10	-77.407015	-11.569158
20:56:13	03/12/10	-77.407253	-11.568982
20:56:15	03/12/10	-77.407393	-11.568823
20:56:17	03/12/10	-77.407625	-11.568613
20:56:19	03/12/10	-77.40784	-11.568362
20:56:21	03/12/10	-77.408012	-11.568198
20:56:23	03/12/10	-77.408232	-11.567987
20:56:25	03/12/10	-77.408477	-11.567828
20:56:27	03/12/10	-77.408718	-11.56771
20:56:29	03/12/10	-77.408967	-11.56757
20:56:31	03/12/10	-77.409242	-11.56743
20:56:31	03/12/10	-77.409315	-11.567372
20:56:32	03/12/10	-77.40937	-11.567307
20:56:33	03/12/10	-77.409497	-11.567187
20:56:34	03/12/10	-77.409608	-11.567082
20:56:35	03/12/10	-77.409717	-11.56698
20:56:36	03/12/10	-77.409843	-11.566878
20:56:37	03/12/10	-77.409963	-11.566782
20:56:38	03/12/10	-77.410087	-11.566675
20:56:39	03/12/10	-77.410195	-11.56656
20:56:40	03/12/10	-77.410303	-11.566442
20:56:41	03/12/10	-77.410402	-11.566328
20:56:44	03/12/10	-77.410768	-11.565958
20:56:46	03/12/10	-77.410898	-11.56575
20:56:48	03/12/10	-77.41114	-11.565595
20:56:50	03/12/10	-77.411468	-11.565513
20:56:52	03/12/10	-77.411772	-11.565457
20:56:54	03/12/10	-77.412033	-11.565325
20:56:56	03/12/10	-77.412193	-11.565165
20:56:58	03/12/10	-77.412358	-11.564958
20:57:00	03/12/10	-77.412583	-11.564777
20:57:02	03/12/10	-77.412825	-11.564658
20:57:04	03/12/10	-77.413007	-11.564452
20:57:06	03/12/10	-77.413158	-11.564257
20:57:08	03/12/10	-77.413348	-11.563973
20:57:10	03/12/10	-77.413383	-11.56375
20:57:12	03/12/10	-77.413425	-11.56343
20:57:14	03/12/10	-77.413425	-11.563048
20:57:16	03/12/10	-77.413462	-11.562728
20:57:18	03/12/10	-77.413477	-11.56243
20:57:20	03/12/10	-77.413518	-11.562113
20:57:22	03/12/10	-77.413575	-11.561815
20:57:24	03/12/10	-77.413682	-11.561535
20:57:26	03/12/10	-77.413845	-11.561303
20:57:28	03/12/10	-77.41404	-11.56108
20:57:30	03/12/10	-77.414228	-11.56091
20:57:30	03/12/10	-77.41429	-11.5609
20:57:31	03/12/10	-77.414352	-11.560853
20:57:32	03/12/10	-77.41448	-11.560768
20:57:33	03/12/10	-77.414613	-11.560655
20:57:34	03/12/10	-77.414735	-11.560543
20:57:35	03/12/10	-77.414847	-11.560447
20:57:36	03/12/10	-77.414948	-11.560345
20:57:37	03/12/10	-77.415047	-11.560233
20:57:38	03/12/10	-77.415137	-11.560112
20:57:39	03/12/10	-77.415218	-11.55999
20:57:40	03/12/10	-77.415282	-11.559858
20:57:41	03/12/10	-77.415345	-11.559723
20:57:44	03/12/10	-77.415567	-11.559375
20:57:46	03/12/10	-77.415745	-11.559175
20:57:48	03/12/10	-77.416025	-11.558972
20:57:50	03/12/10	-77.41626	-11.558753
20:57:52	03/12/10	-77.416478	-11.55855
20:57:54	03/12/10	-77.416723	-11.55833
20:57:54	03/12/10	-77.416783	-11.558278
20:57:55	03/12/10	-77.416827	-11.558225
20:57:56	03/12/10	-77.41692	-11.558113
20:57:57	03/12/10	-77.417008	-11.558007
20:57:58	03/12/10	-77.417098	-11.557893
20:57:59	03/12/10	-77.41719	-11.557777
20:58:00	03/12/10	-77.417273	-11.557655
20:58:01	03/12/10	-77.417345	-11.557523
20:58:02	03/12/10	-77.417408	-11.557385
20:58:03	03/12/10	-77.417473	-11.55724
20:58:04	03/12/10	-77.417545	-11.557098
20:58:05	03/12/10	-77.417627	-11.556965
20:58:08	03/12/10	-77.417852	-11.55662
20:58:10	03/12/10	-77.418092	-11.556408
20:58:12	03/12/10	-77.418322	-11.556198
20:58:14	03/12/10	-77.41857	-11.55602
20:58:16	03/12/10	-77.418833	-11.555877
20:58:18	03/12/10	-77.419038	-11.555673
20:58:20	03/12/10	-77.419215	-11.555463
20:58:22	03/12/10	-77.419382	-11.555288
20:58:24	03/12/10	-77.419597	-11.555098
20:58:26	03/12/10	-77.419813	-11.554915
20:58:28	03/12/10	-77.420017	-11.554748
20:58:30	03/12/10	-77.420242	-11.5546
20:58:32	03/12/10	-77.420407	-11.554368
20:58:34	03/12/10	-77.420565	-11.554097
20:58:36	03/12/10	-77.420677	-11.553797
20:58:38	03/12/10	-77.420808	-11.553505
20:58:40	03/12/10	-77.420875	-11.553193
20:58:42	03/12/10	-77.420935	-11.552897
20:58:44	03/12/10	-77.420948	-11.552608
20:58:46	03/12/10	-77.420968	-11.552293
20:58:48	03/12/10	-77.420968	-11.551995
20:58:50	03/12/10	-77.420938	-11.551688
20:58:52	03/12/10	-77.42091	-11.55139
20:58:54	03/12/10	-77.421005	-11.551108
20:58:56	03/12/10	-77.421215	-11.550932
20:58:58	03/12/10	-77.421448	-11.550758
20:59:00	03/12/10	-77.42168	-11.550577
20:59:02	03/12/10	-77.421927	-11.550417
20:59:04	03/12/10	-77.422067	-11.550202
20:59:06	03/12/10	-77.422215	-11.550022
20:59:08	03/12/10	-77.422417	-11.549797
20:59:10	03/12/10	-77.422633	-11.549572
20:59:11	03/12/10	-77.422878	-11.54937
20:59:14	03/12/10	-77.423075	-11.549165
20:59:16	03/12/10	-77.423285	-11.548938
20:59:18	03/12/10	-77.42347	-11.548785
20:59:20	03/12/10	-77.42372	-11.548578
20:59:22	03/12/10	-77.42403	-11.54846
20:59:22	03/12/10	-77.424097	-11.548447
20:59:23	03/12/10	-77.424165	-11.548438
20:59:24	03/12/10	-77.42427	-11.5484
20:59:25	03/12/10	-77.424393	-11.548348
20:59:26	03/12/10	-77.424512	-11.548277
20:59:27	03/12/10	-77.42461	-11.548197
20:59:28	03/12/10	-77.424712	-11.548092
20:59:29	03/12/10	-77.424805	-11.54798
20:59:30	03/12/10	-77.424883	-11.547847
20:59:31	03/12/10	-77.42494	-11.547698
20:59:32	03/12/10	-77.424978	-11.547533
20:59:35	03/12/10	-77.425093	-11.547082
20:59:37	03/12/10	-77.425118	-11.546725
20:59:39	03/12/10	-77.42524	-11.546467
20:59:41	03/12/10	-77.425405	-11.546228
20:59:43	03/12/10	-77.425557	-11.546042
20:59:45	03/12/10	-77.425765	-11.5458
20:59:47	03/12/10	-77.425972	-11.545575
20:59:49	03/12/10	-77.426162	-11.545378
20:59:51	03/12/10	-77.426375	-11.545212
20:59:53	03/12/10	-77.426592	-11.545037
20:59:55	03/12/10	-77.426835	-11.544837
20:59:57	03/12/10	-77.427032	-11.544622
20:59:59	03/12/10	-77.427137	-11.544357
21:00:01	03/12/10	-77.427242	-11.544067
21:00:03	03/12/10	-77.427303	-11.543765
21:00:05	03/12/10	-77.427395	-11.543472
21:00:07	03/12/10	-77.427498	-11.54326
21:00:09	03/12/10	-77.42768	-11.543045
21:00:11	03/12/10	-77.427888	-11.542837
21:00:13	03/12/10	-77.428065	-11.542588
21:00:15	03/12/10	-77.428218	-11.542322
21:00:17	03/12/10	-77.428368	-11.542072
21:00:19	03/12/10	-77.42853	-11.541845
21:00:21	03/12/10	-77.428698	-11.541583
21:00:23	03/12/10	-77.42883	-11.541142
21:00:24	03/12/10	-77.428933	-11.540892
21:00:27	03/12/10	-77.42901	-11.54062
21:00:29	03/12/10	-77.429035	-11.540335
21:00:31	03/12/10	-77.42908	-11.540005
21:00:33	03/12/10	-77.429123	-11.539665
21:00:35	03/12/10	-77.42921	-11.539358
21:00:37	03/12/10	-77.429307	-11.539112
21:00:39	03/12/10	-77.429455	-11.538865
21:00:41	03/12/10	-77.429648	-11.538647
21:00:43	03/12/10	-77.429872	-11.53839
21:00:45	03/12/10	-77.430082	-11.538157
21:00:47	03/12/10	-77.43028	-11.53795
21:00:49	03/12/10	-77.430483	-11.53776
21:00:51	03/12/10	-77.430615	-11.537498
21:00:53	03/12/10	-77.430775	-11.537267
21:00:55	03/12/10	-77.430985	-11.536948
21:00:57	03/12/10	-77.431163	-11.536748
21:00:59	03/12/10	-77.431328	-11.53655
21:01:01	03/12/10	-77.431528	-11.536367
21:01:03	03/12/10	-77.431708	-11.536215
21:01:05	03/12/10	-77.431893	-11.535962
21:01:07	03/12/10	-77.432038	-11.535698
21:01:09	03/12/10	-77.43213	-11.535415
21:01:11	03/12/10	-77.432215	-11.535113
21:01:13	03/12/10	-77.432263	-11.534802
21:01:15	03/12/10	-77.432335	-11.534503
21:01:15	03/12/10	-77.43234	-11.534428
21:01:16	03/12/10	-77.43235	-11.534358
21:01:17	03/12/10	-77.432377	-11.534278
21:01:18	03/12/10	-77.432433	-11.534153
21:01:19	03/12/10	-77.432492	-11.534032
21:01:20	03/12/10	-77.432542	-11.533907
21:01:21	03/12/10	-77.432607	-11.533777
21:01:22	03/12/10	-77.432657	-11.533643
21:01:23	03/12/10	-77.43267	-11.533498
21:01:24	03/12/10	-77.43267	-11.53335
21:01:25	03/12/10	-77.432652	-11.533198
21:01:26	03/12/10	-77.432613	-11.533048
21:01:29	03/12/10	-77.43256	-11.532602
21:01:31	03/12/10	-77.432545	-11.532302
21:01:33	03/12/10	-77.432545	-11.531987
21:01:35	03/12/10	-77.432573	-11.531717
21:01:37	03/12/10	-77.432678	-11.531447
21:01:39	03/12/10	-77.43288	-11.531238
21:01:41	03/12/10	-77.433033	-11.530998
21:01:43	03/12/10	-77.433165	-11.530753
21:01:45	03/12/10	-77.433292	-11.530507
21:01:47	03/12/10	-77.433312	-11.53023
21:01:49	03/12/10	-77.43319	-11.529937
21:01:51	03/12/10	-77.43308	-11.529577
21:01:53	03/12/10	-77.432997	-11.529327
21:01:55	03/12/10	-77.432892	-11.529052
21:01:57	03/12/10	-77.432802	-11.528778
21:01:59	03/12/10	-77.432728	-11.528512
21:02:01	03/12/10	-77.432663	-11.528255
21:02:01	03/12/10	-77.432663	-11.528203
21:02:02	03/12/10	-77.432663	-11.528142
21:02:03	03/12/10	-77.43267	-11.528012
21:02:04	03/12/10	-77.43269	-11.527862
21:02:05	03/12/10	-77.432733	-11.52771
21:02:06	03/12/10	-77.432805	-11.527578
21:02:07	03/12/10	-77.432883	-11.52745
21:02:08	03/12/10	-77.43295	-11.527322
21:02:09	03/12/10	-77.433007	-11.527187
21:02:10	03/12/10	-77.433058	-11.527048
21:02:11	03/12/10	-77.433123	-11.526912
21:02:12	03/12/10	-77.433178	-11.526775
21:02:13	03/12/10	-77.433207	-11.526632
21:02:14	03/12/10	-77.433213	-11.526475
21:02:15	03/12/10	-77.43322	-11.526323
21:02:16	03/12/10	-77.433227	-11.526167
21:02:17	03/12/10	-77.433242	-11.526007
21:02:18	03/12/10	-77.433262	-11.525852
21:02:19	03/12/10	-77.433288	-11.5257
21:02:20	03/12/10	-77.433327	-11.525552
21:02:21	03/12/10	-77.43338	-11.525407
21:02:22	03/12/10	-77.433437	-11.525257
21:02:23	03/12/10	-77.433485	-11.525102
21:02:24	03/12/10	-77.43353	-11.524947
21:02:25	03/12/10	-77.433577	-11.524788
21:02:26	03/12/10	-77.433632	-11.524627
21:02:27	03/12/10	-77.433705	-11.524472
21:02:28	03/12/10	-77.43382	-11.52435
21:02:29	03/12/10	-77.433945	-11.524243
21:02:30	03/12/10	-77.434072	-11.524147
21:02:31	03/12/10	-77.434195	-11.524052
21:02:32	03/12/10	-77.434308	-11.523952
21:02:33	03/12/10	-77.43441	-11.523847
21:02:34	03/12/10	-77.4345	-11.523733
21:02:35	03/12/10	-77.434567	-11.523603
21:02:36	03/12/10	-77.434597	-11.52345
21:02:37	03/12/10	-77.434633	-11.523293
21:02:38	03/12/10	-77.434668	-11.523127
21:02:39	03/12/10	-77.434713	-11.522958
21:02:40	03/12/10	-77.43477	-11.522793
21:02:41	03/12/10	-77.434815	-11.522627
21:02:42	03/12/10	-77.43484	-11.522453
21:02:43	03/12/10	-77.434865	-11.522282
21:02:44	03/12/10	-77.434898	-11.522118
21:02:45	03/12/10	-77.43493	-11.52196
21:02:46	03/12/10	-77.434977	-11.521808
21:02:47	03/12/10	-77.435037	-11.521657
21:02:48	03/12/10	-77.435107	-11.521508
21:02:49	03/12/10	-77.435175	-11.521358
21:02:50	03/12/10	-77.43524	-11.52121
21:02:51	03/12/10	-77.435322	-11.521075
21:02:52	03/12/10	-77.435428	-11.52096
21:02:53	03/12/10	-77.43554	-11.520847
21:02:54	03/12/10	-77.435653	-11.520733
21:02:55	03/12/10	-77.43577	-11.520623
21:02:56	03/12/10	-77.435882	-11.520508
21:02:57	03/12/10	-77.435985	-11.520392
21:02:58	03/12/10	-77.436077	-11.520268
21:02:59	03/12/10	-77.436155	-11.520132
21:03:00	03/12/10	-77.436203	-11.519987
21:03:01	03/12/10	-77.43624	-11.519823
21:03:02	03/12/10	-77.436277	-11.519665
21:03:03	03/12/10	-77.436323	-11.519513
21:03:04	03/12/10	-77.436383	-11.519362
21:03:05	03/12/10	-77.436448	-11.519208
21:03:06	03/12/10	-77.436518	-11.51906
21:03:07	03/12/10	-77.436583	-11.518908
21:03:08	03/12/10	-77.436652	-11.518753
21:03:09	03/12/10	-77.436722	-11.518597
21:03:10	03/12/10	-77.43678	-11.51843
21:03:11	03/12/10	-77.436825	-11.51826
21:03:13	03/12/10	-77.436927	-11.517747
21:03:16	03/12/10	-77.436983	-11.517393
21:03:18	03/12/10	-77.437042	-11.51703
21:03:20	03/12/10	-77.437093	-11.516672
21:03:22	03/12/10	-77.437135	-11.516313
21:03:24	03/12/10	-77.43716	-11.515962
21:03:26	03/12/10	-77.437148	-11.515612
21:03:28	03/12/10	-77.437197	-11.51529
21:03:30	03/12/10	-77.437373	-11.51499
21:03:32	03/12/10	-77.43752	-11.514778
21:03:34	03/12/10	-77.4376	-11.51472
21:03:36	03/12/10	-77.437613	-11.514753
21:03:38	03/12/10	-77.437545	-11.5147
21:03:40	03/12/10	-77.4373	-11.514843
21:03:42	03/12/10	-77.437178	-11.514863
21:03:44	03/12/10	-77.436933	-11.514832
21:03:46	03/12/10	-77.436862	-11.514725
21:03:48	03/12/10	-77.436845	-11.514578
21:03:50	03/12/10	-77.436812	-11.514402
21:03:52	03/12/10	-77.436808	-11.513987
21:03:54	03/12/10	-77.436822	-11.513718
21:03:56	03/12/10	-77.436753	-11.51339
21:03:58	03/12/10	-77.436612	-11.513
21:04:00	03/12/10	-77.436537	-11.512755
21:04:02	03/12/10	-77.436377	-11.512568
21:04:04	03/12/10	-77.436163	-11.512332
21:04:06	03/12/10	-77.436035	-11.512073
21:04:08	03/12/10	-77.435922	-11.511833
21:04:10	03/12/10	-77.435762	-11.5116
21:04:12	03/12/10	-77.435628	-11.511355
21:04:14	03/12/10	-77.435627	-11.51107
21:04:16	03/12/10	-77.43552	-11.510902
21:04:18	03/12/10	-77.435423	-11.510597
21:04:20	03/12/10	-77.435408	-11.510452
21:04:22	03/12/10	-77.435207	-11.510127
21:04:24	03/12/10	-77.435128	-11.509875
21:04:26	03/12/10	-77.435002	-11.509548
21:04:28	03/12/10	-77.43491	-11.509253
21:04:30	03/12/10	-77.43475	-11.508977
21:04:32	03/12/10	-77.434525	-11.50869
21:04:34	03/12/10	-77.434368	-11.508505
21:04:36	03/12/10	-77.434287	-11.508333
21:04:38	03/12/10	-77.434188	-11.508085
21:04:40	03/12/10	-77.434132	-11.507817
21:04:42	03/12/10	-77.434053	-11.50753
21:04:44	03/12/10	-77.433965	-11.507247
21:04:45	03/12/10	-77.433812	-11.506938
21:04:48	03/12/10	-77.433617	-11.506673
21:04:50	03/12/10	-77.433507	-11.50646
21:04:52	03/12/10	-77.433428	-11.506187
21:04:54	03/12/10	-77.43335	-11.505945
21:04:56	03/12/10	-77.433288	-11.505713
21:04:58	03/12/10	-77.433222	-11.50549
21:05:00	03/12/10	-77.433178	-11.505363
21:05:02	03/12/10	-77.433042	-11.505115
21:05:04	03/12/10	-77.432925	-11.504867
21:05:06	03/12/10	-77.432783	-11.504598
21:05:08	03/12/10	-77.432652	-11.504345
21:05:10	03/12/10	-77.432493	-11.504127
21:05:12	03/12/10	-77.432332	-11.503922
21:05:14	03/12/10	-77.432175	-11.503738
21:05:16	03/12/10	-77.432015	-11.50356
21:05:18	03/12/10	-77.431845	-11.503393
21:05:20	03/12/10	-77.431685	-11.503192
21:05:22	03/12/10	-77.431578	-11.502985
21:05:24	03/12/10	-77.431425	-11.502772
21:05:26	03/12/10	-77.431278	-11.502537
21:05:28	03/12/10	-77.431135	-11.502307
21:05:29	03/12/10	-77.430998	-11.502053
21:05:32	03/12/10	-77.43085	-11.501795
21:05:34	03/12/10	-77.430698	-11.501547
21:05:36	03/12/10	-77.430542	-11.501297
21:05:38	03/12/10	-77.430393	-11.501057
21:05:40	03/12/10	-77.430237	-11.500837
21:05:42	03/12/10	-77.430178	-11.500622
21:05:44	03/12/10	-77.430037	-11.500413
21:05:46	03/12/10	-77.429895	-11.50019
21:05:48	03/12/10	-77.42972	-11.499957
21:05:50	03/12/10	-77.42954	-11.499738
21:05:52	03/12/10	-77.429412	-11.499513
21:05:54	03/12/10	-77.429302	-11.499263
21:05:56	03/12/10	-77.429205	-11.498987
21:05:58	03/12/10	-77.429075	-11.498767
21:06:00	03/12/10	-77.428922	-11.498535
21:06:01	03/12/10	-77.428767	-11.498355
21:06:03	03/12/10	-77.428738	-11.498235
21:06:06	03/12/10	-77.428585	-11.498188
21:06:08	03/12/10	-77.428527	-11.49818
21:06:08	03/12/10	-77.428528	-11.498218
21:06:14	03/12/10	-77.428595	-11.498125
21:06:15	03/12/10	-77.428547	-11.498215
21:06:16	03/12/10	-77.428477	-11.49819
21:06:17	03/12/10	-77.428353	-11.498217
21:06:18	03/12/10	-77.428278	-11.498177
21:06:19	03/12/10	-77.428217	-11.498085
21:06:20	03/12/10	-77.428247	-11.49796
21:06:21	03/12/10	-77.428328	-11.497867
21:06:22	03/12/10	-77.428417	-11.49782
21:06:23	03/12/10	-77.428545	-11.497755
21:06:24	03/12/10	-77.428657	-11.497683
21:06:25	03/12/10	-77.428783	-11.49758
21:06:26	03/12/10	-77.428875	-11.497488
21:06:27	03/12/10	-77.42895	-11.497363
21:06:28	03/12/10	-77.429002	-11.497222
21:06:29	03/12/10	-77.429053	-11.49706
21:06:30	03/12/10	-77.42911	-11.49693
21:06:31	03/12/10	-77.429172	-11.496797
21:06:32	03/12/10	-77.429235	-11.496687
21:06:33	03/12/10	-77.429302	-11.496578
21:06:34	03/12/10	-77.429362	-11.49647
21:06:35	03/12/10	-77.42941	-11.496338
21:06:36	03/12/10	-77.429452	-11.49622
21:06:37	03/12/10	-77.429492	-11.496107
21:06:38	03/12/10	-77.429525	-11.49598
21:06:39	03/12/10	-77.429553	-11.49586
21:06:40	03/12/10	-77.429568	-11.495733
21:06:41	03/12/10	-77.42957	-11.495607
21:06:42	03/12/10	-77.429583	-11.495472
21:06:43	03/12/10	-77.429583	-11.495348
21:06:44	03/12/10	-77.429585	-11.495225
21:06:45	03/12/10	-77.429585	-11.495097
21:06:46	03/12/10	-77.429587	-11.494958
21:06:47	03/12/10	-77.429593	-11.494828
21:06:48	03/12/10	-77.429598	-11.494697
21:06:49	03/12/10	-77.429607	-11.494575
21:06:50	03/12/10	-77.429613	-11.494457
21:06:51	03/12/10	-77.429615	-11.494332
21:06:52	03/12/10	-77.429608	-11.494195
21:06:53	03/12/10	-77.429605	-11.494063
21:06:54	03/12/10	-77.4296	-11.493925
21:06:55	03/12/10	-77.42959	-11.493797
21:06:56	03/12/10	-77.429575	-11.493668
21:06:57	03/12/10	-77.429543	-11.493532
21:06:58	03/12/10	-77.429497	-11.493402
21:06:59	03/12/10	-77.429438	-11.493272
21:07:00	03/12/10	-77.429367	-11.49314
21:07:01	03/12/10	-77.429283	-11.493032
21:07:02	03/12/10	-77.429217	-11.49291
21:07:03	03/12/10	-77.429157	-11.492787
21:07:04	03/12/10	-77.429113	-11.492658
21:07:05	03/12/10	-77.429065	-11.49252
21:07:06	03/12/10	-77.429015	-11.492378
21:07:07	03/12/10	-77.428965	-11.492237
21:07:08	03/12/10	-77.428917	-11.492107
21:07:09	03/12/10	-77.42888	-11.491978
21:07:10	03/12/10	-77.428862	-11.491847
21:07:11	03/12/10	-77.428827	-11.491723
21:07:12	03/12/10	-77.428788	-11.491608
21:07:13	03/12/10	-77.428748	-11.49149
21:07:14	03/12/10	-77.42871	-11.491358
21:07:15	03/12/10	-77.428678	-11.491225
21:07:16	03/12/10	-77.428647	-11.491097
21:07:17	03/12/10	-77.428622	-11.490973
21:07:18	03/12/10	-77.428595	-11.490852
21:07:19	03/12/10	-77.428558	-11.490725
21:07:20	03/12/10	-77.428508	-11.490607
21:07:21	03/12/10	-77.428458	-11.490502
21:07:22	03/12/10	-77.428395	-11.490402
21:07:23	03/12/10	-77.428323	-11.490297
21:07:24	03/12/10	-77.428255	-11.490183
21:07:25	03/12/10	-77.428197	-11.49007
21:07:26	03/12/10	-77.428158	-11.48995
21:07:27	03/12/10	-77.428132	-11.489818
21:07:28	03/12/10	-77.42811	-11.489683
21:07:29	03/12/10	-77.428092	-11.489542
21:07:30	03/12/10	-77.428065	-11.48939
21:07:31	03/12/10	-77.428043	-11.489238
21:07:32	03/12/10	-77.428017	-11.48909
21:07:33	03/12/10	-77.427993	-11.488942
21:07:34	03/12/10	-77.42798	-11.488798
21:07:35	03/12/10	-77.42802	-11.488678
21:07:36	03/12/10	-77.428092	-11.488563
21:07:37	03/12/10	-77.428183	-11.488488
21:07:38	03/12/10	-77.428298	-11.48839
21:07:39	03/12/10	-77.42841	-11.488292
21:07:40	03/12/10	-77.428505	-11.488188
21:07:41	03/12/10	-77.428582	-11.488078
21:07:42	03/12/10	-77.428647	-11.487962
21:07:43	03/12/10	-77.428693	-11.487837
21:07:44	03/12/10	-77.428733	-11.48771
21:07:45	03/12/10	-77.428768	-11.487565
21:07:46	03/12/10	-77.428807	-11.487423
21:07:47	03/12/10	-77.428842	-11.487282
21:07:48	03/12/10	-77.428878	-11.487138
21:07:49	03/12/10	-77.428912	-11.486993
21:07:50	03/12/10	-77.428938	-11.486858
21:07:51	03/12/10	-77.428967	-11.486722
21:07:52	03/12/10	-77.429002	-11.486595
21:07:53	03/12/10	-77.429042	-11.486457
21:07:54	03/12/10	-77.429092	-11.486323
21:07:55	03/12/10	-77.429148	-11.486192
21:07:56	03/12/10	-77.429208	-11.486052
21:07:57	03/12/10	-77.429258	-11.485907
21:07:58	03/12/10	-77.429265	-11.485748
21:07:59	03/12/10	-77.429265	-11.485593
21:08:00	03/12/10	-77.429242	-11.485493
21:08:01	03/12/10	-77.429225	-11.485438
21:08:08	03/12/10	-77.42934	-11.484898
21:08:09	03/12/10	-77.429135	-11.485325
21:08:10	03/12/10	-77.428955	-11.485553
21:08:11	03/12/10	-77.428862	-11.485585
21:08:12	03/12/10	-77.42874	-11.485583
21:08:13	03/12/10	-77.42866	-11.485508
21:08:14	03/12/10	-77.428662	-11.485403
21:08:15	03/12/10	-77.428645	-11.485312
21:08:16	03/12/10	-77.428657	-11.48521
21:08:17	03/12/10	-77.42871	-11.485098
21:08:18	03/12/10	-77.428757	-11.484947
21:08:19	03/12/10	-77.428823	-11.484778
21:08:20	03/12/10	-77.42889	-11.484598
21:08:21	03/12/10	-77.428957	-11.484438
21:08:22	03/12/10	-77.42901	-11.484285
21:08:23	03/12/10	-77.42904	-11.484152
21:08:24	03/12/10	-77.42907	-11.484007
21:08:25	03/12/10	-77.42909	-11.483863
21:08:26	03/12/10	-77.429108	-11.483728
21:08:27	03/12/10	-77.429115	-11.4836
21:08:28	03/12/10	-77.429117	-11.483472
21:08:29	03/12/10	-77.429122	-11.483328
21:08:30	03/12/10	-77.429125	-11.48319
21:08:31	03/12/10	-77.429128	-11.483052
21:08:32	03/12/10	-77.42913	-11.482908
21:08:33	03/12/10	-77.429127	-11.48277
21:08:34	03/12/10	-77.429117	-11.482633
21:08:35	03/12/10	-77.429103	-11.482498
21:08:36	03/12/10	-77.429078	-11.482363
21:08:37	03/12/10	-77.429053	-11.482237
21:08:38	03/12/10	-77.429035	-11.48211
21:08:39	03/12/10	-77.429025	-11.481983
21:08:40	03/12/10	-77.429032	-11.481847
21:08:41	03/12/10	-77.429057	-11.481715
21:08:42	03/12/10	-77.429088	-11.481582
21:08:43	03/12/10	-77.429123	-11.481457
21:08:44	03/12/10	-77.429158	-11.481318
21:08:45	03/12/10	-77.429195	-11.481182
21:08:46	03/12/10	-77.42923	-11.48105
21:08:47	03/12/10	-77.429268	-11.48091
21:08:48	03/12/10	-77.429312	-11.48078
21:08:49	03/12/10	-77.429355	-11.480655
21:08:50	03/12/10	-77.429407	-11.480525
21:08:51	03/12/10	-77.429463	-11.480407
21:08:52	03/12/10	-77.42952	-11.480288
21:08:53	03/12/10	-77.42957	-11.480167
21:08:54	03/12/10	-77.429592	-11.48001
21:08:55	03/12/10	-77.429625	-11.479903
21:08:56	03/12/10	-77.429617	-11.479783
21:08:57	03/12/10	-77.429608	-11.479677
21:08:58	03/12/10	-77.429568	-11.479553
21:08:59	03/12/10	-77.429547	-11.479408
21:09:00	03/12/10	-77.42954	-11.479253
21:09:01	03/12/10	-77.429557	-11.479103
21:09:02	03/12/10	-77.429593	-11.478975
21:09:03	03/12/10	-77.429633	-11.478858
21:09:04	03/12/10	-77.429713	-11.478777
21:09:05	03/12/10	-77.429795	-11.478737
21:09:06	03/12/10	-77.429878	-11.478727
21:09:07	03/12/10	-77.43002	-11.478765
21:09:08	03/12/10	-77.43013	-11.478837
21:09:09	03/12/10	-77.430238	-11.478818
21:09:10	03/12/10	-77.43034	-11.478782
21:09:11	03/12/10	-77.430438	-11.478715
21:09:12	03/12/10	-77.430515	-11.478617
21:09:13	03/12/10	-77.430572	-11.478515
21:09:14	03/12/10	-77.430583	-11.478417
21:09:15	03/12/10	-77.430547	-11.478372
21:09:16	03/12/10	-77.430518	-11.478337
21:09:17	03/12/10	-77.430413	-11.478277
21:09:18	03/12/10	-77.430357	-11.478283
21:09:19	03/12/10	-77.430328	-11.478275
21:09:20	03/12/10	-77.430302	-11.478285
21:09:21	03/12/10	-77.430263	-11.478362
21:09:22	03/12/10	-77.430235	-11.478457
21:09:23	03/12/10	-77.4302	-11.478527
21:09:24	03/12/10	-77.430152	-11.47862
21:09:25	03/12/10	-77.430107	-11.478702
21:09:26	03/12/10	-77.430037	-11.478752
21:09:27	03/12/10	-77.43	-11.478745
21:09:28	03/12/10	-77.42993	-11.478778
21:09:29	03/12/10	-77.429843	-11.478762
21:09:30	03/12/10	-77.429748	-11.47872
21:09:31	03/12/10	-77.429653	-11.478617
21:09:32	03/12/10	-77.429572	-11.47855
21:09:33	03/12/10	-77.42953	-11.478488
21:09:39	03/12/10	-77.42938	-11.478472
21:09:40	03/12/10	-77.429378	-11.478562
21:09:41	03/12/10	-77.429347	-11.478555
21:09:42	03/12/10	-77.429258	-11.478533
21:09:43	03/12/10	-77.429197	-11.478492
21:09:44	03/12/10	-77.429132	-11.478407
21:09:45	03/12/10	-77.429063	-11.47829
21:09:46	03/12/10	-77.429028	-11.478148
21:09:47	03/12/10	-77.42901	-11.478015
21:09:48	03/12/10	-77.429008	-11.477865
21:09:49	03/12/10	-77.429023	-11.477713
21:09:50	03/12/10	-77.429075	-11.477573
21:09:51	03/12/10	-77.429173	-11.477445
21:09:52	03/12/10	-77.429297	-11.477305
21:09:53	03/12/10	-77.429398	-11.47721
21:09:54	03/12/10	-77.429497	-11.47712
21:09:55	03/12/10	-77.429598	-11.477027
21:09:56	03/12/10	-77.429687	-11.476905
21:09:57	03/12/10	-77.429777	-11.47677
21:09:58	03/12/10	-77.429857	-11.476647
21:09:59	03/12/10	-77.429932	-11.47653
21:10:00	03/12/10	-77.430012	-11.476402
21:10:01	03/12/10	-77.430092	-11.476268
21:10:02	03/12/10	-77.43017	-11.476138
21:10:03	03/12/10	-77.43025	-11.47601
21:10:04	03/12/10	-77.430333	-11.475878
21:10:05	03/12/10	-77.430412	-11.475752
21:10:06	03/12/10	-77.430485	-11.47563
21:10:07	03/12/10	-77.430557	-11.475512
21:10:08	03/12/10	-77.43062	-11.475405
21:10:09	03/12/10	-77.43069	-11.475288
21:10:10	03/12/10	-77.430753	-11.475187
21:10:11	03/12/10	-77.43083	-11.475077
21:10:12	03/12/10	-77.430908	-11.474968
21:10:13	03/12/10	-77.430988	-11.474858
21:10:14	03/12/10	-77.431065	-11.474737
21:10:15	03/12/10	-77.431138	-11.474615
21:10:16	03/12/10	-77.4312	-11.474498
21:10:17	03/12/10	-77.431258	-11.474383
21:10:18	03/12/10	-77.431312	-11.47426
21:10:19	03/12/10	-77.431375	-11.474128
21:10:20	03/12/10	-77.431435	-11.474
21:10:21	03/12/10	-77.431497	-11.473877
21:10:22	03/12/10	-77.431558	-11.473752
21:10:23	03/12/10	-77.43162	-11.473622
21:10:24	03/12/10	-77.431695	-11.4735
21:10:25	03/12/10	-77.43178	-11.473385
21:10:26	03/12/10	-77.431867	-11.47328
21:10:27	03/12/10	-77.431953	-11.473173
21:10:28	03/12/10	-77.432037	-11.473063
21:10:29	03/12/10	-77.432108	-11.472942
21:10:30	03/12/10	-77.432178	-11.47282
21:10:31	03/12/10	-77.432237	-11.472687
21:10:32	03/12/10	-77.432285	-11.472548
21:10:33	03/12/10	-77.432312	-11.472403
21:10:34	03/12/10	-77.432345	-11.472275
21:10:35	03/12/10	-77.432382	-11.472137
21:10:36	03/12/10	-77.432415	-11.472003
21:10:37	03/12/10	-77.432447	-11.471883
21:10:38	03/12/10	-77.432482	-11.471755
21:10:39	03/12/10	-77.432513	-11.471625
21:10:40	03/12/10	-77.432553	-11.471488
21:10:41	03/12/10	-77.4326	-11.47135
21:10:42	03/12/10	-77.432655	-11.47121
21:10:43	03/12/10	-77.43271	-11.471072
21:10:44	03/12/10	-77.43276	-11.47093
21:10:45	03/12/10	-77.432802	-11.470787
21:10:46	03/12/10	-77.432833	-11.470647
21:10:47	03/12/10	-77.432872	-11.470503
21:10:48	03/12/10	-77.432895	-11.470373
21:10:49	03/12/10	-77.432918	-11.470232
21:10:50	03/12/10	-77.432938	-11.470087
21:10:51	03/12/10	-77.432947	-11.469948
21:10:52	03/12/10	-77.432953	-11.469805
21:10:53	03/12/10	-77.432957	-11.469655
21:10:54	03/12/10	-77.432955	-11.469507
21:10:55	03/12/10	-77.432948	-11.469355
21:10:56	03/12/10	-77.43293	-11.4692
21:10:57	03/12/10	-77.432912	-11.469053
21:10:58	03/12/10	-77.43289	-11.468912
21:10:59	03/12/10	-77.432875	-11.468778
21:11:00	03/12/10	-77.432865	-11.468642
21:11:01	03/12/10	-77.432863	-11.468508
21:11:02	03/12/10	-77.432867	-11.468367
21:11:03	03/12/10	-77.432887	-11.468232
21:11:04	03/12/10	-77.432908	-11.468093
21:11:05	03/12/10	-77.432935	-11.467948
21:11:06	03/12/10	-77.432957	-11.467788
21:11:07	03/12/10	-77.432978	-11.467628
21:11:08	03/12/10	-77.432995	-11.46747
21:11:09	03/12/10	-77.433012	-11.46732
21:11:10	03/12/10	-77.433077	-11.467188
21:11:11	03/12/10	-77.433127	-11.467063
21:11:12	03/12/10	-77.433187	-11.466932
21:11:13	03/12/10	-77.433248	-11.466797
21:11:14	03/12/10	-77.433317	-11.46665
21:11:15	03/12/10	-77.433372	-11.466507
21:11:16	03/12/10	-77.43342	-11.466362
21:11:17	03/12/10	-77.433463	-11.46621
21:11:18	03/12/10	-77.433502	-11.466065
21:11:19	03/12/10	-77.433555	-11.465928
21:11:20	03/12/10	-77.433622	-11.465798
21:11:21	03/12/10	-77.43369	-11.46567
21:11:22	03/12/10	-77.433762	-11.465535
21:11:23	03/12/10	-77.433833	-11.465407
21:11:24	03/12/10	-77.4339	-11.465278
21:11:25	03/12/10	-77.433952	-11.465137
21:11:26	03/12/10	-77.434007	-11.464997
21:11:27	03/12/10	-77.43406	-11.464858
21:11:28	03/12/10	-77.434102	-11.464713
21:11:29	03/12/10	-77.43414	-11.46457
21:11:30	03/12/10	-77.434163	-11.464428
21:11:31	03/12/10	-77.43416	-11.464273
21:11:32	03/12/10	-77.43414	-11.464123
21:11:33	03/12/10	-77.434112	-11.463978
21:11:34	03/12/10	-77.434087	-11.463853
21:11:35	03/12/10	-77.434062	-11.463723
21:11:36	03/12/10	-77.43404	-11.46358
21:11:37	03/12/10	-77.434015	-11.463433
21:11:38	03/12/10	-77.433987	-11.463297
21:11:39	03/12/10	-77.433955	-11.463153
21:11:40	03/12/10	-77.433922	-11.463007
21:11:41	03/12/10	-77.433887	-11.462875
21:11:42	03/12/10	-77.433855	-11.46274
21:11:43	03/12/10	-77.43384	-11.462608
21:11:44	03/12/10	-77.433823	-11.462462
21:11:45	03/12/10	-77.43381	-11.462318
21:11:46	03/12/10	-77.433807	-11.462183
21:11:47	03/12/10	-77.43383	-11.462058
21:11:48	03/12/10	-77.433868	-11.461925
21:11:49	03/12/10	-77.433915	-11.461775
21:11:50	03/12/10	-77.43395	-11.461645
21:11:51	03/12/10	-77.43399	-11.461487
21:11:52	03/12/10	-77.434037	-11.461338
21:11:53	03/12/10	-77.43409	-11.46119
21:11:54	03/12/10	-77.434153	-11.461042
21:11:55	03/12/10	-77.434267	-11.460887
21:11:56	03/12/10	-77.434375	-11.460742
21:11:57	03/12/10	-77.434473	-11.460652
21:11:58	03/12/10	-77.434595	-11.460562
21:11:59	03/12/10	-77.434697	-11.460443
21:12:00	03/12/10	-77.434795	-11.460317
21:12:01	03/12/10	-77.434882	-11.460193
21:12:02	03/12/10	-77.434962	-11.460072
21:12:03	03/12/10	-77.435032	-11.459935
21:12:04	03/12/10	-77.435093	-11.459783
21:12:05	03/12/10	-77.435157	-11.459637
21:12:06	03/12/10	-77.435223	-11.459497
21:12:07	03/12/10	-77.435307	-11.459357
21:12:08	03/12/10	-77.435387	-11.45923
21:12:09	03/12/10	-77.435477	-11.459108
21:12:10	03/12/10	-77.435577	-11.45899
21:12:11	03/12/10	-77.435687	-11.458898
21:12:12	03/12/10	-77.435808	-11.458803
21:12:13	03/12/10	-77.435928	-11.45871
21:12:14	03/12/10	-77.436043	-11.45864
21:12:15	03/12/10	-77.436163	-11.458553
21:12:16	03/12/10	-77.43629	-11.458462
21:12:17	03/12/10	-77.436413	-11.458363
21:12:18	03/12/10	-77.436505	-11.458257
21:12:19	03/12/10	-77.436602	-11.458123
21:12:20	03/12/10	-77.436693	-11.457978
21:12:21	03/12/10	-77.436772	-11.457855
21:12:22	03/12/10	-77.436837	-11.457733
21:12:23	03/12/10	-77.436898	-11.457615
21:12:24	03/12/10	-77.43697	-11.45748
21:12:25	03/12/10	-77.437042	-11.457357
21:12:26	03/12/10	-77.437093	-11.457232
21:12:27	03/12/10	-77.43712	-11.457098
21:12:28	03/12/10	-77.437143	-11.456963
21:12:29	03/12/10	-77.437178	-11.45687
21:12:30	03/12/10	-77.437227	-11.456768
21:12:31	03/12/10	-77.4373	-11.456635
21:12:32	03/12/10	-77.437363	-11.456507
21:12:33	03/12/10	-77.43745	-11.456415
21:12:34	03/12/10	-77.437572	-11.456303
21:12:35	03/12/10	-77.437692	-11.45619
21:12:36	03/12/10	-77.437802	-11.456098
21:12:37	03/12/10	-77.437905	-11.456003
21:12:38	03/12/10	-77.438008	-11.455893
21:12:39	03/12/10	-77.438108	-11.455808
21:12:40	03/12/10	-77.43822	-11.455703
21:12:41	03/12/10	-77.43834	-11.455592
21:12:42	03/12/10	-77.438453	-11.455483
21:12:43	03/12/10	-77.438562	-11.455362
21:12:44	03/12/10	-77.438668	-11.455258
21:12:45	03/12/10	-77.438782	-11.45517
21:12:46	03/12/10	-77.438893	-11.455118
21:12:47	03/12/10	-77.439022	-11.455052
21:12:48	03/12/10	-77.439157	-11.455022
21:12:49	03/12/10	-77.43929	-11.454983
21:12:50	03/12/10	-77.439428	-11.454922
21:12:51	03/12/10	-77.439568	-11.454843
21:12:52	03/12/10	-77.43969	-11.454767
21:12:53	03/12/10	-77.4398	-11.45467
21:12:54	03/12/10	-77.439902	-11.454585
21:12:55	03/12/10	-77.440008	-11.454483
21:12:56	03/12/10	-77.440122	-11.454402
21:12:57	03/12/10	-77.440238	-11.454347
21:12:58	03/12/10	-77.440362	-11.45429
21:12:59	03/12/10	-77.440495	-11.454233
21:13:00	03/12/10	-77.440628	-11.45418
21:13:01	03/12/10	-77.440758	-11.454135
21:13:02	03/12/10	-77.440883	-11.45408
21:13:03	03/12/10	-77.44102	-11.45402
21:13:04	03/12/10	-77.44115	-11.453963
21:13:05	03/12/10	-77.441278	-11.453917
21:13:06	03/12/10	-77.441407	-11.45387
21:13:07	03/12/10	-77.441513	-11.453805
21:13:08	03/12/10	-77.441625	-11.453752
21:13:09	03/12/10	-77.441733	-11.453698
21:13:10	03/12/10	-77.441848	-11.45362
21:13:11	03/12/10	-77.441967	-11.453502
21:13:12	03/12/10	-77.442088	-11.453362
21:13:13	03/12/10	-77.442195	-11.453235
21:13:14	03/12/10	-77.44229	-11.453113
21:13:15	03/12/10	-77.44234	-11.452988
21:13:16	03/12/10	-77.442385	-11.452863
21:13:17	03/12/10	-77.442437	-11.452758
21:13:18	03/12/10	-77.442355	-11.452658
21:13:19	03/12/10	-77.442263	-11.452563
21:13:20	03/12/10	-77.442248	-11.452497
21:13:21	03/12/10	-77.442208	-11.452513
21:13:22	03/12/10	-77.442128	-11.4526
21:13:23	03/12/10	-77.442025	-11.452597
21:13:24	03/12/10	-77.441938	-11.452555
21:13:25	03/12/10	-77.44187	-11.452515
21:13:26	03/12/10	-77.44183	-11.452492
21:13:27	03/12/10	-77.441792	-11.452412
21:13:28	03/12/10	-77.441777	-11.45232
21:13:29	03/12/10	-77.441832	-11.452217
21:13:30	03/12/10	-77.441863	-11.451997
21:13:31	03/12/10	-77.441988	-11.451833
21:13:32	03/12/10	-77.442148	-11.45171
21:13:33	03/12/10	-77.44228	-11.45162
21:13:34	03/12/10	-77.442405	-11.451522
21:13:35	03/12/10	-77.44252	-11.45144
21:13:36	03/12/10	-77.442635	-11.451378
21:13:37	03/12/10	-77.442765	-11.45137
21:13:38	03/12/10	-77.442867	-11.451348
21:13:39	03/12/10	-77.442982	-11.451367
21:13:40	03/12/10	-77.443095	-11.451398
21:13:41	03/12/10	-77.443205	-11.451403
21:13:42	03/12/10	-77.443315	-11.451385
21:13:43	03/12/10	-77.443428	-11.45136
21:13:44	03/12/10	-77.443535	-11.451345
21:13:45	03/12/10	-77.443652	-11.45133
21:13:46	03/12/10	-77.443765	-11.451293
21:13:47	03/12/10	-77.443883	-11.451222
21:13:48	03/12/10	-77.444003	-11.451157
21:13:49	03/12/10	-77.444117	-11.451093
21:13:50	03/12/10	-77.444225	-11.451047
21:13:51	03/12/10	-77.444347	-11.450993
21:13:52	03/12/10	-77.444467	-11.450965
21:13:53	03/12/10	-77.444587	-11.450942
21:13:54	03/12/10	-77.444702	-11.450903
21:13:55	03/12/10	-77.444818	-11.450847
21:13:56	03/12/10	-77.444923	-11.450762
21:13:57	03/12/10	-77.44503	-11.450625
21:13:58	03/12/10	-77.445135	-11.450508
21:13:59	03/12/10	-77.445242	-11.450407
21:14:00	03/12/10	-77.445348	-11.450292
21:14:01	03/12/10	-77.445448	-11.45018
21:14:02	03/12/10	-77.445533	-11.450058
21:14:03	03/12/10	-77.445582	-11.449918
21:14:04	03/12/10	-77.445628	-11.44981
21:14:05	03/12/10	-77.445663	-11.449695
21:14:06	03/12/10	-77.44571	-11.449585
21:14:07	03/12/10	-77.44574	-11.449467
21:14:08	03/12/10	-77.445812	-11.449332
21:14:09	03/12/10	-77.445903	-11.449193
21:14:10	03/12/10	-77.446003	-11.449073
21:14:11	03/12/10	-77.446087	-11.448962
21:14:12	03/12/10	-77.446177	-11.448835
21:14:13	03/12/10	-77.446262	-11.448713
21:14:14	03/12/10	-77.446348	-11.4486
21:14:15	03/12/10	-77.44643	-11.448485
21:14:16	03/12/10	-77.446507	-11.448373
21:14:17	03/12/10	-77.44659	-11.44826
21:14:18	03/12/10	-77.446667	-11.448155
21:14:19	03/12/10	-77.446737	-11.448053
21:14:20	03/12/10	-77.446815	-11.447912
21:14:21	03/12/10	-77.446898	-11.44778
21:14:22	03/12/10	-77.446983	-11.447638
21:14:23	03/12/10	-77.447068	-11.447495
21:14:24	03/12/10	-77.447157	-11.447363
21:14:25	03/12/10	-77.447237	-11.447248
21:14:26	03/12/10	-77.447318	-11.447133
21:14:27	03/12/10	-77.447413	-11.447065
21:14:28	03/12/10	-77.447538	-11.446992
21:14:29	03/12/10	-77.44767	-11.446938
21:14:30	03/12/10	-77.447788	-11.446907
21:14:31	03/12/10	-77.447908	-11.44686
21:14:32	03/12/10	-77.448035	-11.446815
21:14:33	03/12/10	-77.44815	-11.446765
21:14:34	03/12/10	-77.448258	-11.446707
21:14:35	03/12/10	-77.44833	-11.44661
21:14:36	03/12/10	-77.448445	-11.446483
21:14:37	03/12/10	-77.448543	-11.446372
21:14:38	03/12/10	-77.448623	-11.446258
21:14:39	03/12/10	-77.448692	-11.446143
21:14:40	03/12/10	-77.448748	-11.445992
21:14:41	03/12/10	-77.448802	-11.445852
21:14:42	03/12/10	-77.448857	-11.445708
21:14:43	03/12/10	-77.448918	-11.44557
21:14:44	03/12/10	-77.44898	-11.445437
21:14:45	03/12/10	-77.44904	-11.445293
21:14:46	03/12/10	-77.4491	-11.445167
21:14:47	03/12/10	-77.449167	-11.445045
21:14:48	03/12/10	-77.449243	-11.444908
21:14:49	03/12/10	-77.449325	-11.444777
21:14:50	03/12/10	-77.449365	-11.444652
21:14:51	03/12/10	-77.44937	-11.44451
21:14:52	03/12/10	-77.449335	-11.444422
21:14:53	03/12/10	-77.449283	-11.444348
21:14:54	03/12/10	-77.449247	-11.44426
21:14:55	03/12/10	-77.449138	-11.444225
21:14:56	03/12/10	-77.449078	-11.444157
21:15:05	03/12/10	-77.448557	-11.44392
21:15:06	03/12/10	-77.448475	-11.443952
21:15:07	03/12/10	-77.448448	-11.443985
21:15:08	03/12/10	-77.448465	-11.444027
21:15:09	03/12/10	-77.448505	-11.44408
21:15:10	03/12/10	-77.448592	-11.444157
21:15:11	03/12/10	-77.448725	-11.444137
21:15:12	03/12/10	-77.449065	-11.44419
21:15:13	03/12/10	-77.449598	-11.444468
21:15:14	03/12/10	-77.449765	-11.444422
21:15:15	03/12/10	-77.4499	-11.444318
21:15:16	03/12/10	-77.450057	-11.44416
21:15:17	03/12/10	-77.450198	-11.444048
21:15:18	03/12/10	-77.450335	-11.443933
21:15:19	03/12/10	-77.45047	-11.44384
21:15:20	03/12/10	-77.45059	-11.44375
21:15:21	03/12/10	-77.450705	-11.443677
21:15:22	03/12/10	-77.450817	-11.443618
21:15:23	03/12/10	-77.450937	-11.44357
21:15:24	03/12/10	-77.45106	-11.443533
21:15:25	03/12/10	-77.451182	-11.4435
21:15:26	03/12/10	-77.451302	-11.443458
21:15:27	03/12/10	-77.451413	-11.443402
21:15:28	03/12/10	-77.451527	-11.44333
21:15:29	03/12/10	-77.451635	-11.443242
21:15:30	03/12/10	-77.451735	-11.443152
21:15:31	03/12/10	-77.451845	-11.443077
21:15:32	03/12/10	-77.451963	-11.442993
21:15:33	03/12/10	-77.452077	-11.44292
21:15:34	03/12/10	-77.452185	-11.442858
21:15:35	03/12/10	-77.45229	-11.442807
21:15:36	03/12/10	-77.452402	-11.442763
21:15:37	03/12/10	-77.452515	-11.442702
21:15:38	03/12/10	-77.452637	-11.442635
21:15:39	03/12/10	-77.452753	-11.442587
21:15:40	03/12/10	-77.452868	-11.442552
21:15:41	03/12/10	-77.452985	-11.442513
21:15:42	03/12/10	-77.4531	-11.44246
21:15:43	03/12/10	-77.453205	-11.442418
21:15:44	03/12/10	-77.453313	-11.442377
21:15:45	03/12/10	-77.453432	-11.442323
21:15:46	03/12/10	-77.453548	-11.44225
21:15:47	03/12/10	-77.453647	-11.44216
21:15:48	03/12/10	-77.453707	-11.44205
21:15:49	03/12/10	-77.453785	-11.441938
21:15:50	03/12/10	-77.453835	-11.441832
21:15:51	03/12/10	-77.453875	-11.441743
21:15:52	03/12/10	-77.45391	-11.441645
21:15:53	03/12/10	-77.453873	-11.441548
21:15:54	03/12/10	-77.453778	-11.44149
21:15:55	03/12/10	-77.453775	-11.441425
21:16:03	03/12/10	-77.453718	-11.44134
21:16:04	03/12/10	-77.453513	-11.441447
21:16:05	03/12/10	-77.453418	-11.441428
21:16:06	03/12/10	-77.453397	-11.44128
21:16:07	03/12/10	-77.453338	-11.441125
21:16:08	03/12/10	-77.453305	-11.441012
21:16:09	03/12/10	-77.45327	-11.440897
21:16:10	03/12/10	-77.453285	-11.440745
21:16:11	03/12/10	-77.453345	-11.440592
21:16:12	03/12/10	-77.453412	-11.440408
21:16:13	03/12/10	-77.453478	-11.440237
21:16:14	03/12/10	-77.453537	-11.440072
21:16:15	03/12/10	-77.453595	-11.439932
21:16:16	03/12/10	-77.45366	-11.439777
21:16:17	03/12/10	-77.453722	-11.439625
21:16:18	03/12/10	-77.453787	-11.439488
21:16:19	03/12/10	-77.453853	-11.43935
21:16:20	03/12/10	-77.453915	-11.439223
21:16:21	03/12/10	-77.454005	-11.439133
21:16:22	03/12/10	-77.454097	-11.439028
21:16:23	03/12/10	-77.45418	-11.438925
21:16:24	03/12/10	-77.454262	-11.438835
21:16:25	03/12/10	-77.454332	-11.438718
21:16:26	03/12/10	-77.454398	-11.438598
21:16:27	03/12/10	-77.45447	-11.43848
21:16:28	03/12/10	-77.454537	-11.438365
21:16:29	03/12/10	-77.454607	-11.438253
21:16:30	03/12/10	-77.454677	-11.438132
21:16:31	03/12/10	-77.454747	-11.438007
21:16:32	03/12/10	-77.454812	-11.437885
21:16:33	03/12/10	-77.454878	-11.43778
21:16:34	03/12/10	-77.454957	-11.437677
21:16:35	03/12/10	-77.455038	-11.437572
21:16:36	03/12/10	-77.455123	-11.437467
21:16:37	03/12/10	-77.455212	-11.437358
21:16:38	03/12/10	-77.455293	-11.437248
21:16:39	03/12/10	-77.455378	-11.437138
21:16:40	03/12/10	-77.455468	-11.437028
21:16:41	03/12/10	-77.455552	-11.436927
21:16:42	03/12/10	-77.455637	-11.436822
21:16:43	03/12/10	-77.455725	-11.436727
21:16:44	03/12/10	-77.455807	-11.43662
21:16:45	03/12/10	-77.45587	-11.436495
21:16:46	03/12/10	-77.455923	-11.436363
21:16:47	03/12/10	-77.455965	-11.436225
21:16:48	03/12/10	-77.456002	-11.436078
21:16:49	03/12/10	-77.456022	-11.435927
21:16:50	03/12/10	-77.456038	-11.435798
21:16:51	03/12/10	-77.455983	-11.435732
21:16:52	03/12/10	-77.45596	-11.43558
21:16:53	03/12/10	-77.455902	-11.43544
21:16:54	03/12/10	-77.455832	-11.43532
21:16:55	03/12/10	-77.455773	-11.435198
21:16:56	03/12/10	-77.455677	-11.435122
21:16:57	03/12/10	-77.455583	-11.43503
21:16:58	03/12/10	-77.455492	-11.434938
21:16:59	03/12/10	-77.455415	-11.434855
21:17:00	03/12/10	-77.455353	-11.434762
21:17:01	03/12/10	-77.455303	-11.43466
21:17:02	03/12/10	-77.455243	-11.434553
21:17:03	03/12/10	-77.455175	-11.434448
21:17:04	03/12/10	-77.45512	-11.434338
21:17:05	03/12/10	-77.455072	-11.43424
21:17:06	03/12/10	-77.455028	-11.434135
21:17:07	03/12/10	-77.455037	-11.434042
21:17:08	03/12/10	-77.45503	-11.433955
21:17:09	03/12/10	-77.455065	-11.43384
21:17:10	03/12/10	-77.455108	-11.433733
21:17:11	03/12/10	-77.455145	-11.433612
21:17:12	03/12/10	-77.455188	-11.433468
21:17:13	03/12/10	-77.455238	-11.43333
21:17:14	03/12/10	-77.455287	-11.433182
21:17:15	03/12/10	-77.455333	-11.433052
21:17:16	03/12/10	-77.455383	-11.432918
21:17:17	03/12/10	-77.455448	-11.432788
21:17:18	03/12/10	-77.455532	-11.432667
21:17:19	03/12/10	-77.455615	-11.432543
21:17:20	03/12/10	-77.455713	-11.432407
21:17:21	03/12/10	-77.455808	-11.432278
21:17:22	03/12/10	-77.455902	-11.432165
21:17:23	03/12/10	-77.456012	-11.432058
21:17:24	03/12/10	-77.456123	-11.431945
21:17:25	03/12/10	-77.456235	-11.431858
21:17:26	03/12/10	-77.456345	-11.431763
21:17:27	03/12/10	-77.45645	-11.43167
21:17:28	03/12/10	-77.45655	-11.431568
21:17:29	03/12/10	-77.45665	-11.431473
21:17:30	03/12/10	-77.456765	-11.431383
21:17:31	03/12/10	-77.45689	-11.431318
21:17:32	03/12/10	-77.45701	-11.431272
21:17:33	03/12/10	-77.457142	-11.431243
21:17:34	03/12/10	-77.457273	-11.431228
21:17:35	03/12/10	-77.457398	-11.431198
21:17:36	03/12/10	-77.457523	-11.431167
21:17:37	03/12/10	-77.457647	-11.431108
21:17:38	03/12/10	-77.457765	-11.43105
21:17:39	03/12/10	-77.45788	-11.430988
21:17:40	03/12/10	-77.457998	-11.430917
21:17:41	03/12/10	-77.45812	-11.430825
21:17:42	03/12/10	-77.458245	-11.430723
21:17:43	03/12/10	-77.45837	-11.430625
21:17:44	03/12/10	-77.458485	-11.430543
21:17:45	03/12/10	-77.458598	-11.43045
21:17:46	03/12/10	-77.458713	-11.430357
21:17:47	03/12/10	-77.458822	-11.430272
21:17:48	03/12/10	-77.458932	-11.43017
21:17:49	03/12/10	-77.459008	-11.430057
21:17:50	03/12/10	-77.45908	-11.429922
21:17:51	03/12/10	-77.459147	-11.429817
21:17:52	03/12/10	-77.459182	-11.429682
21:17:53	03/12/10	-77.459228	-11.429538
21:17:54	03/12/10	-77.45925	-11.429392
21:17:55	03/12/10	-77.459278	-11.429232
21:17:56	03/12/10	-77.459303	-11.429088
21:17:57	03/12/10	-77.45932	-11.428937
21:17:58	03/12/10	-77.459317	-11.428788
21:17:59	03/12/10	-77.459327	-11.428652
21:18:00	03/12/10	-77.45935	-11.428508
21:18:01	03/12/10	-77.45937	-11.428367
21:18:02	03/12/10	-77.459388	-11.42823
21:18:03	03/12/10	-77.459398	-11.4281
21:18:04	03/12/10	-77.45939	-11.42799
21:18:05	03/12/10	-77.459382	-11.427878
21:18:06	03/12/10	-77.459373	-11.427753
21:18:07	03/12/10	-77.4594	-11.427642
21:18:08	03/12/10	-77.459432	-11.427535
21:18:09	03/12/10	-77.459468	-11.427433
21:18:10	03/12/10	-77.459523	-11.42728
21:18:11	03/12/10	-77.459557	-11.427132
21:18:12	03/12/10	-77.459585	-11.426975
21:18:13	03/12/10	-77.459607	-11.426815
21:18:14	03/12/10	-77.459633	-11.426653
21:18:15	03/12/10	-77.45967	-11.4265
21:18:16	03/12/10	-77.459717	-11.426357
21:18:17	03/12/10	-77.459765	-11.426195
21:18:18	03/12/10	-77.459815	-11.426043
21:18:19	03/12/10	-77.459867	-11.425908
21:18:20	03/12/10	-77.459915	-11.42579
21:18:21	03/12/10	-77.459975	-11.42566
21:18:22	03/12/10	-77.46006	-11.425513
21:18:23	03/12/10	-77.460155	-11.425428
21:18:24	03/12/10	-77.460263	-11.425325
21:18:25	03/12/10	-77.46037	-11.42523
21:18:26	03/12/10	-77.460485	-11.425128
21:18:27	03/12/10	-77.460583	-11.425015
21:18:28	03/12/10	-77.46066	-11.424918
21:18:29	03/12/10	-77.46073	-11.424797
21:18:30	03/12/10	-77.460803	-11.4247
21:18:31	03/12/10	-77.46089	-11.424617
21:18:32	03/12/10	-77.460973	-11.424537
21:18:33	03/12/10	-77.461042	-11.424435
21:18:34	03/12/10	-77.461105	-11.424282
21:18:35	03/12/10	-77.461137	-11.424123
21:18:36	03/12/10	-77.461118	-11.424042
21:18:37	03/12/10	-77.461093	-11.423915
21:18:38	03/12/10	-77.461087	-11.423807
21:18:39	03/12/10	-77.46108	-11.423672
21:18:40	03/12/10	-77.461075	-11.423553
21:18:41	03/12/10	-77.461065	-11.42341
21:18:42	03/12/10	-77.461035	-11.423283
21:18:43	03/12/10	-77.461015	-11.423172
21:18:44	03/12/10	-77.461033	-11.423085
21:18:45	03/12/10	-77.461072	-11.422992
21:18:46	03/12/10	-77.461107	-11.42287
21:18:47	03/12/10	-77.46117	-11.422772
21:18:48	03/12/10	-77.461285	-11.422682
21:18:49	03/12/10	-77.461417	-11.422595
21:18:50	03/12/10	-77.461532	-11.42252
21:18:51	03/12/10	-77.46166	-11.422458
21:18:52	03/12/10	-77.461795	-11.422453
21:18:53	03/12/10	-77.461925	-11.42244
21:18:54	03/12/10	-77.462083	-11.422373
21:18:55	03/12/10	-77.462235	-11.42234
21:18:56	03/12/10	-77.46237	-11.422315
21:18:57	03/12/10	-77.462493	-11.422285
21:18:58	03/12/10	-77.4626	-11.422208
21:18:59	03/12/10	-77.462718	-11.422168
21:19:00	03/12/10	-77.462832	-11.42207
21:19:01	03/12/10	-77.462942	-11.421952
21:19:02	03/12/10	-77.463037	-11.421837
21:19:03	03/12/10	-77.463123	-11.421717
21:19:04	03/12/10	-77.463195	-11.421607
21:19:05	03/12/10	-77.463285	-11.42149
21:19:06	03/12/10	-77.463377	-11.421382
21:19:07	03/12/10	-77.463482	-11.421287
21:19:08	03/12/10	-77.46362	-11.421232
21:19:09	03/12/10	-77.463755	-11.421142
21:19:10	03/12/10	-77.463875	-11.421115
21:19:11	03/12/10	-77.464007	-11.421088
21:19:12	03/12/10	-77.464145	-11.421078
21:19:13	03/12/10	-77.464288	-11.421058
21:19:14	03/12/10	-77.464422	-11.421055
21:19:15	03/12/10	-77.464552	-11.421065
21:19:16	03/12/10	-77.464677	-11.421078
21:19:17	03/12/10	-77.464795	-11.421073
21:19:18	03/12/10	-77.464918	-11.421063
21:19:19	03/12/10	-77.465047	-11.421067
21:19:20	03/12/10	-77.465188	-11.421055
21:19:21	03/12/10	-77.465332	-11.421047
21:19:22	03/12/10	-77.465468	-11.421043
21:19:23	03/12/10	-77.465607	-11.42104
21:19:24	03/12/10	-77.465742	-11.421033
21:19:25	03/12/10	-77.465875	-11.421013
21:19:26	03/12/10	-77.465995	-11.42099
21:19:27	03/12/10	-77.46612	-11.420952
21:19:28	03/12/10	-77.46625	-11.420925
21:19:29	03/12/10	-77.466393	-11.42089
21:19:30	03/12/10	-77.466552	-11.42085
21:19:31	03/12/10	-77.466702	-11.420822
21:19:32	03/12/10	-77.466847	-11.420795
21:19:33	03/12/10	-77.466995	-11.42077
21:19:34	03/12/10	-77.467128	-11.420753
21:19:35	03/12/10	-77.467253	-11.420737
21:19:36	03/12/10	-77.46738	-11.420715
21:19:37	03/12/10	-77.467512	-11.420672
21:19:38	03/12/10	-77.46764	-11.420638
21:19:39	03/12/10	-77.46778	-11.420602
21:19:40	03/12/10	-77.467918	-11.42059
21:19:41	03/12/10	-77.46807	-11.420567
21:19:42	03/12/10	-77.468207	-11.420548
21:19:43	03/12/10	-77.468353	-11.420512
21:19:44	03/12/10	-77.46849	-11.420493
21:19:45	03/12/10	-77.46863	-11.42048
21:19:46	03/12/10	-77.468775	-11.420455
21:19:47	03/12/10	-77.468922	-11.420422
21:19:48	03/12/10	-77.46905	-11.420412
21:19:49	03/12/10	-77.469183	-11.420415
21:19:50	03/12/10	-77.469325	-11.420393
21:19:51	03/12/10	-77.469463	-11.420358
21:19:52	03/12/10	-77.469593	-11.420333
21:19:53	03/12/10	-77.469703	-11.420285
21:19:54	03/12/10	-77.469817	-11.420253
21:19:55	03/12/10	-77.469943	-11.420197
21:19:56	03/12/10	-77.470083	-11.420208
21:19:57	03/12/10	-77.470193	-11.420203
21:19:58	03/12/10	-77.470288	-11.420202
21:19:59	03/12/10	-77.4704	-11.420192
21:20:00	03/12/10	-77.47052	-11.420187
21:20:01	03/12/10	-77.470643	-11.420193
21:20:02	03/12/10	-77.470772	-11.420192
21:20:03	03/12/10	-77.470907	-11.42019
21:20:04	03/12/10	-77.471042	-11.420193
21:20:05	03/12/10	-77.471187	-11.420178
21:20:06	03/12/10	-77.471325	-11.420172
21:20:07	03/12/10	-77.471467	-11.420163
21:20:08	03/12/10	-77.471608	-11.420163
21:20:09	03/12/10	-77.471747	-11.42017
21:20:10	03/12/10	-77.471887	-11.420177
21:20:11	03/12/10	-77.472027	-11.420187
21:20:12	03/12/10	-77.472172	-11.420177
21:20:13	03/12/10	-77.472307	-11.420178
21:20:14	03/12/10	-77.472448	-11.420167
21:20:15	03/12/10	-77.472585	-11.420158
21:20:16	03/12/10	-77.47272	-11.420152
21:20:17	03/12/10	-77.472865	-11.42014
21:20:18	03/12/10	-77.473007	-11.420153
21:20:19	03/12/10	-77.473153	-11.42016
21:20:20	03/12/10	-77.473295	-11.42015
21:20:21	03/12/10	-77.473437	-11.420147
21:20:22	03/12/10	-77.47357	-11.420173
21:20:23	03/12/10	-77.473697	-11.420208
21:20:24	03/12/10	-77.473823	-11.420233
21:20:25	03/12/10	-77.473952	-11.420233
21:20:26	03/12/10	-77.474073	-11.420245
21:20:27	03/12/10	-77.474185	-11.420288
21:20:28	03/12/10	-77.474313	-11.420312
21:20:29	03/12/10	-77.474447	-11.420307
21:20:30	03/12/10	-77.474578	-11.420307
21:20:31	03/12/10	-77.474703	-11.420323
21:20:32	03/12/10	-77.474837	-11.420322
21:20:33	03/12/10	-77.474975	-11.420305
21:20:34	03/12/10	-77.475108	-11.420285
21:20:35	03/12/10	-77.475242	-11.420253
21:20:36	03/12/10	-77.475372	-11.420212
21:20:37	03/12/10	-77.475493	-11.420178
21:20:38	03/12/10	-77.475615	-11.420153
21:20:39	03/12/10	-77.475752	-11.420137
21:20:40	03/12/10	-77.475907	-11.420113
21:20:41	03/12/10	-77.476055	-11.42013
21:20:42	03/12/10	-77.476205	-11.420125
21:20:43	03/12/10	-77.476353	-11.420115
21:20:44	03/12/10	-77.4765	-11.420117
21:20:45	03/12/10	-77.476643	-11.420118
21:20:46	03/12/10	-77.47678	-11.420132
21:20:47	03/12/10	-77.476923	-11.420115
21:20:48	03/12/10	-77.477078	-11.420097
21:20:49	03/12/10	-77.47722	-11.42012
21:20:50	03/12/10	-77.47735	-11.42014
21:20:51	03/12/10	-77.477487	-11.420145
21:20:52	03/12/10	-77.477622	-11.420147
21:20:53	03/12/10	-77.477758	-11.420143
21:20:54	03/12/10	-77.477888	-11.420163
21:20:55	03/12/10	-77.47802	-11.420188
21:20:56	03/12/10	-77.478153	-11.420208
21:20:57	03/12/10	-77.478295	-11.420208
21:20:58	03/12/10	-77.478437	-11.420198
21:20:59	03/12/10	-77.478582	-11.420182
21:21:00	03/12/10	-77.478708	-11.420173
21:21:01	03/12/10	-77.478827	-11.420182
21:21:02	03/12/10	-77.478943	-11.42019
21:21:03	03/12/10	-77.479075	-11.420177
21:21:04	03/12/10	-77.479207	-11.420155
21:21:05	03/12/10	-77.479338	-11.42012
21:21:06	03/12/10	-77.479447	-11.420125
21:21:07	03/12/10	-77.479573	-11.420092
21:21:08	03/12/10	-77.479672	-11.420115
21:21:09	03/12/10	-77.479762	-11.42018
21:21:10	03/12/10	-77.479882	-11.42019
21:21:11	03/12/10	-77.479975	-11.420198
21:21:12	03/12/10	-77.48007	-11.420208
21:21:13	03/12/10	-77.480193	-11.420197
21:21:14	03/12/10	-77.480307	-11.4202
21:21:15	03/12/10	-77.480433	-11.420238
21:21:16	03/12/10	-77.480578	-11.420252
21:21:17	03/12/10	-77.480725	-11.420272
21:21:18	03/12/10	-77.480852	-11.420295
21:21:19	03/12/10	-77.48096	-11.420327
21:21:20	03/12/10	-77.481058	-11.420382
21:21:21	03/12/10	-77.481175	-11.420407
21:21:22	03/12/10	-77.481297	-11.420417
21:21:23	03/12/10	-77.48143	-11.420395
21:21:24	03/12/10	-77.481562	-11.420403
21:21:25	03/12/10	-77.481695	-11.420445
21:21:26	03/12/10	-77.48185	-11.420457
21:21:27	03/12/10	-77.481992	-11.420478
21:21:28	03/12/10	-77.482127	-11.420503
21:21:29	03/12/10	-77.482255	-11.420528
21:21:30	03/12/10	-77.482383	-11.420553
21:21:31	03/12/10	-77.482503	-11.420588
21:21:32	03/12/10	-77.482627	-11.420605
21:21:33	03/12/10	-77.482728	-11.42064
21:21:34	03/12/10	-77.482827	-11.420662
21:21:35	03/12/10	-77.482927	-11.42069
21:21:36	03/12/10	-77.483012	-11.420755
21:21:37	03/12/10	-77.483108	-11.42082
21:21:38	03/12/10	-77.483217	-11.420867
21:21:39	03/12/10	-77.483318	-11.420875
21:21:40	03/12/10	-77.483435	-11.420908
21:21:41	03/12/10	-77.48357	-11.420908
21:21:42	03/12/10	-77.48369	-11.42093
21:21:43	03/12/10	-77.483825	-11.420942
21:21:44	03/12/10	-77.483952	-11.42097
21:21:45	03/12/10	-77.484085	-11.420997
21:21:46	03/12/10	-77.484225	-11.421003
21:21:47	03/12/10	-77.484368	-11.420998
21:21:48	03/12/10	-77.484513	-11.420997
21:21:49	03/12/10	-77.484667	-11.420975
21:21:50	03/12/10	-77.484803	-11.42099
21:21:51	03/12/10	-77.484947	-11.421002
21:21:52	03/12/10	-77.485093	-11.421008
21:21:53	03/12/10	-77.485223	-11.421027
21:21:54	03/12/10	-77.485352	-11.421053
21:21:55	03/12/10	-77.48549	-11.421058
21:21:56	03/12/10	-77.48563	-11.421058
21:21:57	03/12/10	-77.485767	-11.421062
21:21:58	03/12/10	-77.485903	-11.42107
21:21:59	03/12/10	-77.486023	-11.42108
21:22:00	03/12/10	-77.486113	-11.42103
21:22:01	03/12/10	-77.486197	-11.420943
21:22:02	03/12/10	-77.4863	-11.420827
21:22:03	03/12/10	-77.486395	-11.420758
21:22:04	03/12/10	-77.486485	-11.420733
21:22:05	03/12/10	-77.486588	-11.42071
21:22:06	03/12/10	-77.486705	-11.420712
21:22:07	03/12/10	-77.486852	-11.420682
21:22:08	03/12/10	-77.487	-11.420655
21:22:09	03/12/10	-77.487137	-11.420662
21:22:10	03/12/10	-77.487262	-11.420682
21:22:11	03/12/10	-77.487388	-11.420705
21:22:12	03/12/10	-77.487523	-11.420718
21:22:13	03/12/10	-77.487655	-11.420747
21:22:14	03/12/10	-77.4878	-11.420745
21:22:15	03/12/10	-77.487935	-11.420772
21:22:16	03/12/10	-77.488078	-11.420788
21:22:17	03/12/10	-77.488215	-11.420808
21:22:18	03/12/10	-77.488347	-11.420828
21:22:19	03/12/10	-77.48847	-11.42087
21:22:20	03/12/10	-77.48859	-11.420912
21:22:21	03/12/10	-77.488693	-11.420973
21:22:22	03/12/10	-77.48879	-11.421027
21:22:23	03/12/10	-77.488853	-11.421108
21:22:24	03/12/10	-77.488918	-11.421192
21:22:25	03/12/10	-77.488988	-11.421282
21:22:26	03/12/10	-77.489057	-11.421362
21:22:27	03/12/10	-77.489118	-11.421445
21:22:28	03/12/10	-77.489195	-11.421513
21:22:29	03/12/10	-77.4893	-11.42154
21:22:30	03/12/10	-77.489415	-11.421572
21:22:31	03/12/10	-77.489548	-11.421582
21:22:32	03/12/10	-77.489702	-11.421572
21:22:33	03/12/10	-77.489838	-11.421568
21:22:34	03/12/10	-77.489982	-11.421553
21:22:35	03/12/10	-77.490102	-11.421548
21:22:36	03/12/10	-77.490205	-11.42155
21:22:37	03/12/10	-77.490322	-11.42155
21:22:38	03/12/10	-77.490442	-11.42153
21:22:39	03/12/10	-77.490558	-11.421522
21:22:40	03/12/10	-77.490677	-11.421517
21:22:41	03/12/10	-77.490803	-11.42151
21:22:42	03/12/10	-77.490922	-11.421508
21:22:43	03/12/10	-77.491045	-11.421505
21:22:44	03/12/10	-77.491167	-11.42152
21:22:45	03/12/10	-77.491277	-11.421535
21:22:46	03/12/10	-77.491397	-11.421567
21:22:47	03/12/10	-77.49151	-11.421612
21:22:48	03/12/10	-77.491642	-11.421632
21:22:49	03/12/10	-77.491768	-11.421652
21:22:50	03/12/10	-77.491892	-11.42167
21:22:51	03/12/10	-77.492013	-11.42166
21:22:52	03/12/10	-77.492132	-11.421657
21:22:53	03/12/10	-77.492243	-11.421667
21:22:54	03/12/10	-77.492358	-11.421685
21:22:55	03/12/10	-77.49247	-11.421698
21:22:56	03/12/10	-77.492588	-11.421692
21:22:57	03/12/10	-77.492722	-11.421683
21:22:58	03/12/10	-77.492857	-11.421693
21:22:59	03/12/10	-77.492988	-11.421717
21:23:00	03/12/10	-77.493118	-11.421735
21:23:01	03/12/10	-77.493245	-11.421738
21:23:02	03/12/10	-77.493372	-11.421752
21:23:03	03/12/10	-77.493497	-11.42175
21:23:04	03/12/10	-77.493623	-11.421755
21:23:05	03/12/10	-77.493753	-11.421757
21:23:06	03/12/10	-77.493867	-11.421793
21:23:07	03/12/10	-77.493982	-11.42183
21:23:08	03/12/10	-77.494082	-11.42189
21:23:09	03/12/10	-77.494185	-11.421965
21:23:10	03/12/10	-77.494302	-11.421995
21:23:11	03/12/10	-77.494408	-11.422045
21:23:12	03/12/10	-77.494515	-11.422092
21:23:13	03/12/10	-77.494632	-11.422125
21:23:14	03/12/10	-77.494747	-11.422163
21:23:15	03/12/10	-77.494877	-11.422187
21:23:16	03/12/10	-77.494993	-11.422217
21:23:17	03/12/10	-77.49511	-11.422258
21:23:18	03/12/10	-77.495213	-11.422312
21:23:19	03/12/10	-77.495322	-11.422368
21:23:20	03/12/10	-77.495422	-11.42243
21:23:21	03/12/10	-77.495518	-11.422497
21:23:22	03/12/10	-77.495623	-11.422562
21:23:23	03/12/10	-77.495718	-11.42262
21:23:24	03/12/10	-77.495823	-11.422657
21:23:25	03/12/10	-77.495935	-11.422692
21:23:26	03/12/10	-77.496048	-11.422738
21:23:27	03/12/10	-77.496155	-11.422782
21:23:28	03/12/10	-77.496277	-11.422808
21:23:29	03/12/10	-77.496387	-11.422852
21:23:30	03/12/10	-77.496488	-11.422902
21:23:31	03/12/10	-77.496577	-11.42297
21:23:32	03/12/10	-77.496668	-11.423037
21:23:33	03/12/10	-77.496765	-11.4231
21:23:34	03/12/10	-77.496855	-11.423193
21:23:35	03/12/10	-77.496953	-11.423267
21:23:36	03/12/10	-77.497052	-11.423345
21:23:37	03/12/10	-77.497158	-11.423417
21:23:38	03/12/10	-77.497278	-11.423458
21:23:39	03/12/10	-77.497393	-11.423513
21:23:40	03/12/10	-77.497512	-11.423563
21:23:41	03/12/10	-77.497623	-11.423625
21:23:42	03/12/10	-77.497727	-11.423688
21:23:43	03/12/10	-77.49783	-11.423738
21:23:44	03/12/10	-77.497918	-11.423803
21:23:45	03/12/10	-77.497995	-11.423883
21:23:46	03/12/10	-77.498072	-11.423968
21:23:47	03/12/10	-77.498163	-11.424037
21:23:48	03/12/10	-77.498257	-11.424108
21:23:49	03/12/10	-77.498358	-11.424185
21:23:50	03/12/10	-77.498467	-11.42426
21:23:51	03/12/10	-77.498572	-11.42433
21:23:52	03/12/10	-77.498683	-11.424397
21:23:53	03/12/10	-77.49879	-11.424463
21:23:54	03/12/10	-77.498887	-11.424538
21:23:55	03/12/10	-77.498977	-11.42462
21:23:56	03/12/10	-77.49906	-11.424702
21:23:57	03/12/10	-77.499135	-11.424795
21:23:58	03/12/10	-77.499205	-11.424875
21:23:59	03/12/10	-77.499273	-11.424947
21:24:00	03/12/10	-77.499343	-11.425023
21:24:01	03/12/10	-77.499407	-11.425107
21:24:02	03/12/10	-77.499455	-11.425193
21:24:03	03/12/10	-77.499502	-11.425282
21:24:04	03/12/10	-77.499563	-11.425363
21:24:05	03/12/10	-77.499622	-11.42545
21:24:06	03/12/10	-77.49969	-11.425528
21:24:07	03/12/10	-77.499752	-11.425612
21:24:08	03/12/10	-77.499817	-11.425685
21:24:09	03/12/10	-77.499865	-11.425788
21:24:10	03/12/10	-77.499922	-11.425887
21:24:11	03/12/10	-77.499975	-11.425983
21:24:12	03/12/10	-77.500028	-11.426073
21:24:13	03/12/10	-77.500075	-11.426173
21:24:14	03/12/10	-77.500123	-11.426285
21:24:15	03/12/10	-77.500182	-11.426388
21:24:16	03/12/10	-77.500247	-11.426482
21:24:17	03/12/10	-77.500313	-11.426588
21:24:18	03/12/10	-77.500372	-11.426688
21:24:19	03/12/10	-77.500437	-11.42678
21:24:20	03/12/10	-77.500508	-11.426872
21:24:21	03/12/10	-77.500587	-11.426958
21:24:22	03/12/10	-77.500673	-11.427042
21:24:23	03/12/10	-77.500765	-11.427135
21:24:24	03/12/10	-77.500852	-11.42723
21:24:25	03/12/10	-77.500938	-11.427322
21:24:26	03/12/10	-77.501025	-11.42742
21:24:27	03/12/10	-77.501112	-11.427507
21:24:28	03/12/10	-77.501192	-11.42759
21:24:29	03/12/10	-77.501267	-11.427668
21:24:30	03/12/10	-77.50134	-11.42775
21:24:31	03/12/10	-77.501422	-11.427835
21:24:32	03/12/10	-77.5015	-11.427923
21:24:33	03/12/10	-77.50158	-11.42802
21:24:34	03/12/10	-77.501667	-11.428112
21:24:35	03/12/10	-77.501753	-11.428203
21:24:36	03/12/10	-77.501848	-11.428278
21:24:37	03/12/10	-77.501935	-11.428357
21:24:38	03/12/10	-77.502023	-11.428443
21:24:39	03/12/10	-77.502113	-11.428535
21:24:40	03/12/10	-77.502203	-11.428622
21:24:41	03/12/10	-77.502293	-11.428707
21:24:42	03/12/10	-77.502383	-11.428788
21:24:43	03/12/10	-77.50247	-11.428853
21:24:44	03/12/10	-77.502565	-11.428918
21:24:45	03/12/10	-77.502663	-11.42898
21:24:46	03/12/10	-77.502763	-11.429057
21:24:47	03/12/10	-77.502878	-11.429133
21:24:48	03/12/10	-77.502985	-11.429222
21:24:49	03/12/10	-77.503088	-11.429313
21:24:50	03/12/10	-77.503193	-11.429398
21:24:51	03/12/10	-77.503298	-11.429477
21:24:52	03/12/10	-77.5034	-11.429565
21:24:53	03/12/10	-77.503508	-11.42964
21:24:54	03/12/10	-77.503613	-11.42973
21:24:55	03/12/10	-77.503732	-11.429797
21:24:56	03/12/10	-77.50385	-11.429855
21:24:57	03/12/10	-77.503972	-11.429912
21:24:58	03/12/10	-77.504093	-11.429968
21:24:59	03/12/10	-77.50421	-11.430033
21:25:00	03/12/10	-77.504335	-11.430092
21:25:01	03/12/10	-77.504465	-11.430148
21:25:02	03/12/10	-77.504602	-11.430203
21:25:03	03/12/10	-77.50474	-11.43026
21:25:04	03/12/10	-77.504877	-11.43032
21:25:05	03/12/10	-77.505013	-11.430377
21:25:06	03/12/10	-77.505148	-11.43044
21:25:07	03/12/10	-77.505278	-11.430512
21:25:08	03/12/10	-77.505403	-11.430582
21:25:09	03/12/10	-77.50552	-11.430655
21:25:10	03/12/10	-77.505632	-11.430727
21:25:11	03/12/10	-77.505742	-11.430812
21:25:12	03/12/10	-77.505852	-11.430895
21:25:13	03/12/10	-77.505953	-11.430985
21:25:14	03/12/10	-77.506057	-11.431072
21:25:15	03/12/10	-77.506152	-11.431157
21:25:16	03/12/10	-77.506237	-11.43125
21:25:17	03/12/10	-77.506322	-11.43134
21:25:18	03/12/10	-77.5064	-11.431432
21:25:19	03/12/10	-77.506478	-11.431513
21:25:20	03/12/10	-77.506562	-11.431592
21:25:21	03/12/10	-77.506652	-11.431667
21:25:22	03/12/10	-77.506737	-11.431742
21:25:23	03/12/10	-77.506827	-11.43182
21:25:24	03/12/10	-77.506922	-11.431895
21:25:25	03/12/10	-77.507015	-11.431975
21:25:26	03/12/10	-77.507112	-11.432053
21:25:27	03/12/10	-77.50721	-11.43214
21:25:28	03/12/10	-77.507315	-11.432222
21:25:29	03/12/10	-77.507423	-11.4323
21:25:30	03/12/10	-77.507533	-11.432382
21:25:31	03/12/10	-77.507645	-11.432465
21:25:32	03/12/10	-77.50776	-11.432535
21:25:33	03/12/10	-77.507882	-11.432593
21:25:34	03/12/10	-77.507998	-11.432652
21:25:35	03/12/10	-77.508102	-11.432692
21:25:36	03/12/10	-77.50817	-11.432752
21:25:37	03/12/10	-77.508242	-11.432813
21:25:38	03/12/10	-77.508285	-11.432905
21:25:39	03/12/10	-77.508307	-11.43298
21:25:40	03/12/10	-77.508332	-11.433072
21:25:41	03/12/10	-77.508363	-11.433152
21:25:42	03/12/10	-77.50842	-11.433237
21:25:43	03/12/10	-77.508482	-11.433328
21:25:44	03/12/10	-77.50855	-11.433435
21:25:45	03/12/10	-77.508615	-11.433528
21:25:46	03/12/10	-77.508675	-11.433613
21:25:47	03/12/10	-77.508735	-11.433705
21:25:48	03/12/10	-77.508793	-11.433798
21:25:49	03/12/10	-77.508853	-11.433887
21:25:50	03/12/10	-77.50891	-11.433982
21:25:51	03/12/10	-77.508982	-11.434075
21:25:52	03/12/10	-77.50905	-11.43417
21:25:53	03/12/10	-77.509125	-11.434262
21:25:54	03/12/10	-77.509195	-11.434353
21:25:55	03/12/10	-77.50928	-11.434437
21:25:56	03/12/10	-77.509368	-11.43452
21:25:57	03/12/10	-77.509457	-11.434597
21:25:58	03/12/10	-77.509533	-11.43467
21:25:59	03/12/10	-77.509603	-11.434742
21:26:00	03/12/10	-77.509648	-11.434833
21:26:01	03/12/10	-77.5097	-11.434922
21:26:02	03/12/10	-77.509757	-11.435012
21:26:03	03/12/10	-77.509812	-11.435103
21:26:04	03/12/10	-77.509875	-11.435192
21:26:05	03/12/10	-77.509942	-11.435272
21:26:06	03/12/10	-77.510008	-11.435345
21:26:07	03/12/10	-77.510082	-11.435417
21:26:08	03/12/10	-77.510175	-11.435485
21:26:09	03/12/10	-77.510297	-11.435538
21:26:10	03/12/10	-77.51043	-11.43558
21:26:11	03/12/10	-77.510563	-11.435625
21:26:12	03/12/10	-77.510695	-11.43567
21:26:13	03/12/10	-77.51081	-11.43572
21:26:14	03/12/10	-77.510928	-11.435765
21:26:15	03/12/10	-77.51104	-11.435813
21:26:16	03/12/10	-77.511145	-11.435867
21:26:17	03/12/10	-77.511257	-11.435925
21:26:18	03/12/10	-77.511363	-11.435982
21:26:19	03/12/10	-77.51148	-11.436042
21:26:20	03/12/10	-77.511593	-11.436113
21:26:21	03/12/10	-77.511717	-11.43618
21:26:22	03/12/10	-77.511838	-11.43624
21:26:23	03/12/10	-77.511958	-11.436292
21:26:24	03/12/10	-77.512065	-11.436352
21:26:25	03/12/10	-77.512172	-11.436417
21:26:26	03/12/10	-77.512275	-11.436488
21:26:27	03/12/10	-77.512385	-11.436543
21:26:28	03/12/10	-77.512498	-11.436598
21:26:29	03/12/10	-77.51262	-11.436652
21:26:30	03/12/10	-77.51275	-11.436695
21:26:31	03/12/10	-77.512887	-11.436723
21:26:32	03/12/10	-77.513018	-11.436765
21:26:33	03/12/10	-77.513147	-11.436815
21:26:34	03/12/10	-77.513267	-11.436863
21:26:35	03/12/10	-77.513383	-11.436928
21:26:36	03/12/10	-77.513497	-11.437002
21:26:37	03/12/10	-77.513595	-11.437075
21:26:38	03/12/10	-77.513685	-11.437147
21:26:39	03/12/10	-77.513775	-11.437217
21:26:40	03/12/10	-77.513857	-11.437302
21:26:41	03/12/10	-77.513948	-11.437387
21:26:42	03/12/10	-77.514042	-11.437475
21:26:43	03/12/10	-77.514133	-11.437553
21:26:44	03/12/10	-77.514218	-11.437642
21:26:45	03/12/10	-77.5143	-11.437715
21:26:46	03/12/10	-77.514375	-11.437783
21:26:47	03/12/10	-77.514435	-11.43787
21:26:48	03/12/10	-77.514503	-11.43794
21:26:49	03/12/10	-77.514567	-11.438018
21:26:50	03/12/10	-77.514632	-11.438093
21:26:51	03/12/10	-77.514698	-11.438167
21:26:52	03/12/10	-77.514763	-11.43825
21:26:53	03/12/10	-77.51482	-11.438348
21:26:54	03/12/10	-77.51487	-11.438452
21:26:55	03/12/10	-77.514923	-11.438552
21:26:56	03/12/10	-77.514978	-11.438642
21:26:57	03/12/10	-77.515038	-11.438728
21:26:58	03/12/10	-77.515117	-11.438803
21:26:59	03/12/10	-77.515213	-11.438873
21:27:00	03/12/10	-77.515303	-11.438943
21:27:01	03/12/10	-77.515393	-11.439023
21:27:02	03/12/10	-77.515475	-11.439122
21:27:03	03/12/10	-77.515557	-11.439217
21:27:04	03/12/10	-77.515633	-11.439305
21:27:05	03/12/10	-77.515705	-11.439395
21:27:06	03/12/10	-77.515775	-11.439487
21:27:07	03/12/10	-77.515847	-11.43958
21:27:08	03/12/10	-77.515917	-11.439677
21:27:09	03/12/10	-77.515972	-11.439783
21:27:10	03/12/10	-77.51602	-11.43988
21:27:11	03/12/10	-77.516072	-11.439975
21:27:12	03/12/10	-77.516132	-11.440078
21:27:13	03/12/10	-77.516183	-11.440183
21:27:14	03/12/10	-77.516238	-11.44029
21:27:15	03/12/10	-77.516295	-11.440395
21:27:16	03/12/10	-77.516355	-11.440488
21:27:17	03/12/10	-77.516412	-11.440585
21:27:18	03/12/10	-77.516472	-11.440685
21:27:19	03/12/10	-77.516543	-11.440775
21:27:20	03/12/10	-77.516622	-11.44086
21:27:21	03/12/10	-77.516702	-11.440945
21:27:22	03/12/10	-77.516785	-11.441017
21:27:23	03/12/10	-77.51687	-11.441087
21:27:24	03/12/10	-77.51695	-11.441163
21:27:25	03/12/10	-77.517017	-11.44124
21:27:26	03/12/10	-77.517025	-11.441302
21:27:33	03/12/10	-77.517155	-11.441712
21:27:34	03/12/10	-77.517005	-11.441743
21:27:35	03/12/10	-77.51695	-11.441838
21:27:36	03/12/10	-77.516973	-11.441765
21:27:37	03/12/10	-77.517033	-11.441757
21:27:38	03/12/10	-77.517092	-11.441817
21:27:39	03/12/10	-77.51716	-11.441902
21:27:40	03/12/10	-77.517192	-11.442018
21:27:41	03/12/10	-77.517235	-11.44211
21:27:42	03/12/10	-77.517282	-11.442203
21:27:43	03/12/10	-77.517318	-11.442308
21:27:44	03/12/10	-77.51736	-11.442392
21:27:45	03/12/10	-77.517418	-11.442463
21:27:46	03/12/10	-77.517508	-11.442498
21:27:47	03/12/10	-77.517605	-11.442547
21:27:48	03/12/10	-77.517693	-11.442588
21:27:49	03/12/10	-77.517775	-11.442628
21:27:50	03/12/10	-77.517858	-11.442662
21:27:51	03/12/10	-77.517933	-11.442718
21:27:52	03/12/10	-77.518005	-11.442757
21:27:53	03/12/10	-77.518065	-11.442798
21:27:54	03/12/10	-77.518115	-11.442847
21:27:55	03/12/10	-77.518157	-11.442902
21:27:56	03/12/10	-77.518203	-11.442952
21:27:57	03/12/10	-77.518262	-11.44301
21:27:58	03/12/10	-77.518317	-11.443073
21:27:59	03/12/10	-77.518378	-11.443132
21:28:00	03/12/10	-77.518452	-11.443187
21:28:01	03/12/10	-77.518533	-11.443218
21:28:02	03/12/10	-77.518618	-11.443238
21:28:03	03/12/10	-77.518703	-11.443285
21:28:04	03/12/10	-77.518788	-11.44332
21:28:05	03/12/10	-77.518855	-11.443372
21:28:06	03/12/10	-77.51893	-11.443422
21:28:07	03/12/10	-77.518993	-11.443468
21:28:08	03/12/10	-77.519045	-11.44352
21:28:09	03/12/10	-77.519117	-11.443528
21:28:10	03/12/10	-77.519197	-11.443482
21:28:20	03/12/10	-77.519397	-11.44373
21:28:21	03/12/10	-77.519345	-11.443727
21:28:22	03/12/10	-77.519327	-11.443747
21:28:23	03/12/10	-77.519327	-11.443782
21:28:24	03/12/10	-77.519325	-11.443847
21:28:25	03/12/10	-77.519328	-11.443933
21:28:26	03/12/10	-77.519352	-11.444033
21:28:27	03/12/10	-77.519347	-11.44412
21:28:28	03/12/10	-77.519348	-11.444195
21:28:29	03/12/10	-77.519352	-11.444282
21:28:30	03/12/10	-77.519413	-11.444318
21:28:31	03/12/10	-77.519487	-11.444378
21:28:32	03/12/10	-77.519587	-11.444407
21:28:33	03/12/10	-77.519707	-11.444415
21:28:34	03/12/10	-77.519828	-11.44443
21:28:35	03/12/10	-77.519962	-11.444443
21:28:36	03/12/10	-77.520028	-11.444502
21:28:37	03/12/10	-77.520145	-11.444522
21:28:38	03/12/10	-77.520247	-11.44455
21:28:39	03/12/10	-77.520345	-11.444583
21:28:40	03/12/10	-77.520448	-11.444612
21:28:41	03/12/10	-77.520528	-11.444655
21:28:42	03/12/10	-77.5206	-11.444695
21:28:43	03/12/10	-77.520655	-11.444743
21:28:44	03/12/10	-77.5207	-11.444788
21:28:45	03/12/10	-77.52075	-11.444838
21:28:46	03/12/10	-77.520802	-11.444895
21:28:47	03/12/10	-77.52086	-11.444947
21:28:48	03/12/10	-77.520933	-11.444995
21:28:49	03/12/10	-77.521008	-11.445037
21:28:50	03/12/10	-77.521077	-11.445083
21:28:51	03/12/10	-77.52114	-11.445138
21:28:52	03/12/10	-77.521215	-11.445185
21:28:53	03/12/10	-77.521293	-11.445227
21:28:54	03/12/10	-77.521383	-11.445268
21:28:55	03/12/10	-77.521478	-11.445307
21:28:56	03/12/10	-77.52157	-11.445345
21:28:57	03/12/10	-77.52162	-11.445353
21:28:58	03/12/10	-77.521632	-11.445367
21:28:59	03/12/10	-77.521633	-11.445363
21:29:00	03/12/10	-77.521583	-11.445378
21:29:01	03/12/10	-77.521508	-11.445427
21:29:02	03/12/10	-77.521432	-11.44547
21:29:03	03/12/10	-77.521375	-11.445515
21:29:04	03/12/10	-77.521318	-11.445547
21:29:05	03/12/10	-77.521282	-11.445512
21:29:06	03/12/10	-77.521253	-11.445482
21:29:07	03/12/10	-77.521245	-11.445548
21:29:08	03/12/10	-77.521267	-11.445683
21:29:09	03/12/10	-77.521335	-11.445707
21:29:10	03/12/10	-77.521415	-11.445738
21:29:11	03/12/10	-77.521528	-11.445763
21:29:12	03/12/10	-77.52164	-11.44578
21:29:13	03/12/10	-77.521778	-11.445817
21:29:14	03/12/10	-77.52188	-11.44586
21:29:15	03/12/10	-77.52198	-11.445907
21:29:16	03/12/10	-77.522108	-11.445948
21:29:17	03/12/10	-77.522215	-11.445997
21:29:18	03/12/10	-77.52233	-11.446025
21:29:19	03/12/10	-77.522432	-11.44607
21:29:20	03/12/10	-77.522528	-11.446128
21:29:21	03/12/10	-77.522592	-11.446187
21:29:22	03/12/10	-77.522662	-11.446225
21:29:23	03/12/10	-77.522745	-11.446247
21:29:24	03/12/10	-77.522822	-11.44628
21:29:25	03/12/10	-77.522882	-11.446343
21:29:26	03/12/10	-77.522953	-11.446388
21:29:27	03/12/10	-77.523012	-11.446443
21:29:28	03/12/10	-77.523057	-11.44651
21:29:29	03/12/10	-77.5231	-11.446578
21:29:30	03/12/10	-77.523128	-11.446673
21:29:31	03/12/10	-77.523168	-11.446747
21:29:32	03/12/10	-77.523213	-11.446815
21:29:33	03/12/10	-77.523253	-11.44689
21:29:34	03/12/10	-77.52327	-11.44699
21:29:35	03/12/10	-77.52329	-11.447072
21:29:36	03/12/10	-77.523305	-11.447143
21:29:37	03/12/10	-77.523325	-11.447207
21:29:38	03/12/10	-77.523357	-11.44728
21:29:39	03/12/10	-77.523407	-11.44733
21:29:40	03/12/10	-77.52347	-11.447375
21:29:41	03/12/10	-77.523543	-11.44744
21:29:42	03/12/10	-77.523595	-11.44754
21:29:43	03/12/10	-77.523643	-11.447642
21:29:44	03/12/10	-77.523695	-11.447713
21:29:45	03/12/10	-77.523723	-11.447817
21:29:46	03/12/10	-77.523768	-11.447887
21:29:47	03/12/10	-77.523797	-11.447988
21:29:48	03/12/10	-77.523815	-11.448075
21:29:49	03/12/10	-77.523828	-11.448178
21:29:50	03/12/10	-77.523838	-11.448295
21:29:51	03/12/10	-77.523833	-11.448413
21:29:52	03/12/10	-77.523818	-11.448497
21:29:53	03/12/10	-77.523773	-11.448585
21:29:54	03/12/10	-77.523733	-11.44867
21:29:55	03/12/10	-77.523692	-11.448747
21:29:56	03/12/10	-77.52364	-11.44884
21:29:57	03/12/10	-77.523607	-11.448925
21:29:58	03/12/10	-77.523578	-11.448998
21:29:59	03/12/10	-77.52355	-11.449077
21:30:00	03/12/10	-77.523513	-11.449163
21:30:01	03/12/10	-77.523487	-11.449265
21:30:02	03/12/10	-77.523468	-11.449353
21:30:03	03/12/10	-77.52344	-11.449445
21:30:04	03/12/10	-77.5234	-11.449523
21:30:05	03/12/10	-77.523348	-11.449607
21:30:06	03/12/10	-77.523293	-11.449688
21:30:07	03/12/10	-77.52324	-11.449762
21:30:08	03/12/10	-77.523185	-11.449837
21:30:09	03/12/10	-77.523135	-11.449918
21:30:10	03/12/10	-77.523085	-11.449993
21:30:11	03/12/10	-77.523033	-11.45007
21:30:12	03/12/10	-77.522982	-11.45016
21:30:13	03/12/10	-77.522947	-11.450237
21:30:14	03/12/10	-77.522915	-11.450335
21:30:15	03/12/10	-77.52291	-11.450413
21:30:16	03/12/10	-77.522922	-11.45047
21:30:17	03/12/10	-77.52294	-11.450542
21:30:18	03/12/10	-77.522948	-11.45063
21:30:19	03/12/10	-77.52294	-11.450727
21:30:20	03/12/10	-77.522942	-11.450822
21:30:21	03/12/10	-77.522957	-11.450917
21:30:22	03/12/10	-77.522988	-11.451012
21:30:23	03/12/10	-77.523025	-11.451108
21:30:24	03/12/10	-77.523048	-11.45121
21:30:25	03/12/10	-77.523068	-11.4513
21:30:26	03/12/10	-77.52307	-11.451392
21:30:27	03/12/10	-77.52307	-11.451485
21:30:28	03/12/10	-77.523067	-11.451597
21:30:29	03/12/10	-77.523058	-11.451703
21:30:30	03/12/10	-77.52306	-11.4518
21:30:31	03/12/10	-77.523042	-11.45191
21:30:32	03/12/10	-77.523028	-11.452015
21:30:33	03/12/10	-77.523027	-11.45211
21:30:34	03/12/10	-77.523032	-11.452198
21:30:35	03/12/10	-77.523033	-11.452307
21:30:36	03/12/10	-77.523032	-11.452423
21:30:37	03/12/10	-77.523043	-11.45252
21:30:38	03/12/10	-77.523055	-11.452625
21:30:39	03/12/10	-77.523063	-11.452718
21:30:40	03/12/10	-77.523075	-11.452817
21:30:41	03/12/10	-77.52309	-11.452913
21:30:42	03/12/10	-77.523113	-11.453015
21:30:43	03/12/10	-77.523137	-11.453105
21:30:44	03/12/10	-77.523152	-11.4532
21:30:45	03/12/10	-77.523162	-11.45329
21:30:46	03/12/10	-77.523163	-11.45338
21:30:47	03/12/10	-77.523155	-11.453475
21:30:48	03/12/10	-77.52315	-11.453582
21:30:49	03/12/10	-77.523153	-11.45368
21:30:50	03/12/10	-77.523165	-11.453772
21:30:51	03/12/10	-77.523173	-11.45386
21:30:52	03/12/10	-77.523177	-11.453947
21:30:53	03/12/10	-77.523165	-11.454053
21:30:54	03/12/10	-77.523163	-11.454123
21:30:55	03/12/10	-77.523155	-11.454197
21:30:56	03/12/10	-77.523132	-11.454292
21:30:57	03/12/10	-77.523103	-11.454373
21:30:58	03/12/10	-77.523085	-11.454452
21:30:59	03/12/10	-77.523087	-11.454517
21:31:00	03/12/10	-77.52311	-11.4546
21:31:01	03/12/10	-77.523117	-11.454698
21:31:02	03/12/10	-77.523153	-11.45478
21:31:03	03/12/10	-77.523175	-11.454878
21:31:04	03/12/10	-77.523188	-11.454972
21:31:05	03/12/10	-77.523193	-11.455078
21:31:06	03/12/10	-77.523203	-11.455187
21:31:07	03/12/10	-77.523212	-11.45527
21:31:08	03/12/10	-77.523218	-11.455357
21:31:09	03/12/10	-77.523227	-11.455472
21:31:10	03/12/10	-77.523245	-11.455567
21:31:11	03/12/10	-77.523265	-11.455672
21:31:12	03/12/10	-77.523287	-11.455767
21:31:13	03/12/10	-77.5233	-11.455862
21:31:14	03/12/10	-77.523305	-11.45596
21:31:15	03/12/10	-77.523305	-11.456065
21:31:16	03/12/10	-77.523307	-11.456155
21:31:17	03/12/10	-77.523332	-11.456287
21:31:18	03/12/10	-77.523348	-11.456378
21:31:19	03/12/10	-77.523365	-11.456455
21:31:20	03/12/10	-77.523387	-11.456538
21:31:21	03/12/10	-77.523427	-11.456608
21:31:22	03/12/10	-77.523478	-11.456702
21:31:23	03/12/10	-77.52353	-11.456817
21:31:24	03/12/10	-77.523583	-11.456925
21:31:25	03/12/10	-77.523635	-11.457043
21:31:26	03/12/10	-77.52369	-11.45717
21:31:27	03/12/10	-77.523748	-11.45726
21:31:28	03/12/10	-77.523782	-11.457368
21:31:29	03/12/10	-77.523805	-11.457457
21:31:30	03/12/10	-77.523837	-11.457538
21:31:31	03/12/10	-77.523885	-11.45763
21:31:32	03/12/10	-77.523948	-11.457725
21:31:33	03/12/10	-77.524022	-11.4578
21:31:34	03/12/10	-77.524085	-11.457887
21:31:35	03/12/10	-77.52416	-11.45796
21:31:36	03/12/10	-77.524252	-11.45803
21:31:37	03/12/10	-77.524353	-11.458098
21:31:38	03/12/10	-77.524448	-11.458178
21:31:39	03/12/10	-77.524525	-11.458258
21:31:40	03/12/10	-77.524622	-11.458308
21:31:41	03/12/10	-77.524713	-11.458373
21:31:42	03/12/10	-77.524792	-11.458435
21:31:43	03/12/10	-77.524867	-11.45851
21:31:44	03/12/10	-77.524948	-11.458565
21:31:45	03/12/10	-77.525013	-11.458657
21:31:46	03/12/10	-77.525063	-11.458757
21:31:47	03/12/10	-77.525117	-11.45885
21:31:48	03/12/10	-77.525175	-11.458942
21:31:49	03/12/10	-77.525235	-11.459032
21:31:50	03/12/10	-77.525312	-11.459107
21:31:51	03/12/10	-77.52539	-11.459197
21:31:52	03/12/10	-77.525463	-11.459267
21:31:53	03/12/10	-77.525542	-11.45934
21:31:54	03/12/10	-77.525612	-11.45943
21:31:55	03/12/10	-77.52569	-11.459522
21:31:56	03/12/10	-77.525782	-11.459598
21:31:57	03/12/10	-77.525872	-11.459673
21:31:58	03/12/10	-77.525955	-11.459748
21:31:59	03/12/10	-77.526045	-11.459818
21:32:00	03/12/10	-77.526147	-11.459887
21:32:01	03/12/10	-77.526233	-11.459965
21:32:02	03/12/10	-77.526327	-11.46003
21:32:03	03/12/10	-77.52642	-11.460107
21:32:04	03/12/10	-77.526523	-11.460175
21:32:05	03/12/10	-77.52665	-11.460228
21:32:06	03/12/10	-77.526758	-11.460277
21:32:07	03/12/10	-77.526873	-11.460322
21:32:08	03/12/10	-77.52698	-11.460372
21:32:09	03/12/10	-77.527108	-11.460392
21:32:10	03/12/10	-77.527223	-11.460423
21:32:11	03/12/10	-77.527343	-11.46046
21:32:12	03/12/10	-77.527468	-11.460488
21:32:13	03/12/10	-77.527593	-11.460528
21:32:14	03/12/10	-77.527708	-11.460573
21:32:15	03/12/10	-77.527823	-11.460605
21:32:16	03/12/10	-77.527932	-11.460645
21:32:17	03/12/10	-77.528032	-11.460692
21:32:18	03/12/10	-77.528125	-11.460757
21:32:19	03/12/10	-77.52823	-11.460812
21:32:20	03/12/10	-77.528347	-11.460862
21:32:21	03/12/10	-77.52847	-11.460897
21:32:22	03/12/10	-77.52859	-11.460947
21:32:23	03/12/10	-77.528713	-11.460992
21:32:24	03/12/10	-77.528823	-11.461047
21:32:25	03/12/10	-77.528923	-11.461097
21:32:26	03/12/10	-77.529007	-11.461178
21:32:27	03/12/10	-77.529093	-11.46124
21:32:28	03/12/10	-77.529187	-11.4613
21:32:29	03/12/10	-77.52927	-11.461357
21:32:30	03/12/10	-77.529358	-11.461425
21:32:31	03/12/10	-77.52943	-11.461488
21:32:32	03/12/10	-77.52952	-11.46154
21:32:33	03/12/10	-77.52961	-11.461592
21:32:34	03/12/10	-77.529712	-11.461653
21:32:35	03/12/10	-77.529837	-11.461698
21:32:36	03/12/10	-77.529963	-11.461745
21:32:37	03/12/10	-77.530097	-11.46179
21:32:38	03/12/10	-77.530222	-11.461835
21:32:39	03/12/10	-77.530348	-11.461882
21:32:40	03/12/10	-77.530477	-11.461928
21:32:41	03/12/10	-77.530598	-11.461983
21:32:42	03/12/10	-77.530717	-11.462027
21:32:43	03/12/10	-77.530818	-11.46208
21:32:44	03/12/10	-77.530938	-11.46212
21:32:45	03/12/10	-77.531068	-11.462162
21:32:46	03/12/10	-77.5312	-11.462207
21:32:47	03/12/10	-77.531325	-11.462252
21:32:48	03/12/10	-77.531445	-11.462285
21:32:49	03/12/10	-77.53157	-11.46233
21:32:50	03/12/10	-77.53167	-11.462397
21:32:51	03/12/10	-77.531777	-11.462455
21:32:52	03/12/10	-77.53186	-11.462532
21:32:53	03/12/10	-77.531933	-11.462597
21:32:54	03/12/10	-77.532	-11.462683
21:32:55	03/12/10	-77.532063	-11.462768
21:32:56	03/12/10	-77.532107	-11.462835
21:32:57	03/12/10	-77.532143	-11.462913
21:32:58	03/12/10	-77.5322	-11.462972
21:32:59	03/12/10	-77.532275	-11.463067
21:33:00	03/12/10	-77.532322	-11.463067
21:33:01	03/12/10	-77.532422	-11.462985
21:33:02	03/12/10	-77.532455	-11.462932
21:33:03	03/12/10	-77.532537	-11.462858
21:33:13	03/12/10	-77.53306	-11.463003
21:33:14	03/12/10	-77.533093	-11.463105
21:33:15	03/12/10	-77.533175	-11.463195
21:33:16	03/12/10	-77.53325	-11.463237
21:33:17	03/12/10	-77.533247	-11.463185
21:33:18	03/12/10	-77.533253	-11.463143
21:33:19	03/12/10	-77.533172	-11.463005
21:33:20	03/12/10	-77.533113	-11.462842
21:33:21	03/12/10	-77.533233	-11.462827
21:33:22	03/12/10	-77.533353	-11.462798
21:33:23	03/12/10	-77.53347	-11.462785
21:33:24	03/12/10	-77.533573	-11.46277
21:33:25	03/12/10	-77.533682	-11.462768
21:33:26	03/12/10	-77.533788	-11.462777
21:33:27	03/12/10	-77.533918	-11.462805
21:33:28	03/12/10	-77.534028	-11.46292
21:33:29	03/12/10	-77.534125	-11.462953
21:33:30	03/12/10	-77.534173	-11.463043
21:33:31	03/12/10	-77.534182	-11.46311
21:33:32	03/12/10	-77.53421	-11.463202
21:33:33	03/12/10	-77.534273	-11.463257
21:33:34	03/12/10	-77.53435	-11.463273
21:33:43	03/12/10	-77.534503	-11.46347
21:33:44	03/12/10	-77.534515	-11.463397
21:33:45	03/12/10	-77.534538	-11.463417
21:33:46	03/12/10	-77.534562	-11.463448
21:33:47	03/12/10	-77.534583	-11.463507
21:33:48	03/12/10	-77.534592	-11.463592
21:33:49	03/12/10	-77.534597	-11.463673
21:33:50	03/12/10	-77.534622	-11.463733
21:33:51	03/12/10	-77.534632	-11.463825
21:33:52	03/12/10	-77.534655	-11.463903
21:33:53	03/12/10	-77.534692	-11.463973
21:33:54	03/12/10	-77.53474	-11.464025
21:33:55	03/12/10	-77.534788	-11.464068
21:33:56	03/12/10	-77.53481	-11.464098
21:33:57	03/12/10	-77.53488	-11.464143
21:34:14	03/12/10	-77.535275	-11.464022
21:34:17	03/12/10	-77.535027	-11.464218
21:34:18	03/12/10	-77.535008	-11.464342
21:34:19	03/12/10	-77.535037	-11.46439
21:34:21	03/12/10	-77.53518	-11.464448
21:34:22	03/12/10	-77.535338	-11.464465
21:34:23	03/12/10	-77.535448	-11.464498
21:34:24	03/12/10	-77.535537	-11.464557
21:34:25	03/12/10	-77.535633	-11.464595
21:34:26	03/12/10	-77.535728	-11.46465
21:34:27	03/12/10	-77.535817	-11.464708
21:34:28	03/12/10	-77.5359	-11.46478
21:34:29	03/12/10	-77.535975	-11.464853
21:34:30	03/12/10	-77.536052	-11.46492
21:34:31	03/12/10	-77.536135	-11.464983
21:34:32	03/12/10	-77.536242	-11.465037
21:34:33	03/12/10	-77.536355	-11.46509
21:34:34	03/12/10	-77.536472	-11.465153
21:34:35	03/12/10	-77.536587	-11.465215
21:34:36	03/12/10	-77.536698	-11.465278
21:34:37	03/12/10	-77.536798	-11.465343
21:34:38	03/12/10	-77.536895	-11.465418
21:34:39	03/12/10	-77.536992	-11.465493
21:34:40	03/12/10	-77.53709	-11.465553
21:34:41	03/12/10	-77.53719	-11.465605
21:34:42	03/12/10	-77.537292	-11.465655
21:34:43	03/12/10	-77.537408	-11.465692
21:34:44	03/12/10	-77.537533	-11.46574
21:34:45	03/12/10	-77.537657	-11.465792
21:34:46	03/12/10	-77.537772	-11.465847
21:34:47	03/12/10	-77.537887	-11.4659
21:34:48	03/12/10	-77.538003	-11.465955
21:34:49	03/12/10	-77.53812	-11.466003
21:34:50	03/12/10	-77.538247	-11.46605
21:34:51	03/12/10	-77.538375	-11.466097
21:34:52	03/12/10	-77.538495	-11.466153
21:34:53	03/12/10	-77.538615	-11.466213
21:34:54	03/12/10	-77.538722	-11.466282
21:34:55	03/12/10	-77.53884	-11.466337
21:34:56	03/12/10	-77.538957	-11.466385
21:34:57	03/12/10	-77.539073	-11.466442
21:34:58	03/12/10	-77.539187	-11.466495
21:34:59	03/12/10	-77.539298	-11.466562
21:35:00	03/12/10	-77.539412	-11.466622
21:35:01	03/12/10	-77.539522	-11.466683
21:35:02	03/12/10	-77.539625	-11.466743
21:35:03	03/12/10	-77.539727	-11.466797
21:35:04	03/12/10	-77.539827	-11.466862
21:35:05	03/12/10	-77.539935	-11.466923
21:35:06	03/12/10	-77.540042	-11.466978
21:35:07	03/12/10	-77.540163	-11.467015
21:35:08	03/12/10	-77.540282	-11.467055
21:35:09	03/12/10	-77.540392	-11.467102
21:35:10	03/12/10	-77.540497	-11.46717
21:35:11	03/12/10	-77.540587	-11.46725
21:35:12	03/12/10	-77.540667	-11.467322
21:35:13	03/12/10	-77.540747	-11.46735
21:35:14	03/12/10	-77.540863	-11.467377
21:35:15	03/12/10	-77.541	-11.467402
21:35:16	03/12/10	-77.541158	-11.467408
21:35:17	03/12/10	-77.54129	-11.467442
21:35:18	03/12/10	-77.541418	-11.46748
21:35:19	03/12/10	-77.541542	-11.467515
21:35:20	03/12/10	-77.541683	-11.467525
21:35:21	03/12/10	-77.541828	-11.46753
21:35:22	03/12/10	-77.541995	-11.467508
21:35:23	03/12/10	-77.542128	-11.467473
21:35:24	03/12/10	-77.542273	-11.467403
21:35:25	03/12/10	-77.54236	-11.46731
21:35:26	03/12/10	-77.542427	-11.467205
21:35:27	03/12/10	-77.542542	-11.467125
21:35:28	03/12/10	-77.542705	-11.467027
21:35:29	03/12/10	-77.542867	-11.466993
21:35:30	03/12/10	-77.54299	-11.467035
21:35:31	03/12/10	-77.543112	-11.467032
21:35:32	03/12/10	-77.54325	-11.46704
21:35:33	03/12/10	-77.543392	-11.467077
21:35:34	03/12/10	-77.543527	-11.467107
21:35:35	03/12/10	-77.543672	-11.467138
21:35:36	03/12/10	-77.543807	-11.467187
21:35:37	03/12/10	-77.543948	-11.467225
21:35:38	03/12/10	-77.544078	-11.467252
21:35:39	03/12/10	-77.544212	-11.467268
21:35:40	03/12/10	-77.544363	-11.467265
21:35:41	03/12/10	-77.544522	-11.467255
21:35:42	03/12/10	-77.544675	-11.46726
21:35:43	03/12/10	-77.544828	-11.467265
21:35:44	03/12/10	-77.544983	-11.467245
21:35:45	03/12/10	-77.545142	-11.467237
21:35:46	03/12/10	-77.545322	-11.467263
21:35:47	03/12/10	-77.545488	-11.467265
21:35:48	03/12/10	-77.545652	-11.467278
21:35:49	03/12/10	-77.545797	-11.467302
21:35:50	03/12/10	-77.545892	-11.467278
21:35:51	03/12/10	-77.545997	-11.467235
21:35:52	03/12/10	-77.546102	-11.46722
21:35:53	03/12/10	-77.546228	-11.467172
21:35:54	03/12/10	-77.54635	-11.467083
21:35:55	03/12/10	-77.546482	-11.466985
21:35:56	03/12/10	-77.546605	-11.466873
21:35:57	03/12/10	-77.546722	-11.466763
21:35:58	03/12/10	-77.546838	-11.466645
21:35:59	03/12/10	-77.546938	-11.466547
21:36:00	03/12/10	-77.547042	-11.46644
21:36:01	03/12/10	-77.547145	-11.466332
21:36:02	03/12/10	-77.547255	-11.466232
21:36:03	03/12/10	-77.54736	-11.466145
21:36:04	03/12/10	-77.547473	-11.466047
21:36:05	03/12/10	-77.547587	-11.465943
21:36:06	03/12/10	-77.54769	-11.465835
21:36:07	03/12/10	-77.547783	-11.46572
21:36:08	03/12/10	-77.547833	-11.465587
21:36:09	03/12/10	-77.547867	-11.465452
21:36:10	03/12/10	-77.547923	-11.465322
21:36:11	03/12/10	-77.547982	-11.465207
21:36:12	03/12/10	-77.548058	-11.465097
21:36:19	03/12/10	-77.548575	-11.464472
21:36:20	03/12/10	-77.548378	-11.464608
21:36:21	03/12/10	-77.548132	-11.464965
21:36:22	03/12/10	-77.548127	-11.465102
21:36:23	03/12/10	-77.54818	-11.465212
21:36:24	03/12/10	-77.548333	-11.465318
21:36:25	03/12/10	-77.5484	-11.465325
21:36:26	03/12/10	-77.54848	-11.465282
21:36:27	03/12/10	-77.548595	-11.465183
21:36:28	03/12/10	-77.548693	-11.465078
21:36:29	03/12/10	-77.548812	-11.464992
21:36:30	03/12/10	-77.548955	-11.464883
21:36:31	03/12/10	-77.549065	-11.464832
21:36:32	03/12/10	-77.5492	-11.464787
21:36:33	03/12/10	-77.549337	-11.464707
21:36:34	03/12/10	-77.549455	-11.464652
21:36:35	03/12/10	-77.549592	-11.464598
21:36:36	03/12/10	-77.549723	-11.464595
21:36:37	03/12/10	-77.54984	-11.464582
21:36:38	03/12/10	-77.54994	-11.464572
21:36:39	03/12/10	-77.550047	-11.464573
21:36:40	03/12/10	-77.550153	-11.464608
21:36:41	03/12/10	-77.550268	-11.464623
21:36:42	03/12/10	-77.550378	-11.464633
21:36:43	03/12/10	-77.550488	-11.46463
21:36:44	03/12/10	-77.550583	-11.464635
21:36:45	03/12/10	-77.550673	-11.464652
21:36:46	03/12/10	-77.550783	-11.464627
21:36:47	03/12/10	-77.550897	-11.464607
21:36:48	03/12/10	-77.551015	-11.464573
21:36:49	03/12/10	-77.551125	-11.46454
21:36:50	03/12/10	-77.551228	-11.464498
21:36:51	03/12/10	-77.551335	-11.464452
21:36:52	03/12/10	-77.551435	-11.464415
21:36:53	03/12/10	-77.551522	-11.464393
21:37:00	03/12/10	-77.551905	-11.464405
21:37:01	03/12/10	-77.551725	-11.464377
21:37:02	03/12/10	-77.551737	-11.464422
21:37:03	03/12/10	-77.551712	-11.464495
21:37:04	03/12/10	-77.551753	-11.464495
21:37:05	03/12/10	-77.551843	-11.46448
21:37:06	03/12/10	-77.55193	-11.464448
21:37:07	03/12/10	-77.552037	-11.464392
21:37:08	03/12/10	-77.552152	-11.464315
21:37:09	03/12/10	-77.552285	-11.464225
21:37:10	03/12/10	-77.552423	-11.46414
21:37:11	03/12/10	-77.552582	-11.464052
21:37:12	03/12/10	-77.552732	-11.464008
21:37:13	03/12/10	-77.55284	-11.464042
21:37:14	03/12/10	-77.552935	-11.464068
21:37:15	03/12/10	-77.552968	-11.464062
21:37:16	03/12/10	-77.553012	-11.464097
21:37:17	03/12/10	-77.55302	-11.46417
21:37:18	03/12/10	-77.552973	-11.464223
21:37:19	03/12/10	-77.552902	-11.464235
21:37:20	03/12/10	-77.552817	-11.464193
21:37:21	03/12/10	-77.552695	-11.464203
21:37:22	03/12/10	-77.552622	-11.464195
21:37:30	03/12/10	-77.5525	-11.464128
21:37:31	03/12/10	-77.552823	-11.464247
21:37:32	03/12/10	-77.5529	-11.464275
21:37:33	03/12/10	-77.552953	-11.46436
21:37:34	03/12/10	-77.553037	-11.464403
21:37:35	03/12/10	-77.553097	-11.464443
21:37:36	03/12/10	-77.553177	-11.464483
21:37:37	03/12/10	-77.553265	-11.464465
21:37:38	03/12/10	-77.553347	-11.464422
21:37:39	03/12/10	-77.553445	-11.464337
21:37:40	03/12/10	-77.553555	-11.464238
21:37:41	03/12/10	-77.55366	-11.464118
21:37:42	03/12/10	-77.553748	-11.463988
21:37:43	03/12/10	-77.553817	-11.463858
21:37:53	03/12/10	-77.554347	-11.463047
21:37:54	03/12/10	-77.55427	-11.46319
21:37:55	03/12/10	-77.553948	-11.46377
21:37:56	03/12/10	-77.553983	-11.463843
21:38:06	03/12/10	-77.554398	-11.464168
21:38:07	03/12/10	-77.554375	-11.464162
21:38:08	03/12/10	-77.554283	-11.464085
21:38:09	03/12/10	-77.554342	-11.46414
21:38:10	03/12/10	-77.554453	-11.464165
21:38:11	03/12/10	-77.554523	-11.464205
21:38:12	03/12/10	-77.554608	-11.464243
21:38:13	03/12/10	-77.554683	-11.46429
21:38:14	03/12/10	-77.554772	-11.46433
21:38:15	03/12/10	-77.554865	-11.464377
21:38:16	03/12/10	-77.554957	-11.464437
21:38:17	03/12/10	-77.555037	-11.464515
21:38:18	03/12/10	-77.555128	-11.464572
21:38:19	03/12/10	-77.555223	-11.464638
21:38:20	03/12/10	-77.555315	-11.464705
21:38:21	03/12/10	-77.555402	-11.464767
21:38:22	03/12/10	-77.555492	-11.464828
21:38:23	03/12/10	-77.555595	-11.46488
21:38:24	03/12/10	-77.55569	-11.464932
21:38:25	03/12/10	-77.55578	-11.464987
21:38:26	03/12/10	-77.55586	-11.465048
21:38:27	03/12/10	-77.555937	-11.465117
21:38:28	03/12/10	-77.556002	-11.465193
21:38:29	03/12/10	-77.556063	-11.465272
21:38:30	03/12/10	-77.556127	-11.465347
21:38:31	03/12/10	-77.556205	-11.465412
21:38:32	03/12/10	-77.556282	-11.465482
21:38:33	03/12/10	-77.556352	-11.465557
21:38:34	03/12/10	-77.556413	-11.46564
21:38:35	03/12/10	-77.556463	-11.465742
21:38:36	03/12/10	-77.5565	-11.465847
21:38:37	03/12/10	-77.556527	-11.465947
21:38:38	03/12/10	-77.556567	-11.466047
21:38:39	03/12/10	-77.556608	-11.466152
21:38:40	03/12/10	-77.556657	-11.466248
21:38:41	03/12/10	-77.556695	-11.46635
21:38:42	03/12/10	-77.556733	-11.466448
21:38:43	03/12/10	-77.556767	-11.466553
21:38:44	03/12/10	-77.55679	-11.466648
21:38:45	03/12/10	-77.556785	-11.466747
21:38:46	03/12/10	-77.556755	-11.46685
21:38:47	03/12/10	-77.556717	-11.466942
21:38:48	03/12/10	-77.55668	-11.467035
21:38:49	03/12/10	-77.556642	-11.467117
21:38:50	03/12/10	-77.556593	-11.46719
21:38:51	03/12/10	-77.556548	-11.46726
21:38:52	03/12/10	-77.556505	-11.467338
21:38:53	03/12/10	-77.55651	-11.467365
21:38:54	03/12/10	-77.556535	-11.467423
21:38:55	03/12/10	-77.556567	-11.467477
21:38:56	03/12/10	-77.556598	-11.467495
21:38:57	03/12/10	-77.55658	-11.46756
21:38:58	03/12/10	-77.556523	-11.467613
21:38:59	03/12/10	-77.556483	-11.467668
21:39:00	03/12/10	-77.55644	-11.467738
21:39:01	03/12/10	-77.556445	-11.467805
21:39:02	03/12/10	-77.556448	-11.46786
21:39:03	03/12/10	-77.55645	-11.46797
21:39:04	03/12/10	-77.55647	-11.468093
21:39:05	03/12/10	-77.556503	-11.468215
21:39:06	03/12/10	-77.556543	-11.468317
21:39:07	03/12/10	-77.556582	-11.468412
21:39:08	03/12/10	-77.556618	-11.468508
21:39:09	03/12/10	-77.556653	-11.468605
21:39:10	03/12/10	-77.556697	-11.468712
21:39:11	03/12/10	-77.556735	-11.468812
21:39:12	03/12/10	-77.556765	-11.468845
21:39:13	03/12/10	-77.556803	-11.468898
21:39:14	03/12/10	-77.556862	-11.468947
21:39:15	03/12/10	-77.556958	-11.468988
21:39:16	03/12/10	-77.557043	-11.469033
21:39:17	03/12/10	-77.557103	-11.469098
21:39:18	03/12/10	-77.557172	-11.469162
21:39:19	03/12/10	-77.557213	-11.469238
21:39:20	03/12/10	-77.557262	-11.469313
21:39:21	03/12/10	-77.557318	-11.469385
21:39:22	03/12/10	-77.557387	-11.46947
21:39:23	03/12/10	-77.557455	-11.469553
21:39:24	03/12/10	-77.557522	-11.469637
21:39:25	03/12/10	-77.557573	-11.469728
21:39:26	03/12/10	-77.55759	-11.469803
21:39:27	03/12/10	-77.557602	-11.469905
21:39:28	03/12/10	-77.557615	-11.470005
21:39:29	03/12/10	-77.557638	-11.470098
21:39:30	03/12/10	-77.557655	-11.470205
21:39:31	03/12/10	-77.557653	-11.470302
21:39:32	03/12/10	-77.557643	-11.470387
21:39:33	03/12/10	-77.557628	-11.470473
21:39:34	03/12/10	-77.557608	-11.470568
21:39:35	03/12/10	-77.557583	-11.470657
21:39:36	03/12/10	-77.55756	-11.470752
21:39:37	03/12/10	-77.557547	-11.470852
21:39:38	03/12/10	-77.557542	-11.470948
21:39:39	03/12/10	-77.55754	-11.471037
21:39:40	03/12/10	-77.557538	-11.471127
21:39:41	03/12/10	-77.55754	-11.471225
21:39:42	03/12/10	-77.55754	-11.471327
21:39:43	03/12/10	-77.557533	-11.471428
21:39:44	03/12/10	-77.55752	-11.471533
21:39:45	03/12/10	-77.557505	-11.47164
21:39:46	03/12/10	-77.557482	-11.471743
21:39:47	03/12/10	-77.557448	-11.471838
21:39:48	03/12/10	-77.557415	-11.471932
21:39:49	03/12/10	-77.55738	-11.472022
21:39:50	03/12/10	-77.557348	-11.472107
21:39:51	03/12/10	-77.557317	-11.472188
21:39:52	03/12/10	-77.557273	-11.47227
21:39:53	03/12/10	-77.557195	-11.472348
21:39:54	03/12/10	-77.557115	-11.472432
21:39:55	03/12/10	-77.557038	-11.472492
21:39:56	03/12/10	-77.55696	-11.472527
21:39:57	03/12/10	-77.556882	-11.472558
21:39:58	03/12/10	-77.556838	-11.472595
21:39:59	03/12/10	-77.55682	-11.47268
21:40:00	03/12/10	-77.556793	-11.472767
21:40:01	03/12/10	-77.55679	-11.472877
21:40:02	03/12/10	-77.5568	-11.472965
21:40:03	03/12/10	-77.556823	-11.473068
21:40:04	03/12/10	-77.556845	-11.473175
21:40:05	03/12/10	-77.55686	-11.473282
21:40:06	03/12/10	-77.55687	-11.473398
21:40:07	03/12/10	-77.556883	-11.473497
21:40:08	03/12/10	-77.556903	-11.473597
21:40:09	03/12/10	-77.556932	-11.473703
21:40:10	03/12/10	-77.556957	-11.473815
21:40:11	03/12/10	-77.556988	-11.473932
21:40:12	03/12/10	-77.557022	-11.474043
21:40:13	03/12/10	-77.557057	-11.474157
21:40:14	03/12/10	-77.557083	-11.474268
21:40:15	03/12/10	-77.557098	-11.47438
21:40:16	03/12/10	-77.557103	-11.474482
21:40:17	03/12/10	-77.557108	-11.474563
21:40:18	03/12/10	-77.557123	-11.474648
21:40:19	03/12/10	-77.557153	-11.474758
21:40:20	03/12/10	-77.55721	-11.47485
21:40:21	03/12/10	-77.557288	-11.474933
21:40:22	03/12/10	-77.557357	-11.475023
21:40:23	03/12/10	-77.557427	-11.47512
21:40:24	03/12/10	-77.557492	-11.475225
21:40:25	03/12/10	-77.557547	-11.475315
21:40:26	03/12/10	-77.557597	-11.475403
21:40:27	03/12/10	-77.557645	-11.475505
21:40:28	03/12/10	-77.55769	-11.475602
21:40:29	03/12/10	-77.557725	-11.475703
21:40:30	03/12/10	-77.557763	-11.475805
21:40:31	03/12/10	-77.557808	-11.475907
21:40:32	03/12/10	-77.557848	-11.476017
21:40:33	03/12/10	-77.557893	-11.476127
21:40:34	03/12/10	-77.557937	-11.47623
21:40:35	03/12/10	-77.557985	-11.476337
21:40:36	03/12/10	-77.558032	-11.47644
21:40:37	03/12/10	-77.558082	-11.476547
21:40:38	03/12/10	-77.558135	-11.476652
21:40:39	03/12/10	-77.558197	-11.476747
21:40:40	03/12/10	-77.558258	-11.476843
21:40:41	03/12/10	-77.55832	-11.476942
21:40:42	03/12/10	-77.558377	-11.477048
21:40:43	03/12/10	-77.558438	-11.477157
21:40:44	03/12/10	-77.55851	-11.477258
21:40:45	03/12/10	-77.558582	-11.477355
21:40:46	03/12/10	-77.558648	-11.477453
21:40:47	03/12/10	-77.558705	-11.47755
21:40:48	03/12/10	-77.558762	-11.477648
21:40:49	03/12/10	-77.55882	-11.47775
21:40:50	03/12/10	-77.55887	-11.477857
21:40:51	03/12/10	-77.558918	-11.477957
21:40:52	03/12/10	-77.55896	-11.478062
21:40:53	03/12/10	-77.559003	-11.478155
21:40:54	03/12/10	-77.559055	-11.478268
21:40:55	03/12/10	-77.559112	-11.478378
21:40:56	03/12/10	-77.559175	-11.47848
21:40:57	03/12/10	-77.559227	-11.478585
21:40:58	03/12/10	-77.559263	-11.478695
21:40:59	03/12/10	-77.559287	-11.478802
21:41:00	03/12/10	-77.559318	-11.478913
21:41:01	03/12/10	-77.559358	-11.479022
21:41:02	03/12/10	-77.559405	-11.479137
21:41:03	03/12/10	-77.55945	-11.479245
21:41:04	03/12/10	-77.559493	-11.479358
21:41:05	03/12/10	-77.55954	-11.479473
21:41:06	03/12/10	-77.559595	-11.479582
21:41:07	03/12/10	-77.55964	-11.479695
21:41:08	03/12/10	-77.559685	-11.479808
21:41:09	03/12/10	-77.559722	-11.479915
21:41:10	03/12/10	-77.559758	-11.480018
21:41:11	03/12/10	-77.559797	-11.480117
21:41:12	03/12/10	-77.559828	-11.480227
21:41:13	03/12/10	-77.559862	-11.480337
21:41:14	03/12/10	-77.559892	-11.480448
21:41:15	03/12/10	-77.559925	-11.480553
21:41:16	03/12/10	-77.559957	-11.480662
21:41:17	03/12/10	-77.559987	-11.480777
21:41:18	03/12/10	-77.560022	-11.480885
21:41:19	03/12/10	-77.560065	-11.48099
21:41:20	03/12/10	-77.560113	-11.4811
21:41:21	03/12/10	-77.56016	-11.481207
21:41:22	03/12/10	-77.560207	-11.481307
21:41:23	03/12/10	-77.560258	-11.481403
21:41:24	03/12/10	-77.560318	-11.48151
21:41:25	03/12/10	-77.560375	-11.481617
21:41:26	03/12/10	-77.560427	-11.481725
21:41:27	03/12/10	-77.560475	-11.48183
21:41:28	03/12/10	-77.560528	-11.48194
21:41:29	03/12/10	-77.560588	-11.482045
21:41:30	03/12/10	-77.560645	-11.482153
21:41:31	03/12/10	-77.56071	-11.482257
21:41:32	03/12/10	-77.560778	-11.482355
21:41:33	03/12/10	-77.560845	-11.48245
21:41:34	03/12/10	-77.560908	-11.482557
21:41:35	03/12/10	-77.560958	-11.482667
21:41:36	03/12/10	-77.561	-11.482775
21:41:37	03/12/10	-77.561045	-11.482883
21:41:38	03/12/10	-77.561097	-11.482988
21:41:39	03/12/10	-77.561163	-11.483097
21:41:40	03/12/10	-77.561232	-11.4832
21:41:41	03/12/10	-77.561302	-11.483297
21:41:42	03/12/10	-77.561372	-11.483395
21:41:43	03/12/10	-77.56144	-11.483497
21:41:44	03/12/10	-77.561507	-11.483605
21:41:45	03/12/10	-77.561575	-11.483712
21:41:46	03/12/10	-77.561637	-11.483822
21:41:47	03/12/10	-77.5617	-11.483933
21:41:48	03/12/10	-77.561762	-11.48404
21:41:49	03/12/10	-77.56182	-11.484142
21:41:50	03/12/10	-77.561872	-11.48425
21:41:51	03/12/10	-77.561932	-11.484357
21:41:52	03/12/10	-77.562005	-11.484467
21:41:53	03/12/10	-77.562077	-11.484573
21:41:54	03/12/10	-77.562143	-11.484687
21:41:55	03/12/10	-77.56221	-11.484795
21:41:56	03/12/10	-77.562277	-11.484893
21:41:57	03/12/10	-77.562342	-11.484997
21:41:58	03/12/10	-77.562412	-11.485103
21:41:59	03/12/10	-77.562487	-11.485217
21:42:00	03/12/10	-77.562567	-11.485327
21:42:01	03/12/10	-77.562643	-11.485437
21:42:02	03/12/10	-77.56271	-11.485542
21:42:03	03/12/10	-77.56277	-11.485645
21:42:04	03/12/10	-77.562832	-11.485753
21:42:05	03/12/10	-77.562907	-11.485853
21:42:06	03/12/10	-77.562993	-11.485953
21:42:07	03/12/10	-77.563078	-11.486058
21:42:08	03/12/10	-77.563163	-11.486157
21:42:09	03/12/10	-77.563242	-11.48627
21:42:10	03/12/10	-77.563318	-11.486377
21:42:11	03/12/10	-77.563387	-11.486488
21:42:12	03/12/10	-77.563447	-11.486592
21:42:13	03/12/10	-77.563508	-11.486692
21:42:14	03/12/10	-77.563577	-11.486787
21:42:15	03/12/10	-77.56365	-11.486878
21:42:16	03/12/10	-77.563727	-11.486973
21:42:17	03/12/10	-77.56381	-11.487073
21:42:18	03/12/10	-77.56389	-11.487178
21:42:19	03/12/10	-77.563963	-11.487275
21:42:20	03/12/10	-77.564038	-11.487378
21:42:21	03/12/10	-77.564102	-11.487488
21:42:22	03/12/10	-77.564162	-11.487592
21:42:23	03/12/10	-77.564215	-11.487702
21:42:24	03/12/10	-77.564255	-11.487813
21:42:25	03/12/10	-77.564287	-11.487923
21:42:26	03/12/10	-77.56431	-11.488033
21:42:27	03/12/10	-77.564335	-11.48815
21:42:28	03/12/10	-77.564373	-11.488263
21:42:29	03/12/10	-77.56442	-11.488383
21:42:30	03/12/10	-77.564465	-11.4885
21:42:31	03/12/10	-77.564505	-11.488618
21:42:32	03/12/10	-77.564548	-11.488728
21:42:33	03/12/10	-77.564588	-11.488843
21:42:34	03/12/10	-77.564635	-11.488955
21:42:35	03/12/10	-77.564687	-11.489073
21:42:36	03/12/10	-77.564745	-11.489187
21:42:37	03/12/10	-77.564803	-11.489298
21:42:38	03/12/10	-77.564855	-11.489417
21:42:39	03/12/10	-77.564903	-11.489532
21:42:40	03/12/10	-77.564945	-11.489655
21:42:41	03/12/10	-77.564987	-11.489773
21:42:42	03/12/10	-77.565023	-11.489892
21:42:43	03/12/10	-77.565057	-11.490003
21:42:44	03/12/10	-77.56509	-11.490122
21:42:45	03/12/10	-77.565125	-11.490232
21:42:46	03/12/10	-77.565162	-11.490347
21:42:47	03/12/10	-77.565195	-11.49045
21:42:48	03/12/10	-77.565222	-11.490563
21:42:49	03/12/10	-77.56524	-11.49067
21:42:50	03/12/10	-77.56525	-11.490777
21:42:51	03/12/10	-77.565253	-11.490878
21:42:52	03/12/10	-77.565255	-11.490985
21:42:53	03/12/10	-77.565253	-11.491098
21:42:54	03/12/10	-77.565253	-11.4912
21:42:55	03/12/10	-77.565265	-11.491308
21:42:56	03/12/10	-77.565287	-11.491423
21:42:57	03/12/10	-77.565313	-11.491542
21:42:58	03/12/10	-77.565352	-11.49165
21:42:59	03/12/10	-77.56539	-11.49176
21:43:00	03/12/10	-77.565417	-11.49187
21:43:01	03/12/10	-77.565432	-11.491983
21:43:02	03/12/10	-77.565435	-11.492088
21:43:03	03/12/10	-77.565432	-11.492202
21:43:04	03/12/10	-77.565428	-11.492307
21:43:05	03/12/10	-77.56543	-11.49241
21:43:06	03/12/10	-77.565442	-11.492517
21:43:07	03/12/10	-77.565467	-11.492632
21:43:08	03/12/10	-77.565505	-11.492743
21:43:09	03/12/10	-77.565547	-11.492858
21:43:10	03/12/10	-77.565575	-11.492977
21:43:11	03/12/10	-77.565595	-11.493088
21:43:12	03/12/10	-77.565598	-11.493197
21:43:13	03/12/10	-77.565603	-11.493312
21:43:14	03/12/10	-77.565613	-11.493422
21:43:15	03/12/10	-77.565635	-11.49353
21:43:16	03/12/10	-77.565665	-11.493638
21:43:17	03/12/10	-77.565692	-11.493752
21:43:18	03/12/10	-77.565708	-11.493868
21:43:19	03/12/10	-77.565715	-11.493987
21:43:20	03/12/10	-77.565722	-11.494098
21:43:21	03/12/10	-77.565733	-11.49422
21:43:22	03/12/10	-77.565743	-11.494342
21:43:23	03/12/10	-77.565747	-11.494465
21:43:24	03/12/10	-77.565742	-11.494583
21:43:25	03/12/10	-77.56573	-11.494698
21:43:26	03/12/10	-77.565707	-11.49481
21:43:27	03/12/10	-77.565675	-11.494913
21:43:28	03/12/10	-77.565635	-11.495008
21:43:29	03/12/10	-77.5656	-11.495107
21:43:30	03/12/10	-77.565577	-11.495217
21:43:31	03/12/10	-77.565567	-11.49533
21:43:32	03/12/10	-77.565558	-11.495442
21:43:33	03/12/10	-77.565558	-11.49555
21:43:34	03/12/10	-77.565578	-11.495658
21:43:35	03/12/10	-77.565613	-11.49577
21:43:36	03/12/10	-77.565643	-11.495885
21:43:37	03/12/10	-77.565683	-11.495995
21:43:38	03/12/10	-77.56574	-11.496098
21:43:39	03/12/10	-77.565807	-11.496197
21:43:40	03/12/10	-77.565887	-11.496285
21:43:41	03/12/10	-77.565983	-11.496368
21:43:42	03/12/10	-77.566087	-11.496442
21:43:43	03/12/10	-77.566187	-11.496522
21:43:44	03/12/10	-77.566277	-11.496605
21:43:45	03/12/10	-77.56637	-11.496688
21:43:46	03/12/10	-77.566462	-11.49678
21:43:47	03/12/10	-77.566557	-11.496862
21:43:48	03/12/10	-77.566645	-11.496958
21:43:49	03/12/10	-77.566728	-11.497053
21:43:50	03/12/10	-77.56681	-11.497148
21:43:51	03/12/10	-77.566885	-11.497247
21:43:52	03/12/10	-77.566967	-11.49734
21:43:53	03/12/10	-77.567062	-11.497425
21:43:54	03/12/10	-77.567162	-11.497515
21:43:55	03/12/10	-77.56726	-11.497602
21:43:56	03/12/10	-77.567347	-11.497702
21:43:57	03/12/10	-77.567428	-11.497802
21:43:58	03/12/10	-77.5675	-11.497908
21:43:59	03/12/10	-77.567558	-11.498015
21:44:00	03/12/10	-77.567608	-11.498132
21:44:01	03/12/10	-77.56766	-11.498242
21:44:02	03/12/10	-77.567717	-11.498352
21:44:03	03/12/10	-77.567783	-11.498457
21:44:04	03/12/10	-77.567857	-11.498562
21:44:05	03/12/10	-77.567933	-11.498668
21:44:06	03/12/10	-77.568007	-11.49877
21:44:07	03/12/10	-77.568065	-11.498878
21:44:08	03/12/10	-77.56812	-11.498983
21:44:09	03/12/10	-77.568173	-11.499093
21:44:10	03/12/10	-77.56823	-11.499203
21:44:11	03/12/10	-77.568283	-11.499308
21:44:12	03/12/10	-77.568333	-11.499417
21:44:13	03/12/10	-77.568387	-11.499518
21:44:14	03/12/10	-77.568443	-11.49963
21:44:15	03/12/10	-77.568497	-11.499738
21:44:16	03/12/10	-77.568547	-11.499852
21:44:17	03/12/10	-77.568592	-11.499963
21:44:18	03/12/10	-77.568635	-11.500077
21:44:19	03/12/10	-77.568685	-11.500187
21:44:20	03/12/10	-77.568742	-11.500295
21:44:21	03/12/10	-77.568818	-11.5004
21:44:22	03/12/10	-77.568903	-11.500505
21:44:23	03/12/10	-77.56898	-11.500612
21:44:24	03/12/10	-77.569045	-11.500725
21:44:25	03/12/10	-77.5691	-11.500842
21:44:26	03/12/10	-77.569155	-11.500952
21:44:27	03/12/10	-77.569215	-11.501057
21:44:28	03/12/10	-77.569275	-11.501168
21:44:29	03/12/10	-77.569333	-11.501277
21:44:30	03/12/10	-77.56939	-11.501397
21:44:31	03/12/10	-77.569447	-11.501508
21:44:32	03/12/10	-77.56951	-11.501618
21:44:33	03/12/10	-77.569587	-11.501723
21:44:34	03/12/10	-77.569663	-11.501827
21:44:35	03/12/10	-77.569735	-11.501927
21:44:36	03/12/10	-77.569812	-11.502025
21:44:37	03/12/10	-77.56989	-11.502128
21:44:38	03/12/10	-77.569957	-11.502237
21:44:39	03/12/10	-77.570022	-11.502348
21:44:40	03/12/10	-77.570093	-11.502458
21:44:41	03/12/10	-77.57017	-11.502563
21:44:42	03/12/10	-77.570238	-11.50267
21:44:43	03/12/10	-77.570302	-11.502782
21:44:44	03/12/10	-77.570353	-11.502893
21:44:45	03/12/10	-77.570387	-11.503013
21:44:46	03/12/10	-77.570408	-11.503127
21:44:47	03/12/10	-77.570427	-11.503232
21:44:48	03/12/10	-77.570448	-11.503343
21:44:49	03/12/10	-77.570485	-11.503455
21:44:50	03/12/10	-77.570535	-11.503563
21:44:51	03/12/10	-77.570587	-11.503677
21:44:52	03/12/10	-77.570637	-11.503792
21:44:53	03/12/10	-77.570682	-11.503902
21:44:54	03/12/10	-77.57072	-11.504008
21:44:55	03/12/10	-77.57074	-11.504132
21:44:56	03/12/10	-77.570752	-11.504243
21:44:57	03/12/10	-77.570757	-11.50435
21:44:58	03/12/10	-77.570762	-11.504465
21:44:59	03/12/10	-77.570772	-11.504582
21:45:00	03/12/10	-77.57079	-11.504693
21:45:01	03/12/10	-77.570807	-11.504802
21:45:02	03/12/10	-77.570818	-11.504913
21:45:03	03/12/10	-77.570828	-11.505025
21:45:04	03/12/10	-77.570838	-11.50514
21:45:05	03/12/10	-77.570843	-11.505253
21:45:06	03/12/10	-77.570845	-11.505365
21:45:07	03/12/10	-77.57085	-11.505478
21:45:08	03/12/10	-77.570865	-11.505595
21:45:09	03/12/10	-77.570892	-11.505708
21:45:10	03/12/10	-77.570918	-11.50582
21:45:11	03/12/10	-77.57095	-11.50593
21:45:12	03/12/10	-77.570982	-11.506042
21:45:13	03/12/10	-77.571012	-11.506152
21:45:14	03/12/10	-77.571038	-11.506267
21:45:15	03/12/10	-77.571067	-11.50638
21:45:16	03/12/10	-77.571097	-11.506497
21:45:17	03/12/10	-77.571135	-11.50661
21:45:18	03/12/10	-77.571178	-11.506722
21:45:19	03/12/10	-77.571225	-11.506837
21:45:20	03/12/10	-77.571275	-11.506952
21:45:21	03/12/10	-77.571312	-11.507062
21:45:22	03/12/10	-77.571342	-11.507177
21:45:23	03/12/10	-77.571365	-11.507288
21:45:24	03/12/10	-77.57138	-11.507403
21:45:25	03/12/10	-77.571392	-11.507525
21:45:26	03/12/10	-77.571407	-11.507643
21:45:27	03/12/10	-77.571422	-11.507762
21:45:28	03/12/10	-77.571445	-11.507885
21:45:29	03/12/10	-77.571483	-11.508003
21:45:30	03/12/10	-77.571532	-11.508118
21:45:31	03/12/10	-77.571585	-11.508227
21:45:32	03/12/10	-77.571647	-11.508325
21:45:33	03/12/10	-77.571715	-11.508435
21:45:34	03/12/10	-77.571778	-11.50855
21:45:35	03/12/10	-77.571832	-11.508663
21:45:36	03/12/10	-77.571873	-11.508772
21:45:37	03/12/10	-77.571912	-11.508888
21:45:38	03/12/10	-77.571952	-11.509008
21:45:39	03/12/10	-77.571993	-11.509118
21:45:40	03/12/10	-77.572048	-11.509225
21:45:41	03/12/10	-77.572105	-11.509327
21:45:42	03/12/10	-77.572162	-11.50943
21:45:43	03/12/10	-77.572223	-11.509543
21:45:44	03/12/10	-77.572282	-11.509652
21:45:46	03/12/10	-77.572568	-11.510077
21:45:49	03/12/10	-77.572555	-11.510268
21:45:51	03/12/10	-77.572625	-11.510473
21:45:53	03/12/10	-77.572663	-11.510725
21:45:55	03/12/10	-77.572713	-11.51085
21:45:57	03/12/10	-77.572855	-11.511043
21:45:59	03/12/10	-77.572955	-11.511225
21:46:00	03/12/10	-77.573112	-11.511418
21:46:03	03/12/10	-77.573268	-11.511687
21:46:05	03/12/10	-77.57341	-11.511942
21:46:07	03/12/10	-77.573537	-11.512177
21:46:07	03/12/10	-77.573583	-11.512238
21:46:08	03/12/10	-77.573625	-11.512295
21:46:09	03/12/10	-77.573695	-11.512418
21:46:10	03/12/10	-77.573783	-11.512503
21:46:11	03/12/10	-77.57386	-11.512607
21:46:12	03/12/10	-77.573942	-11.512693
21:46:13	03/12/10	-77.574025	-11.512787
21:46:14	03/12/10	-77.574103	-11.512888
21:46:15	03/12/10	-77.57417	-11.512992
21:46:16	03/12/10	-77.574222	-11.5131
21:46:17	03/12/10	-77.57426	-11.51321
21:46:18	03/12/10	-77.574295	-11.513317
21:46:19	03/12/10	-77.57434	-11.51343
21:46:20	03/12/10	-77.574415	-11.513545
21:46:23	03/12/10	-77.574635	-11.513855
21:46:25	03/12/10	-77.574778	-11.514085
21:46:27	03/12/10	-77.574882	-11.514282
21:46:29	03/12/10	-77.575003	-11.514447
21:46:31	03/12/10	-77.575142	-11.514637
21:46:33	03/12/10	-77.575262	-11.514832
21:46:35	03/12/10	-77.575378	-11.515055
21:46:35	03/12/10	-77.575402	-11.515115
21:46:36	03/12/10	-77.57543	-11.515173
21:46:37	03/12/10	-77.575502	-11.515288
21:46:38	03/12/10	-77.575583	-11.515402
21:46:39	03/12/10	-77.575668	-11.515513
21:46:40	03/12/10	-77.575735	-11.515627
21:46:41	03/12/10	-77.575793	-11.515732
21:46:42	03/12/10	-77.575848	-11.51585
21:46:43	03/12/10	-77.5759	-11.515962
21:46:44	03/12/10	-77.575953	-11.516072
21:46:45	03/12/10	-77.57602	-11.516175
21:46:48	03/12/10	-77.57637	-11.516553
21:46:50	03/12/10	-77.576385	-11.516853
21:46:52	03/12/10	-77.5765	-11.517018
21:46:54	03/12/10	-77.576565	-11.517288
21:46:56	03/12/10	-77.576638	-11.517447
21:46:58	03/12/10	-77.576707	-11.517678
21:47:00	03/12/10	-77.576698	-11.517822
21:47:02	03/12/10	-77.576742	-11.51803
21:47:04	03/12/10	-77.576882	-11.518295
21:47:06	03/12/10	-77.576978	-11.518345
21:47:08	03/12/10	-77.577182	-11.518528
21:47:10	03/12/10	-77.57736	-11.518713
21:47:10	03/12/10	-77.577408	-11.518763
21:47:11	03/12/10	-77.57745	-11.518808
21:47:12	03/12/10	-77.57752	-11.518903
21:47:13	03/12/10	-77.57757	-11.518987
21:47:14	03/12/10	-77.577597	-11.519072
21:47:15	03/12/10	-77.577612	-11.519173
21:47:16	03/12/10	-77.577628	-11.51926
21:47:17	03/12/10	-77.57766	-11.519327
21:47:18	03/12/10	-77.577703	-11.519395
21:47:19	03/12/10	-77.57776	-11.519475
21:47:20	03/12/10	-77.577823	-11.519563
21:47:21	03/12/10	-77.577887	-11.519643
21:47:22	03/12/10	-77.577953	-11.519732
21:47:23	03/12/10	-77.578015	-11.519833
21:47:26	03/12/10	-77.578175	-11.520115
21:47:28	03/12/10	-77.578283	-11.5203
21:47:30	03/12/10	-77.578402	-11.520477
21:47:32	03/12/10	-77.578533	-11.520653
21:47:32	03/12/10	-77.57857	-11.520697
21:47:33	03/12/10	-77.578612	-11.520735
21:47:34	03/12/10	-77.578713	-11.520778
21:47:35	03/12/10	-77.578822	-11.520862
21:47:36	03/12/10	-77.57894	-11.520953
21:47:37	03/12/10	-77.57902	-11.521033
21:47:38	03/12/10	-77.579068	-11.521125
21:47:39	03/12/10	-77.57912	-11.521198
21:47:40	03/12/10	-77.579143	-11.521295
21:47:41	03/12/10	-77.57917	-11.521393
21:47:42	03/12/10	-77.579208	-11.521483
21:47:43	03/12/10	-77.57924	-11.521585
21:47:44	03/12/10	-77.57927	-11.521677
21:47:45	03/12/10	-77.579302	-11.521778
21:47:48	03/12/10	-77.579545	-11.522043
21:47:50	03/12/10	-77.579607	-11.522252
21:47:52	03/12/10	-77.579823	-11.522495
21:47:54	03/12/10	-77.58006	-11.522723
21:47:56	03/12/10	-77.580275	-11.522768
21:47:58	03/12/10	-77.58061	-11.52313
21:48:00	03/12/10	-77.580792	-11.523372
21:48:02	03/12/10	-77.581005	-11.523597
21:48:04	03/12/10	-77.581165	-11.523807
21:48:06	03/12/10	-77.581363	-11.524033
21:48:08	03/12/10	-77.581562	-11.52424
21:48:10	03/12/10	-77.581777	-11.524463
21:48:12	03/12/10	-77.581945	-11.524685
21:48:14	03/12/10	-77.582097	-11.524913
21:48:16	03/12/10	-77.582258	-11.525118
21:48:18	03/12/10	-77.582387	-11.525308
21:48:20	03/12/10	-77.582513	-11.525513
21:48:22	03/12/10	-77.582623	-11.525742
21:48:24	03/12/10	-77.582735	-11.525912
21:48:26	03/12/10	-77.582828	-11.526128
21:48:28	03/12/10	-77.582915	-11.526447
21:48:30	03/12/10	-77.583027	-11.526675
21:48:32	03/12/10	-77.583177	-11.526873
21:48:34	03/12/10	-77.583263	-11.52707
21:48:34	03/12/10	-77.58327	-11.52711
21:48:35	03/12/10	-77.58329	-11.527162
21:48:36	03/12/10	-77.58336	-11.52731
21:48:37	03/12/10	-77.583433	-11.52741
21:48:38	03/12/10	-77.583498	-11.527512
21:48:39	03/12/10	-77.583575	-11.527622
21:48:40	03/12/10	-77.583655	-11.527728
21:48:41	03/12/10	-77.583728	-11.527832
21:48:42	03/12/10	-77.583798	-11.527933
21:48:43	03/12/10	-77.58387	-11.528045
21:48:44	03/12/10	-77.583938	-11.528152
21:48:45	03/12/10	-77.584005	-11.528263
21:48:46	03/12/10	-77.584068	-11.528378
21:48:47	03/12/10	-77.584123	-11.52849
21:48:49	03/12/10	-77.584283	-11.528838
21:48:52	03/12/10	-77.584407	-11.529067
21:48:54	03/12/10	-77.584535	-11.529295
21:48:56	03/12/10	-77.584682	-11.529512
21:48:58	03/12/10	-77.584805	-11.529738
21:49:00	03/12/10	-77.584938	-11.529942
21:49:02	03/12/10	-77.585072	-11.530145
21:49:04	03/12/10	-77.585242	-11.530348
21:49:06	03/12/10	-77.58541	-11.530513
21:49:08	03/12/10	-77.585598	-11.530702
21:49:10	03/12/10	-77.585782	-11.530895
21:49:12	03/12/10	-77.585952	-11.531122
21:49:14	03/12/10	-77.586107	-11.531367
21:49:16	03/12/10	-77.586228	-11.531593
21:49:18	03/12/10	-77.586362	-11.531827
21:49:18	03/12/10	-77.5864	-11.531882
21:49:19	03/12/10	-77.58643	-11.531938
21:49:20	03/12/10	-77.586483	-11.532052
21:49:21	03/12/10	-77.58656	-11.532148
21:49:22	03/12/10	-77.586643	-11.532243
21:49:23	03/12/10	-77.586722	-11.532347
21:49:24	03/12/10	-77.586802	-11.532438
21:49:25	03/12/10	-77.586873	-11.53254
21:49:26	03/12/10	-77.586937	-11.532652
21:49:27	03/12/10	-77.587007	-11.532753
21:49:28	03/12/10	-77.587085	-11.532852
21:49:29	03/12/10	-77.587175	-11.532947
21:49:30	03/12/10	-77.58727	-11.533035
21:49:31	03/12/10	-77.58737	-11.533117
21:49:34	03/12/10	-77.587607	-11.533258
21:49:36	03/12/10	-77.587815	-11.533472
21:49:38	03/12/10	-77.588032	-11.533603
21:49:40	03/12/10	-77.588202	-11.533807
21:49:42	03/12/10	-77.588422	-11.534087
21:49:44	03/12/10	-77.588538	-11.534328
21:49:46	03/12/10	-77.588688	-11.534532
21:49:48	03/12/10	-77.588847	-11.534763
21:49:50	03/12/10	-77.588993	-11.534963
21:49:52	03/12/10	-77.58915	-11.535202
21:49:54	03/12/10	-77.589288	-11.535398
21:49:56	03/12/10	-77.589413	-11.53561
21:49:58	03/12/10	-77.58953	-11.535783
21:50:00	03/12/10	-77.589648	-11.536037
21:50:02	03/12/10	-77.58978	-11.536277
21:50:04	03/12/10	-77.589913	-11.53649
21:50:06	03/12/10	-77.590037	-11.536705
21:50:08	03/12/10	-77.590158	-11.536932
21:50:10	03/12/10	-77.590273	-11.537112
21:50:12	03/12/10	-77.590405	-11.537348
21:50:14	03/12/10	-77.590542	-11.537572
21:50:14	03/12/10	-77.590577	-11.53763
21:50:15	03/12/10	-77.590608	-11.537688
21:50:16	03/12/10	-77.59067	-11.53785
21:50:17	03/12/10	-77.590725	-11.538018
21:50:18	03/12/10	-77.590783	-11.538127
21:50:19	03/12/10	-77.590857	-11.53824
21:50:20	03/12/10	-77.590933	-11.538345
21:50:21	03/12/10	-77.591012	-11.53845
21:50:22	03/12/10	-77.59109	-11.538553
21:50:23	03/12/10	-77.591165	-11.538667
21:50:24	03/12/10	-77.591233	-11.538778
21:50:25	03/12/10	-77.5913	-11.538895
21:50:26	03/12/10	-77.591365	-11.539013
21:50:27	03/12/10	-77.591428	-11.539123
21:50:30	03/12/10	-77.591615	-11.539465
21:50:32	03/12/10	-77.591735	-11.539692
21:50:34	03/12/10	-77.59188	-11.539893
21:50:36	03/12/10	-77.592045	-11.540097
21:50:38	03/12/10	-77.592213	-11.540275
21:50:40	03/12/10	-77.592387	-11.540485
21:50:42	03/12/10	-77.592552	-11.540705
21:50:44	03/12/10	-77.592723	-11.540922
21:50:46	03/12/10	-77.592882	-11.54114
21:50:48	03/12/10	-77.593037	-11.54135
21:50:50	03/12/10	-77.593185	-11.541562
21:50:52	03/12/10	-77.593318	-11.541772
21:50:54	03/12/10	-77.59349	-11.541997
21:50:56	03/12/10	-77.593653	-11.542198
21:50:58	03/12/10	-77.59382	-11.542408
21:50:59	03/12/10	-77.593995	-11.542615
21:51:02	03/12/10	-77.59415	-11.542833
21:51:04	03/12/10	-77.59433	-11.54306
21:51:06	03/12/10	-77.594533	-11.543253
21:51:08	03/12/10	-77.594773	-11.54342
21:51:10	03/12/10	-77.594988	-11.543612
21:51:12	03/12/10	-77.59522	-11.543805
21:51:14	03/12/10	-77.595433	-11.543995
21:51:16	03/12/10	-77.595678	-11.544163
21:51:18	03/12/10	-77.595918	-11.544308
21:51:20	03/12/10	-77.59616	-11.544473
21:51:22	03/12/10	-77.596393	-11.544642
21:51:24	03/12/10	-77.596608	-11.54485
21:51:26	03/12/10	-77.596817	-11.545023
21:51:28	03/12/10	-77.597028	-11.5452
21:51:28	03/12/10	-77.597073	-11.545252
21:51:29	03/12/10	-77.597115	-11.545307
21:51:30	03/12/10	-77.5972	-11.545392
21:51:31	03/12/10	-77.597287	-11.545488
21:51:32	03/12/10	-77.597383	-11.545608
21:51:33	03/12/10	-77.597475	-11.545717
21:51:34	03/12/10	-77.59756	-11.545832
21:51:35	03/12/10	-77.597657	-11.54593
21:51:36	03/12/10	-77.597753	-11.546027
21:51:37	03/12/10	-77.597847	-11.546127
21:51:38	03/12/10	-77.597922	-11.546242
21:51:39	03/12/10	-77.597988	-11.546353
21:51:42	03/12/10	-77.598203	-11.546603
21:51:44	03/12/10	-77.598388	-11.546792
21:51:46	03/12/10	-77.598547	-11.547015
21:51:48	03/12/10	-77.598703	-11.547235
21:51:50	03/12/10	-77.598868	-11.547478
21:51:52	03/12/10	-77.599015	-11.547707
21:51:54	03/12/10	-77.59916	-11.547935
21:51:54	03/12/10	-77.599223	-11.54799
21:51:55	03/12/10	-77.59927	-11.548042
21:51:56	03/12/10	-77.599377	-11.548125
21:51:57	03/12/10	-77.599475	-11.548217
21:51:58	03/12/10	-77.599572	-11.548325
21:51:59	03/12/10	-77.599667	-11.548423
21:52:00	03/12/10	-77.599762	-11.54852
21:52:01	03/12/10	-77.599865	-11.548612
21:52:02	03/12/10	-77.59997	-11.548698
21:52:03	03/12/10	-77.600077	-11.548788
21:52:04	03/12/10	-77.600183	-11.548882
21:52:05	03/12/10	-77.600277	-11.548985
21:52:06	03/12/10	-77.600367	-11.549088
21:52:09	03/12/10	-77.600662	-11.549378
21:52:11	03/12/10	-77.600857	-11.54958
21:52:13	03/12/10	-77.601032	-11.549785
21:52:15	03/12/10	-77.601185	-11.54998
21:52:17	03/12/10	-77.601337	-11.550195
21:52:19	03/12/10	-77.6015	-11.550408
21:52:21	03/12/10	-77.601665	-11.550622
21:52:21	03/12/10	-77.601708	-11.550675
21:52:22	03/12/10	-77.601753	-11.55073
21:52:23	03/12/10	-77.601843	-11.550835
21:52:24	03/12/10	-77.601928	-11.550953
21:52:25	03/12/10	-77.602013	-11.55106
21:52:26	03/12/10	-77.602098	-11.551175
21:52:27	03/12/10	-77.602193	-11.55128
21:52:28	03/12/10	-77.602313	-11.551372
21:52:29	03/12/10	-77.602435	-11.551452
21:52:30	03/12/10	-77.602543	-11.551547
21:52:31	03/12/10	-77.602638	-11.55165
21:52:32	03/12/10	-77.602733	-11.551748
21:52:33	03/12/10	-77.602815	-11.55185
21:52:34	03/12/10	-77.602902	-11.551947
21:52:35	03/12/10	-77.602988	-11.552047
21:52:38	03/12/10	-77.603228	-11.552345
21:52:40	03/12/10	-77.603377	-11.552558
21:52:40	03/12/10	-77.603412	-11.552615
21:52:41	03/12/10	-77.603445	-11.552677
21:52:42	03/12/10	-77.603508	-11.552813
21:52:43	03/12/10	-77.603572	-11.55294
21:52:44	03/12/10	-77.60363	-11.553065
21:52:45	03/12/10	-77.603683	-11.553182
21:52:46	03/12/10	-77.603725	-11.553305
21:52:47	03/12/10	-77.603757	-11.55343
21:52:48	03/12/10	-77.603782	-11.553543
21:52:49	03/12/10	-77.603808	-11.553663
21:52:50	03/12/10	-77.603835	-11.553778
21:52:51	03/12/10	-77.60387	-11.5539
21:52:52	03/12/10	-77.603915	-11.554023
21:52:53	03/12/10	-77.60396	-11.554148
21:52:54	03/12/10	-77.604012	-11.554272
21:52:55	03/12/10	-77.604065	-11.554387
21:52:56	03/12/10	-77.604127	-11.554503
21:52:57	03/12/10	-77.60419	-11.554618
21:52:58	03/12/10	-77.604258	-11.554737
21:52:59	03/12/10	-77.604337	-11.554845
21:53:00	03/12/10	-77.604417	-11.554953
21:53:01	03/12/10	-77.604493	-11.555063
21:53:02	03/12/10	-77.604572	-11.555168
21:53:03	03/12/10	-77.604647	-11.555275
21:53:04	03/12/10	-77.604723	-11.555382
21:53:05	03/12/10	-77.604802	-11.555483
21:53:06	03/12/10	-77.604875	-11.555588
21:53:07	03/12/10	-77.604957	-11.555692
21:53:08	03/12/10	-77.605042	-11.555797
21:53:09	03/12/10	-77.605117	-11.555902
21:53:10	03/12/10	-77.605177	-11.556008
21:53:11	03/12/10	-77.605228	-11.556117
21:53:12	03/12/10	-77.605288	-11.556223
21:53:13	03/12/10	-77.605362	-11.556335
21:53:14	03/12/10	-77.605437	-11.556445
21:53:15	03/12/10	-77.605528	-11.556545
21:53:16	03/12/10	-77.605622	-11.556645
21:53:17	03/12/10	-77.60572	-11.556733
21:53:18	03/12/10	-77.605822	-11.556827
21:53:19	03/12/10	-77.605917	-11.556917
21:53:20	03/12/10	-77.606003	-11.557012
21:53:21	03/12/10	-77.606093	-11.557108
21:53:22	03/12/10	-77.606182	-11.557202
21:53:23	03/12/10	-77.606278	-11.557295
21:53:24	03/12/10	-77.606377	-11.557392
21:53:25	03/12/10	-77.606482	-11.557483
21:53:26	03/12/10	-77.606593	-11.557572
21:53:27	03/12/10	-77.606702	-11.557657
21:53:28	03/12/10	-77.606817	-11.557738
21:53:29	03/12/10	-77.606927	-11.557825
21:53:30	03/12/10	-77.607037	-11.557912
21:53:31	03/12/10	-77.60715	-11.557993
21:53:32	03/12/10	-77.607257	-11.558075
21:53:33	03/12/10	-77.607357	-11.558168
21:53:34	03/12/10	-77.607457	-11.558263
21:53:35	03/12/10	-77.607562	-11.558345
21:53:36	03/12/10	-77.607675	-11.558417
21:53:37	03/12/10	-77.607795	-11.558487
21:53:38	03/12/10	-77.60791	-11.558562
21:53:39	03/12/10	-77.608025	-11.55864
21:53:40	03/12/10	-77.60815	-11.558692
21:53:43	03/12/10	-77.608527	-11.558922
21:53:45	03/12/10	-77.608738	-11.55905
21:53:47	03/12/10	-77.608973	-11.559232
21:53:49	03/12/10	-77.609195	-11.559407
21:53:51	03/12/10	-77.609378	-11.5596
21:53:53	03/12/10	-77.609573	-11.559793
21:53:55	03/12/10	-77.609755	-11.559975
21:53:57	03/12/10	-77.60992	-11.56019
21:53:59	03/12/10	-77.610082	-11.560398
21:54:01	03/12/10	-77.61031	-11.560503
21:54:03	03/12/10	-77.610478	-11.560572
21:54:05	03/12/10	-77.610748	-11.560675
21:54:07	03/12/10	-77.611152	-11.560668
21:54:09	03/12/10	-77.611412	-11.560693
21:54:11	03/12/10	-77.611763	-11.56063
21:54:13	03/12/10	-77.612068	-11.56061
21:54:15	03/12/10	-77.612387	-11.56061
21:54:17	03/12/10	-77.61269	-11.560668
21:54:19	03/12/10	-77.612938	-11.560763
21:54:21	03/12/10	-77.613233	-11.56094
21:54:23	03/12/10	-77.613515	-11.560908
21:54:25	03/12/10	-77.61378	-11.560933
21:54:27	03/12/10	-77.614063	-11.560958
21:54:29	03/12/10	-77.614368	-11.560982
21:54:31	03/12/10	-77.614625	-11.561005
21:54:33	03/12/10	-77.614957	-11.560992
21:54:35	03/12/10	-77.61525	-11.560948
21:54:36	03/12/10	-77.615583	-11.560942
21:54:39	03/12/10	-77.615903	-11.56097
21:54:41	03/12/10	-77.616247	-11.560987
21:54:43	03/12/10	-77.616618	-11.560983
21:54:45	03/12/10	-77.616908	-11.560942
21:54:47	03/12/10	-77.61722	-11.560967
21:54:49	03/12/10	-77.617457	-11.561053
21:54:51	03/12/10	-77.617702	-11.561137
21:54:53	03/12/10	-77.617902	-11.561192
21:54:55	03/12/10	-77.618138	-11.561318
21:54:57	03/12/10	-77.618505	-11.561375
21:54:59	03/12/10	-77.618728	-11.561495
21:55:01	03/12/10	-77.618958	-11.561643
21:55:03	03/12/10	-77.61928	-11.56168
21:55:05	03/12/10	-77.619532	-11.56179
21:55:07	03/12/10	-77.619778	-11.561885
21:55:09	03/12/10	-77.620058	-11.56197
21:55:11	03/12/10	-77.620335	-11.562057
21:55:13	03/12/10	-77.620623	-11.562085
21:55:15	03/12/10	-77.620903	-11.562188
21:55:17	03/12/10	-77.621218	-11.56218
21:55:19	03/12/10	-77.621493	-11.562182
21:55:21	03/12/10	-77.621747	-11.562143
21:55:23	03/12/10	-77.622073	-11.562125
21:55:25	03/12/10	-77.622345	-11.56214
21:55:27	03/12/10	-77.622592	-11.562205
21:55:29	03/12/10	-77.622877	-11.56227
21:55:31	03/12/10	-77.623182	-11.562267
21:55:31	03/12/10	-77.623258	-11.56228
21:55:32	03/12/10	-77.62333	-11.562298
21:55:33	03/12/10	-77.623455	-11.562325
21:55:34	03/12/10	-77.623572	-11.562367
21:55:35	03/12/10	-77.623717	-11.562403
21:55:36	03/12/10	-77.623857	-11.562455
21:55:37	03/12/10	-77.623983	-11.562513
21:55:38	03/12/10	-77.6241	-11.562563
21:55:39	03/12/10	-77.624212	-11.562595
21:55:40	03/12/10	-77.624367	-11.562558
21:55:41	03/12/10	-77.624515	-11.562543
21:55:44	03/12/10	-77.624905	-11.562357
21:55:46	03/12/10	-77.625243	-11.562377
21:55:48	03/12/10	-77.625502	-11.562433
21:55:50	03/12/10	-77.625695	-11.5626
21:55:52	03/12/10	-77.626032	-11.56237
21:55:54	03/12/10	-77.626367	-11.562388
21:55:56	03/12/10	-77.62671	-11.56233
21:55:58	03/12/10	-77.626975	-11.56232
21:56:00	03/12/10	-77.627287	-11.562352
21:56:02	03/12/10	-77.627648	-11.56228
21:56:04	03/12/10	-77.62799	-11.562207
21:56:06	03/12/10	-77.628287	-11.562117
21:56:08	03/12/10	-77.628583	-11.562207
21:56:10	03/12/10	-77.628848	-11.562247
21:56:12	03/12/10	-77.62897	-11.562245
21:56:14	03/12/10	-77.629285	-11.562297
21:56:16	03/12/10	-77.629673	-11.56224
21:56:18	03/12/10	-77.629965	-11.562205
21:56:20	03/12/10	-77.630263	-11.5623
21:56:22	03/12/10	-77.630458	-11.562383
21:56:24	03/12/10	-77.630525	-11.562617
21:56:26	03/12/10	-77.630785	-11.562727
21:56:28	03/12/10	-77.631053	-11.562762
21:56:30	03/12/10	-77.631383	-11.562758
21:56:31	03/12/10	-77.631678	-11.562727
21:56:34	03/12/10	-77.631913	-11.562728
21:56:36	03/12/10	-77.632157	-11.562722
21:56:38	03/12/10	-77.632632	-11.562643
21:56:40	03/12/10	-77.632957	-11.562627
21:56:42	03/12/10	-77.6332	-11.562722
21:56:44	03/12/10	-77.63337	-11.562643
21:56:46	03/12/10	-77.633648	-11.562777
21:56:48	03/12/10	-77.63396	-11.562938
21:56:50	03/12/10	-77.634295	-11.562938
21:56:52	03/12/10	-77.63463	-11.56312
21:56:54	03/12/10	-77.634833	-11.563008
21:56:56	03/12/10	-77.635088	-11.563047
21:56:58	03/12/10	-77.63528	-11.56302
21:57:00	03/12/10	-77.635553	-11.563013
21:57:02	03/12/10	-77.635805	-11.563075
21:57:04	03/12/10	-77.63608	-11.563063
21:57:06	03/12/10	-77.636487	-11.56305
21:57:08	03/12/10	-77.63677	-11.563035
21:57:10	03/12/10	-77.63706	-11.562978
21:57:12	03/12/10	-77.637275	-11.562873
21:57:14	03/12/10	-77.637613	-11.562712
21:57:16	03/12/10	-77.637925	-11.562523
21:57:18	03/12/10	-77.638243	-11.562392
21:57:20	03/12/10	-77.638537	-11.562398
21:57:22	03/12/10	-77.638793	-11.562443
21:57:24	03/12/10	-77.639113	-11.562382
21:57:26	03/12/10	-77.639365	-11.56233
21:57:26	03/12/10	-77.639438	-11.562327
21:57:27	03/12/10	-77.639515	-11.56232
21:57:28	03/12/10	-77.639692	-11.562252
21:57:29	03/12/10	-77.639852	-11.562212
21:57:30	03/12/10	-77.63999	-11.562237
21:57:31	03/12/10	-77.640095	-11.562293
21:57:32	03/12/10	-77.640215	-11.562335
21:57:33	03/12/10	-77.64032	-11.56239
21:57:34	03/12/10	-77.640447	-11.562395
21:57:35	03/12/10	-77.640583	-11.56239
21:57:36	03/12/10	-77.640738	-11.562373
21:57:37	03/12/10	-77.640908	-11.562348
21:57:40	03/12/10	-77.641418	-11.562433
21:57:42	03/12/10	-77.641627	-11.562513
21:57:44	03/12/10	-77.641897	-11.56259
21:57:46	03/12/10	-77.642163	-11.56262
21:57:46	03/12/10	-77.642222	-11.562615
21:57:47	03/12/10	-77.642277	-11.562632
21:57:48	03/12/10	-77.642387	-11.562678
21:57:49	03/12/10	-77.64251	-11.562727
21:57:50	03/12/10	-77.642622	-11.562793
21:57:51	03/12/10	-77.642728	-11.562853
21:57:52	03/12/10	-77.642828	-11.562915
21:57:53	03/12/10	-77.642935	-11.562968
21:57:54	03/12/10	-77.643052	-11.563008
21:57:55	03/12/10	-77.643188	-11.563028
21:57:56	03/12/10	-77.643347	-11.563033
21:57:58	03/12/10	-77.643948	-11.563135
21:58:01	03/12/10	-77.644088	-11.563203
21:58:03	03/12/10	-77.644298	-11.563382
21:58:05	03/12/10	-77.644538	-11.563508
21:58:07	03/12/10	-77.644787	-11.563622
21:58:09	03/12/10	-77.644985	-11.563645
21:58:11	03/12/10	-77.645287	-11.563782
21:58:13	03/12/10	-77.645532	-11.56384
21:58:15	03/12/10	-77.645817	-11.563888
21:58:17	03/12/10	-77.646182	-11.563905
21:58:19	03/12/10	-77.646515	-11.563838
21:58:21	03/12/10	-77.646763	-11.563802
21:58:23	03/12/10	-77.64706	-11.563672
21:58:25	03/12/10	-77.647365	-11.563627
21:58:27	03/12/10	-77.647648	-11.56367
21:58:29	03/12/10	-77.647797	-11.563768
21:58:31	03/12/10	-77.648023	-11.563878
21:58:33	03/12/10	-77.648212	-11.564078
21:58:35	03/12/10	-77.648425	-11.564273
21:58:36	03/12/10	-77.648617	-11.564343
21:58:39	03/12/10	-77.648748	-11.564405
21:58:41	03/12/10	-77.649063	-11.564382
21:58:43	03/12/10	-77.649423	-11.564473
21:58:45	03/12/10	-77.649628	-11.564567
21:58:47	03/12/10	-77.64976	-11.56471
21:58:49	03/12/10	-77.649837	-11.564838
21:58:51	03/12/10	-77.649985	-11.564993
21:58:53	03/12/10	-77.650187	-11.565118
21:58:55	03/12/10	-77.650458	-11.565217
21:58:57	03/12/10	-77.650792	-11.565275
21:58:59	03/12/10	-77.651043	-11.565392
21:59:01	03/12/10	-77.65126	-11.56542
21:59:03	03/12/10	-77.65143	-11.565437
21:59:05	03/12/10	-77.651657	-11.565455
21:59:07	03/12/10	-77.652005	-11.565472
21:59:09	03/12/10	-77.652315	-11.565523
21:59:11	03/12/10	-77.652563	-11.56554
21:59:13	03/12/10	-77.652802	-11.565422
21:59:15	03/12/10	-77.653132	-11.565345
21:59:17	03/12/10	-77.653417	-11.56536
21:59:18	03/12/10	-77.653673	-11.565413
21:59:21	03/12/10	-77.65412	-11.565352
21:59:23	03/12/10	-77.654422	-11.565365
21:59:23	03/12/10	-77.654485	-11.565387
21:59:24	03/12/10	-77.654557	-11.56541
21:59:25	03/12/10	-77.65472	-11.565435
21:59:26	03/12/10	-77.65481	-11.565515
21:59:27	03/12/10	-77.654918	-11.565592
21:59:28	03/12/10	-77.65504	-11.565643
21:59:29	03/12/10	-77.65515	-11.565693
21:59:30	03/12/10	-77.655282	-11.565717
21:59:31	03/12/10	-77.655428	-11.565727
21:59:32	03/12/10	-77.655588	-11.565728
21:59:33	03/12/10	-77.65575	-11.565735
21:59:34	03/12/10	-77.655905	-11.565755
21:59:35	03/12/10	-77.65605	-11.565785
21:59:36	03/12/10	-77.656185	-11.565825
21:59:39	03/12/10	-77.656585	-11.565957
21:59:41	03/12/10	-77.656895	-11.565963
21:59:43	03/12/10	-77.657233	-11.565867
21:59:45	03/12/10	-77.657592	-11.565732
21:59:47	03/12/10	-77.657938	-11.565653
21:59:49	03/12/10	-77.658285	-11.565692
21:59:51	03/12/10	-77.658568	-11.565692
21:59:53	03/12/10	-77.658827	-11.565697
21:59:55	03/12/10	-77.659065	-11.565778
21:59:57	03/12/10	-77.659455	-11.565672
21:59:59	03/12/10	-77.65968	-11.56562
22:00:01	03/12/10	-77.659955	-11.565593
22:00:03	03/12/10	-77.660238	-11.565415
22:00:05	03/12/10	-77.660593	-11.565213
22:00:07	03/12/10	-77.660805	-11.56517
22:00:09	03/12/10	-77.661145	-11.565192
22:00:11	03/12/10	-77.661447	-11.565268
22:00:13	03/12/10	-77.661737	-11.56535
22:00:15	03/12/10	-77.662015	-11.565432
22:00:17	03/12/10	-77.662232	-11.565555
22:00:19	03/12/10	-77.662575	-11.565685
22:00:20	03/12/10	-77.662823	-11.565695
22:00:23	03/12/10	-77.663077	-11.565752
22:00:25	03/12/10	-77.663388	-11.565733
22:00:27	03/12/10	-77.663683	-11.565792
22:00:29	03/12/10	-77.663967	-11.565892
22:00:31	03/12/10	-77.664243	-11.566017
22:00:33	03/12/10	-77.664533	-11.566117
22:00:35	03/12/10	-77.66491	-11.566192
22:00:36	03/12/10	-77.665102	-11.566125
22:00:39	03/12/10	-77.665237	-11.566288
22:00:41	03/12/10	-77.665558	-11.566423
22:00:43	03/12/10	-77.665775	-11.566568
22:00:45	03/12/10	-77.665993	-11.566775
22:00:47	03/12/10	-77.666198	-11.566953
22:00:49	03/12/10	-77.666483	-11.567057
22:00:51	03/12/10	-77.666848	-11.567072
22:00:53	03/12/10	-77.667107	-11.567163
22:00:55	03/12/10	-77.667322	-11.567203
22:00:57	03/12/10	-77.667773	-11.567257
22:00:59	03/12/10	-77.667997	-11.56734
22:01:01	03/12/10	-77.66825	-11.56734
22:01:02	03/12/10	-77.668563	-11.567375
22:01:05	03/12/10	-77.668892	-11.567413
22:01:07	03/12/10	-77.669153	-11.567472
22:01:09	03/12/10	-77.669428	-11.567582
22:01:11	03/12/10	-77.669607	-11.567782
22:01:13	03/12/10	-77.669775	-11.56783
22:01:15	03/12/10	-77.670027	-11.567965
22:01:17	03/12/10	-77.670315	-11.568085
22:01:19	03/12/10	-77.67058	-11.568208
22:01:19	03/12/10	-77.670613	-11.568262
22:01:20	03/12/10	-77.670655	-11.568307
22:01:21	03/12/10	-77.670755	-11.568382
22:01:22	03/12/10	-77.670868	-11.568447
22:01:23	03/12/10	-77.670988	-11.568505
22:01:24	03/12/10	-77.671107	-11.56857
22:01:25	03/12/10	-77.671222	-11.568642
22:01:26	03/12/10	-77.671338	-11.56871
22:01:27	03/12/10	-77.67146	-11.568772
22:01:28	03/12/10	-77.671595	-11.568827
22:01:29	03/12/10	-77.671715	-11.568895
22:01:30	03/12/10	-77.671833	-11.568958
22:01:33	03/12/10	-77.672178	-11.56916
22:01:35	03/12/10	-77.672403	-11.569312
22:01:37	03/12/10	-77.6726	-11.569482
22:01:39	03/12/10	-77.672783	-11.569665
22:01:41	03/12/10	-77.672937	-11.569868
22:01:43	03/12/10	-77.67316	-11.570078
22:01:45	03/12/10	-77.673342	-11.570215
22:01:47	03/12/10	-77.67354	-11.570425
22:01:49	03/12/10	-77.673775	-11.570612
22:01:51	03/12/10	-77.6739	-11.570767
22:01:53	03/12/10	-77.674087	-11.570957
22:01:55	03/12/10	-77.674245	-11.571165
22:01:55	03/12/10	-77.674272	-11.571228
22:01:56	03/12/10	-77.674313	-11.571278
22:01:57	03/12/10	-77.674413	-11.57136
22:01:58	03/12/10	-77.674517	-11.571347
22:01:59	03/12/10	-77.674665	-11.571365
22:02:00	03/12/10	-77.674755	-11.57143
22:02:01	03/12/10	-77.674847	-11.571502
22:02:02	03/12/10	-77.674943	-11.571585
22:02:03	03/12/10	-77.675042	-11.57166
22:02:04	03/12/10	-77.675158	-11.571727
22:02:05	03/12/10	-77.67527	-11.571802
22:02:06	03/12/10	-77.675392	-11.57186
22:02:09	03/12/10	-77.67572	-11.57208
22:02:11	03/12/10	-77.675937	-11.57222
22:02:13	03/12/10	-77.676148	-11.57235
22:02:15	03/12/10	-77.676375	-11.572483
22:02:17	03/12/10	-77.676602	-11.572623
22:02:19	03/12/10	-77.676843	-11.572782
22:02:21	03/12/10	-77.677073	-11.572947
22:02:23	03/12/10	-77.677295	-11.573113
22:02:23	03/12/10	-77.677323	-11.573157
22:02:24	03/12/10	-77.677363	-11.5732
22:02:25	03/12/10	-77.677457	-11.573283
22:02:26	03/12/10	-77.677562	-11.573358
22:02:27	03/12/10	-77.677688	-11.573427
22:02:28	03/12/10	-77.677788	-11.573508
22:02:29	03/12/10	-77.677897	-11.573585
22:02:30	03/12/10	-77.678008	-11.573657
22:02:31	03/12/10	-77.678123	-11.573728
22:02:32	03/12/10	-77.678243	-11.573795
22:02:33	03/12/10	-77.678357	-11.573868
22:02:36	03/12/10	-77.678673	-11.57411
22:02:38	03/12/10	-77.678883	-11.574273
22:02:40	03/12/10	-77.679067	-11.57445
22:02:40	03/12/10	-77.6791	-11.574498
22:02:41	03/12/10	-77.679142	-11.574547
22:02:42	03/12/10	-77.679252	-11.574637
22:02:43	03/12/10	-77.679365	-11.57472
22:02:44	03/12/10	-77.67948	-11.574803
22:02:45	03/12/10	-77.679588	-11.574888
22:02:46	03/12/10	-77.679695	-11.574963
22:02:47	03/12/10	-77.67982	-11.575035
22:02:48	03/12/10	-77.679955	-11.575095
22:02:49	03/12/10	-77.68009	-11.575158
22:02:50	03/12/10	-77.680232	-11.575217
22:02:51	03/12/10	-77.680367	-11.575282
22:02:52	03/12/10	-77.680503	-11.575343
22:02:53	03/12/10	-77.680632	-11.575418
22:02:54	03/12/10	-77.680745	-11.575507
22:02:55	03/12/10	-77.680842	-11.575602
22:02:56	03/12/10	-77.680922	-11.575703
22:02:57	03/12/10	-77.681002	-11.575798
22:02:58	03/12/10	-77.68108	-11.575893
22:02:59	03/12/10	-77.681165	-11.575985
22:03:00	03/12/10	-77.681258	-11.576073
22:03:01	03/12/10	-77.681363	-11.57615
22:03:02	03/12/10	-77.681477	-11.576223
22:03:03	03/12/10	-77.681613	-11.576263
22:03:04	03/12/10	-77.681768	-11.576293
22:03:05	03/12/10	-77.681928	-11.576313
22:03:06	03/12/10	-77.682067	-11.576362
22:03:07	03/12/10	-77.68221	-11.576412
22:03:08	03/12/10	-77.682345	-11.576465
22:03:09	03/12/10	-77.68249	-11.576508
22:03:10	03/12/10	-77.682637	-11.576553
22:03:11	03/12/10	-77.682795	-11.576573
22:03:12	03/12/10	-77.682945	-11.576607
22:03:13	03/12/10	-77.683088	-11.57665
22:03:14	03/12/10	-77.68322	-11.5767
22:03:15	03/12/10	-77.683338	-11.576762
22:03:16	03/12/10	-77.68346	-11.576825
22:03:17	03/12/10	-77.683593	-11.576882
22:03:18	03/12/10	-77.683723	-11.57694
22:03:19	03/12/10	-77.683862	-11.57699
22:03:20	03/12/10	-77.683992	-11.577048
22:03:21	03/12/10	-77.68411	-11.57712
22:03:22	03/12/10	-77.684218	-11.577198
22:03:23	03/12/10	-77.684342	-11.577272
22:03:24	03/12/10	-77.684462	-11.57734
22:03:25	03/12/10	-77.684592	-11.577405
22:03:26	03/12/10	-77.684723	-11.577465
22:03:27	03/12/10	-77.684842	-11.577538
22:03:28	03/12/10	-77.684945	-11.577617
22:03:29	03/12/10	-77.685048	-11.5777
22:03:30	03/12/10	-77.68515	-11.577782
22:03:31	03/12/10	-77.685245	-11.577868
22:03:32	03/12/10	-77.685348	-11.577953
22:03:33	03/12/10	-77.685455	-11.578037
22:03:34	03/12/10	-77.685563	-11.578117
22:03:35	03/12/10	-77.68568	-11.578192
22:03:36	03/12/10	-77.685792	-11.578267
22:03:37	03/12/10	-77.685907	-11.57833
22:03:38	03/12/10	-77.686022	-11.578397
22:03:39	03/12/10	-77.686138	-11.578467
22:03:40	03/12/10	-77.686257	-11.578545
22:03:42	03/12/10	-77.686567	-11.578813
22:03:45	03/12/10	-77.68678	-11.57899
22:03:46	03/12/10	-77.68697	-11.579185
22:03:49	03/12/10	-77.687157	-11.57938
22:03:51	03/12/10	-77.687328	-11.579582
22:03:53	03/12/10	-77.687495	-11.579793
22:03:55	03/12/10	-77.687705	-11.580088
22:03:57	03/12/10	-77.687948	-11.580137
22:03:59	03/12/10	-77.68817	-11.580202
22:04:01	03/12/10	-77.688417	-11.580308
22:04:03	03/12/10	-77.68867	-11.580452
22:04:05	03/12/10	-77.68887	-11.580618
22:04:07	03/12/10	-77.689045	-11.580803
22:04:09	03/12/10	-77.68921	-11.580957
22:04:11	03/12/10	-77.689267	-11.581087
22:04:13	03/12/10	-77.689323	-11.58135
22:04:15	03/12/10	-77.689403	-11.581612
22:04:17	03/12/10	-77.689423	-11.581817
22:04:19	03/12/10	-77.689473	-11.582057
22:04:21	03/12/10	-77.689525	-11.582283
22:04:23	03/12/10	-77.689563	-11.58256
22:04:25	03/12/10	-77.689602	-11.582813
22:04:27	03/12/10	-77.689663	-11.583005
22:04:29	03/12/10	-77.689738	-11.583215
22:04:30	03/12/10	-77.689902	-11.58345
22:04:33	03/12/10	-77.69016	-11.583653
22:04:35	03/12/10	-77.690337	-11.58386
22:04:37	03/12/10	-77.690503	-11.584053
22:04:39	03/12/10	-77.690702	-11.58425
22:04:41	03/12/10	-77.690887	-11.584408
22:04:43	03/12/10	-77.691053	-11.584618
22:04:45	03/12/10	-77.691268	-11.584882
22:04:47	03/12/10	-77.691365	-11.585117
22:04:49	03/12/10	-77.691472	-11.58531
22:04:51	03/12/10	-77.691607	-11.585552
22:04:53	03/12/10	-77.691773	-11.58574
22:04:55	03/12/10	-77.691957	-11.585907
22:04:57	03/12/10	-77.692123	-11.586163
22:04:59	03/12/10	-77.692267	-11.586367
22:05:01	03/12/10	-77.692427	-11.586505
22:05:03	03/12/10	-77.692653	-11.586647
22:05:05	03/12/10	-77.69283	-11.586823
22:05:07	03/12/10	-77.69298	-11.587005
22:05:08	03/12/10	-77.693257	-11.587192
22:05:11	03/12/10	-77.693557	-11.587347
22:05:13	03/12/10	-77.693835	-11.587435
22:05:15	03/12/10	-77.694063	-11.587567
22:05:17	03/12/10	-77.694253	-11.587713
22:05:19	03/12/10	-77.694423	-11.587963
22:05:21	03/12/10	-77.694538	-11.588183
22:05:23	03/12/10	-77.69462	-11.588423
22:05:25	03/12/10	-77.694728	-11.588617
22:05:27	03/12/10	-77.69483	-11.588855
22:05:29	03/12/10	-77.694943	-11.58906
22:05:31	03/12/10	-77.695097	-11.589267
22:05:33	03/12/10	-77.695305	-11.58944
22:05:35	03/12/10	-77.69546	-11.58966
22:05:37	03/12/10	-77.695598	-11.58986
22:05:39	03/12/10	-77.695752	-11.590037
22:05:41	03/12/10	-77.695907	-11.59021
22:05:42	03/12/10	-77.696095	-11.590417
22:05:45	03/12/10	-77.696235	-11.590565
22:05:47	03/12/10	-77.69647	-11.590733
22:05:49	03/12/10	-77.69673	-11.590868
22:05:51	03/12/10	-77.696978	-11.591007
22:05:53	03/12/10	-77.697237	-11.591143
22:05:53	03/12/10	-77.697307	-11.591158
22:05:54	03/12/10	-77.697382	-11.591182
22:05:55	03/12/10	-77.697542	-11.591207
22:05:56	03/12/10	-77.697697	-11.591267
22:05:57	03/12/10	-77.697867	-11.591302
22:05:58	03/12/10	-77.698035	-11.591322
22:05:59	03/12/10	-77.698188	-11.591353
22:06:00	03/12/10	-77.69835	-11.591368
22:06:01	03/12/10	-77.698505	-11.591395
22:06:02	03/12/10	-77.698663	-11.591418
22:06:03	03/12/10	-77.698823	-11.591425
22:06:06	03/12/10	-77.699297	-11.591475
22:06:08	03/12/10	-77.699637	-11.591487
22:06:10	03/12/10	-77.70002	-11.591482
22:06:12	03/12/10	-77.700288	-11.591478
22:06:14	03/12/10	-77.700443	-11.59144
22:06:16	03/12/10	-77.700848	-11.591485
22:06:18	03/12/10	-77.701088	-11.591517
22:06:20	03/12/10	-77.701378	-11.591677
22:06:22	03/12/10	-77.701573	-11.59185
22:06:24	03/12/10	-77.701768	-11.591962
22:06:26	03/12/10	-77.702007	-11.59208
22:06:28	03/12/10	-77.702158	-11.592172
22:06:30	03/12/10	-77.702405	-11.5923
22:06:32	03/12/10	-77.70269	-11.592395
22:06:34	03/12/10	-77.702898	-11.592527
22:06:36	03/12/10	-77.703115	-11.592633
22:06:37	03/12/10	-77.703347	-11.592787
22:06:40	03/12/10	-77.703603	-11.592942
22:06:42	03/12/10	-77.703848	-11.59308
22:06:42	03/12/10	-77.703908	-11.593133
22:06:43	03/12/10	-77.703958	-11.593187
22:06:44	03/12/10	-77.704085	-11.593308
22:06:45	03/12/10	-77.704195	-11.593412
22:06:46	03/12/10	-77.704285	-11.593513
22:06:47	03/12/10	-77.704375	-11.593617
22:06:48	03/12/10	-77.704463	-11.593723
22:06:49	03/12/10	-77.704567	-11.593818
22:06:50	03/12/10	-77.704687	-11.5939
22:06:51	03/12/10	-77.704828	-11.593975
22:06:52	03/12/10	-77.704957	-11.594053
22:06:55	03/12/10	-77.705288	-11.594292
22:06:57	03/12/10	-77.70551	-11.594558
22:06:59	03/12/10	-77.705715	-11.594755
22:07:01	03/12/10	-77.705877	-11.594952
22:07:03	03/12/10	-77.706227	-11.595073
22:07:05	03/12/10	-77.706393	-11.595248
22:07:07	03/12/10	-77.706568	-11.59541
22:07:09	03/12/10	-77.706807	-11.595468
22:07:11	03/12/10	-77.707088	-11.595628
22:07:13	03/12/10	-77.707372	-11.595748
22:07:15	03/12/10	-77.707687	-11.595848
22:07:17	03/12/10	-77.70799	-11.595972
22:07:19	03/12/10	-77.708218	-11.596107
22:07:21	03/12/10	-77.708512	-11.59626
22:07:23	03/12/10	-77.708827	-11.596373
22:07:25	03/12/10	-77.7091	-11.596478
22:07:27	03/12/10	-77.70937	-11.596627
22:07:29	03/12/10	-77.709628	-11.596715
22:07:31	03/12/10	-77.709937	-11.596783
22:07:33	03/12/10	-77.710252	-11.596842
22:07:35	03/12/10	-77.710637	-11.596925
22:07:37	03/12/10	-77.710882	-11.597075
22:07:39	03/12/10	-77.711097	-11.597303
22:07:41	03/12/10	-77.711382	-11.597373
22:07:43	03/12/10	-77.711632	-11.597518
22:07:45	03/12/10	-77.71191	-11.597672
22:07:47	03/12/10	-77.712153	-11.597827
22:07:49	03/12/10	-77.712402	-11.597983
22:07:51	03/12/10	-77.712663	-11.598145
22:07:53	03/12/10	-77.712892	-11.59841
22:07:55	03/12/10	-77.713135	-11.598538
22:07:57	03/12/10	-77.713363	-11.598683
22:07:59	03/12/10	-77.713615	-11.598817
22:08:01	03/12/10	-77.713867	-11.598962
22:08:03	03/12/10	-77.714137	-11.599093
22:08:05	03/12/10	-77.714402	-11.599207
22:08:07	03/12/10	-77.714675	-11.599322
22:08:09	03/12/10	-77.714958	-11.599463
22:08:11	03/12/10	-77.715233	-11.599593
22:08:13	03/12/10	-77.715515	-11.599718
22:08:14	03/12/10	-77.715803	-11.59986
22:08:17	03/12/10	-77.71611	-11.599958
22:08:19	03/12/10	-77.71645	-11.600043
22:08:21	03/12/10	-77.716788	-11.600098
22:08:23	03/12/10	-77.7171	-11.600187
22:08:25	03/12/10	-77.717402	-11.600307
22:08:27	03/12/10	-77.717725	-11.600378
22:08:29	03/12/10	-77.718007	-11.600477
22:08:31	03/12/10	-77.718257	-11.600582
22:08:33	03/12/10	-77.71845	-11.600648
22:08:35	03/12/10	-77.71882	-11.600662
22:08:37	03/12/10	-77.719115	-11.600812
22:08:39	03/12/10	-77.719375	-11.600923
22:08:41	03/12/10	-77.719655	-11.60106
22:08:43	03/12/10	-77.719963	-11.601177
22:08:45	03/12/10	-77.720267	-11.601245
22:08:47	03/12/10	-77.720588	-11.601305
22:08:49	03/12/10	-77.720893	-11.601375
22:08:51	03/12/10	-77.721258	-11.60142
22:08:53	03/12/10	-77.7215	-11.601465
22:08:55	03/12/10	-77.721868	-11.60161
22:08:56	03/12/10	-77.722177	-11.601715
22:08:59	03/12/10	-77.722458	-11.601833
22:09:01	03/12/10	-77.722747	-11.601995
22:09:03	03/12/10	-77.723133	-11.602097
22:09:05	03/12/10	-77.723367	-11.602178
22:09:07	03/12/10	-77.723625	-11.602217
22:09:09	03/12/10	-77.723717	-11.602233
22:09:11	03/12/10	-77.723678	-11.602225
22:09:13	03/12/10	-77.723643	-11.602173
22:09:15	03/12/10	-77.723682	-11.602348
22:09:17	03/12/10	-77.723832	-11.602373
22:09:19	03/12/10	-77.724013	-11.602453
22:09:21	03/12/10	-77.724287	-11.602532
22:09:23	03/12/10	-77.724523	-11.602625
22:09:25	03/12/10	-77.724752	-11.602752
22:09:27	03/12/10	-77.724968	-11.602868
22:09:29	03/12/10	-77.725133	-11.602982
22:09:31	03/12/10	-77.725453	-11.603025
22:09:33	03/12/10	-77.725823	-11.603117
22:09:35	03/12/10	-77.726207	-11.603137
22:09:37	03/12/10	-77.726608	-11.603128
22:09:38	03/12/10	-77.72682	-11.603152
22:09:41	03/12/10	-77.727128	-11.603113
22:09:43	03/12/10	-77.72745	-11.603098
22:09:45	03/12/10	-77.727783	-11.6031
22:09:47	03/12/10	-77.72811	-11.60307
22:09:49	03/12/10	-77.728402	-11.603017
22:09:51	03/12/10	-77.728778	-11.603027
22:09:53	03/12/10	-77.729052	-11.603112
22:09:55	03/12/10	-77.72934	-11.603062
22:09:57	03/12/10	-77.729777	-11.603083
22:09:59	03/12/10	-77.72998	-11.603202
22:10:01	03/12/10	-77.730242	-11.603325
22:10:03	03/12/10	-77.730423	-11.60336
22:10:05	03/12/10	-77.730652	-11.603378
22:10:07	03/12/10	-77.730973	-11.60334
22:10:09	03/12/10	-77.731305	-11.603323
22:10:11	03/12/10	-77.73161	-11.603403
22:10:13	03/12/10	-77.73189	-11.60353
22:10:15	03/12/10	-77.732138	-11.603745
22:10:17	03/12/10	-77.732478	-11.60383
22:10:19	03/12/10	-77.732852	-11.603832
22:10:21	03/12/10	-77.733077	-11.603885
22:10:23	03/12/10	-77.733335	-11.604057
22:10:25	03/12/10	-77.733683	-11.604118
22:10:27	03/12/10	-77.73399	-11.604167
22:10:29	03/12/10	-77.734323	-11.604213
22:10:31	03/12/10	-77.734637	-11.604185
22:10:33	03/12/10	-77.734978	-11.604225
22:10:35	03/12/10	-77.735257	-11.604368
22:10:37	03/12/10	-77.735465	-11.60442
22:10:39	03/12/10	-77.73573	-11.604532
22:10:41	03/12/10	-77.736032	-11.604603
22:10:43	03/12/10	-77.736197	-11.604738
22:10:45	03/12/10	-77.736503	-11.604888
22:10:47	03/12/10	-77.736712	-11.605052
22:10:49	03/12/10	-77.73697	-11.605222
22:10:51	03/12/10	-77.737197	-11.605395
22:10:53	03/12/10	-77.737485	-11.605562
22:10:55	03/12/10	-77.737813	-11.605615
22:10:57	03/12/10	-77.738052	-11.605792
22:10:58	03/12/10	-77.738343	-11.605973
22:11:01	03/12/10	-77.738662	-11.60604
22:11:03	03/12/10	-77.73897	-11.606172
22:11:05	03/12/10	-77.7392	-11.606282
22:11:07	03/12/10	-77.739413	-11.606483
22:11:09	03/12/10	-77.739638	-11.60663
22:11:11	03/12/10	-77.739902	-11.606755
22:11:13	03/12/10	-77.740192	-11.606758
22:11:15	03/12/10	-77.740452	-11.606937
22:11:17	03/12/10	-77.740685	-11.607083
22:11:19	03/12/10	-77.740888	-11.607257
22:11:21	03/12/10	-77.741098	-11.607328
22:11:23	03/12/10	-77.741385	-11.607425
22:11:25	03/12/10	-77.741665	-11.60742
22:11:27	03/12/10	-77.741992	-11.607453
22:11:29	03/12/10	-77.742313	-11.607517
22:11:31	03/12/10	-77.74254	-11.607685
22:11:33	03/12/10	-77.74288	-11.607773
22:11:35	03/12/10	-77.74326	-11.607833
22:11:37	03/12/10	-77.743602	-11.60799
22:11:39	03/12/10	-77.743857	-11.608118
22:11:40	03/12/10	-77.744042	-11.608315
22:11:43	03/12/10	-77.744222	-11.608485
22:11:45	03/12/10	-77.744453	-11.608573
22:11:47	03/12/10	-77.744757	-11.608525
22:11:49	03/12/10	-77.745027	-11.608572
22:11:51	03/12/10	-77.745308	-11.608652
22:11:53	03/12/10	-77.74559	-11.608737
22:11:55	03/12/10	-77.745948	-11.608842
22:11:57	03/12/10	-77.746227	-11.609002
22:11:59	03/12/10	-77.746437	-11.609177
22:12:01	03/12/10	-77.74658	-11.609242
22:12:03	03/12/10	-77.746843	-11.609377
22:12:05	03/12/10	-77.747022	-11.609535
22:12:07	03/12/10	-77.747332	-11.609602
22:12:09	03/12/10	-77.747578	-11.609695
22:12:11	03/12/10	-77.74776	-11.609878
22:12:13	03/12/10	-77.747992	-11.610035
22:12:15	03/12/10	-77.748268	-11.610252
22:12:17	03/12/10	-77.748533	-11.610342
22:12:19	03/12/10	-77.748817	-11.610442
22:12:20	03/12/10	-77.749107	-11.610523
22:12:23	03/12/10	-77.749405	-11.610567
22:12:25	03/12/10	-77.749638	-11.61077
22:12:27	03/12/10	-77.74989	-11.61093
22:12:29	03/12/10	-77.75002	-11.61113
22:12:31	03/12/10	-77.750158	-11.611333
22:12:33	03/12/10	-77.750338	-11.611492
22:12:35	03/12/10	-77.750522	-11.611713
22:12:37	03/12/10	-77.750682	-11.611928
22:12:38	03/12/10	-77.75085	-11.61215
22:12:41	03/12/10	-77.751	-11.61239
22:12:43	03/12/10	-77.751155	-11.612588
22:12:45	03/12/10	-77.751327	-11.612793
22:12:47	03/12/10	-77.751582	-11.612968
22:12:49	03/12/10	-77.75175	-11.61324
22:12:51	03/12/10	-77.75192	-11.613458
22:12:53	03/12/10	-77.751995	-11.61364
22:12:55	03/12/10	-77.752127	-11.613855
22:12:57	03/12/10	-77.752345	-11.613912
22:12:59	03/12/10	-77.75264	-11.614103
22:13:00	03/12/10	-77.752857	-11.614293
22:13:03	03/12/10	-77.753025	-11.614423
22:13:05	03/12/10	-77.753295	-11.61464
22:13:07	03/12/10	-77.753425	-11.614567
22:13:09	03/12/10	-77.753677	-11.614668
22:13:09	03/12/10	-77.753762	-11.614697
22:13:10	03/12/10	-77.753832	-11.614733
22:13:11	03/12/10	-77.754002	-11.6148
22:13:12	03/12/10	-77.754158	-11.614825
22:13:13	03/12/10	-77.754267	-11.614887
22:13:14	03/12/10	-77.754375	-11.614927
22:13:15	03/12/10	-77.7545	-11.614957
22:13:16	03/12/10	-77.754627	-11.614993
22:13:17	03/12/10	-77.75475	-11.615018
22:13:18	03/12/10	-77.754893	-11.615018
22:13:19	03/12/10	-77.755055	-11.615008
22:13:20	03/12/10	-77.755212	-11.615012
22:13:21	03/12/10	-77.75535	-11.615025
22:13:22	03/12/10	-77.755485	-11.615055
22:13:23	03/12/10	-77.755612	-11.615097
22:13:24	03/12/10	-77.75572	-11.615152
22:13:25	03/12/10	-77.755823	-11.615203
22:13:26	03/12/10	-77.755922	-11.615253
22:13:27	03/12/10	-77.755975	-11.615303
22:13:28	03/12/10	-77.756023	-11.615358
22:13:29	03/12/10	-77.75599	-11.615405
22:13:30	03/12/10	-77.755972	-11.615433
22:13:31	03/12/10	-77.755912	-11.615503
22:13:32	03/12/10	-77.755857	-11.615545
22:13:33	03/12/10	-77.755822	-11.615588
22:13:34	03/12/10	-77.755787	-11.615632
22:13:35	03/12/10	-77.755758	-11.615692
22:13:36	03/12/10	-77.755698	-11.61573
22:13:37	03/12/10	-77.755625	-11.61575
22:13:38	03/12/10	-77.755555	-11.615812
22:13:39	03/12/10	-77.755512	-11.615887
22:13:40	03/12/10	-77.755462	-11.615942
22:13:41	03/12/10	-77.755427	-11.615992
22:13:42	03/12/10	-77.755393	-11.616052
22:13:43	03/12/10	-77.755362	-11.616112
22:13:44	03/12/10	-77.755308	-11.616177
22:13:45	03/12/10	-77.755262	-11.61624
22:13:46	03/12/10	-77.75521	-11.61632
22:13:47	03/12/10	-77.755182	-11.61638
22:13:48	03/12/10	-77.755167	-11.616425
22:13:49	03/12/10	-77.755125	-11.616485
22:13:50	03/12/10	-77.755072	-11.616542
22:13:51	03/12/10	-77.755018	-11.616605
22:13:52	03/12/10	-77.755012	-11.616703
22:13:53	03/12/10	-77.754995	-11.616788
22:13:54	03/12/10	-77.75498	-11.616883
22:13:55	03/12/10	-77.754942	-11.616907
22:13:56	03/12/10	-77.754913	-11.616967
22:13:57	03/12/10	-77.754868	-11.617013
22:13:58	03/12/10	-77.754785	-11.616972
22:13:59	03/12/10	-77.75472	-11.616972
22:14:00	03/12/10	-77.754613	-11.616943
22:14:01	03/12/10	-77.754498	-11.616945
22:14:02	03/12/10	-77.754425	-11.616947
22:14:03	03/12/10	-77.754332	-11.616942
22:14:04	03/12/10	-77.754252	-11.616948
22:14:05	03/12/10	-77.754218	-11.616985
22:14:06	03/12/10	-77.754212	-11.617023
22:14:07	03/12/10	-77.754195	-11.617068
22:14:08	03/12/10	-77.754175	-11.617113
22:14:09	03/12/10	-77.75415	-11.617172
22:14:11	03/12/10	-77.754073	-11.617355
22:14:14	03/12/10	-77.75401	-11.617463
22:14:16	03/12/10	-77.753923	-11.617577
22:14:16	03/12/10	-77.753892	-11.617602
22:14:17	03/12/10	-77.753852	-11.617637
22:14:18	03/12/10	-77.753802	-11.617712
22:14:19	03/12/10	-77.753765	-11.617822
22:14:20	03/12/10	-77.753732	-11.617895
22:14:21	03/12/10	-77.753725	-11.617952
22:14:22	03/12/10	-77.75374	-11.618013
22:14:23	03/12/10	-77.753767	-11.6181
22:14:24	03/12/10	-77.7538	-11.618192
22:14:25	03/12/10	-77.753833	-11.618275
22:14:26	03/12/10	-77.753865	-11.618347
22:14:27	03/12/10	-77.753867	-11.618423
22:14:29	03/12/10	-77.753733	-11.618518
22:14:32	03/12/10	-77.753707	-11.618695
22:14:34	03/12/10	-77.753543	-11.618818
22:14:36	03/12/10	-77.753467	-11.618828
22:14:38	03/12/10	-77.753258	-11.6187
22:14:40	03/12/10	-77.753125	-11.618838
22:14:42	03/12/10	-77.753	-11.618942
22:14:50	03/12/10	-77.752977	-11.619157
22:14:51	03/12/10	-77.752985	-11.619098
22:14:52	03/12/10	-77.752943	-11.619095
22:14:53	03/12/10	-77.752917	-11.619153
22:14:54	03/12/10	-77.75297	-11.619137
22:14:55	03/12/10	-77.753028	-11.619145
22:14:56	03/12/10	-77.753073	-11.619152
22:14:57	03/12/10	-77.753057	-11.619173
22:14:58	03/12/10	-77.753035	-11.619175
22:14:59	03/12/10	-77.752958	-11.619132
22:15:00	03/12/10	-77.752888	-11.619135
22:15:01	03/12/10	-77.752832	-11.619142
22:15:02	03/12/10	-77.75279	-11.619153
22:15:03	03/12/10	-77.752747	-11.619163
22:15:04	03/12/10	-77.752693	-11.61915
22:15:05	03/12/10	-77.75263	-11.619125
22:15:06	03/12/10	-77.752655	-11.619095
22:15:07	03/12/10	-77.752648	-11.619147
22:15:08	03/12/10	-77.752623	-11.619147
22:15:09	03/12/10	-77.752653	-11.61918
22:15:10	03/12/10	-77.752697	-11.619188
22:15:11	03/12/10	-77.752763	-11.619217
22:15:12	03/12/10	-77.752832	-11.619295
22:15:13	03/12/10	-77.752895	-11.61938
22:15:14	03/12/10	-77.752948	-11.619458
22:15:15	03/12/10	-77.752955	-11.619557
22:15:16	03/12/10	-77.752972	-11.619625
22:15:17	03/12/10	-77.752955	-11.619668
22:15:18	03/12/10	-77.752882	-11.619715
22:15:19	03/12/10	-77.752817	-11.61975
22:15:20	03/12/10	-77.752755	-11.619778
22:15:21	03/12/10	-77.752675	-11.619793
22:15:22	03/12/10	-77.752593	-11.619813
22:15:23	03/12/10	-77.752517	-11.619842
22:15:24	03/12/10	-77.75249	-11.619858
22:15:25	03/12/10	-77.752473	-11.619858
22:15:26	03/12/10	-77.75244	-11.619892
22:15:27	03/12/10	-77.752412	-11.619923
22:15:28	03/12/10	-77.752427	-11.619988
22:15:29	03/12/10	-77.752452	-11.620067
22:15:30	03/12/10	-77.752453	-11.620143
22:15:31	03/12/10	-77.752438	-11.620207
22:15:32	03/12/10	-77.752403	-11.620273
22:15:33	03/12/10	-77.752383	-11.620357
22:15:34	03/12/10	-77.752375	-11.620423
22:15:35	03/12/10	-77.752373	-11.620473
22:15:36	03/12/10	-77.75233	-11.620475
22:15:37	03/12/10	-77.752297	-11.620495
22:15:38	03/12/10	-77.752257	-11.620558
22:15:39	03/12/10	-77.7522	-11.620613
22:15:40	03/12/10	-77.752153	-11.620662
22:15:41	03/12/10	-77.752125	-11.620695
22:15:42	03/12/10	-77.752152	-11.62073
22:15:43	03/12/10	-77.752155	-11.620783
22:15:44	03/12/10	-77.752133	-11.620822
22:15:45	03/12/10	-77.752107	-11.620877
22:15:46	03/12/10	-77.752143	-11.620935
22:15:47	03/12/10	-77.75218	-11.62095
22:15:48	03/12/10	-77.752257	-11.621007
22:15:49	03/12/10	-77.75241	-11.621077
22:15:50	03/12/10	-77.752487	-11.621145
22:15:51	03/12/10	-77.752605	-11.621168
22:15:52	03/12/10	-77.752737	-11.6212
22:15:53	03/12/10	-77.75285	-11.621213
22:15:54	03/12/10	-77.752925	-11.621242
22:15:55	03/12/10	-77.752997	-11.621282
22:15:56	03/12/10	-77.753045	-11.621328
22:15:57	03/12/10	-77.7531	-11.62138
22:15:58	03/12/10	-77.753123	-11.62146
22:15:59	03/12/10	-77.753143	-11.62154
22:16:00	03/12/10	-77.75318	-11.62163
22:16:01	03/12/10	-77.753243	-11.621662
22:16:02	03/12/10	-77.753352	-11.62162
22:16:03	03/12/10	-77.753448	-11.621563
22:16:04	03/12/10	-77.75356	-11.621475
22:16:05	03/12/10	-77.753678	-11.62137
22:16:06	03/12/10	-77.753772	-11.621278
22:16:07	03/12/10	-77.753888	-11.621142
22:16:08	03/12/10	-77.754013	-11.621048
22:16:09	03/12/10	-77.754142	-11.620997
22:16:10	03/12/10	-77.754213	-11.620992
22:16:11	03/12/10	-77.754247	-11.620995
22:16:12	03/12/10	-77.75425	-11.621043
22:16:13	03/12/10	-77.754233	-11.621042
22:16:14	03/12/10	-77.75416	-11.621073
22:16:15	03/12/10	-77.754142	-11.62112
22:16:16	03/12/10	-77.75409	-11.621183
22:16:17	03/12/10	-77.754052	-11.62127
22:16:18	03/12/10	-77.753995	-11.621347
22:16:19	03/12/10	-77.753952	-11.621417
22:16:20	03/12/10	-77.75392	-11.62147
22:16:21	03/12/10	-77.753875	-11.621518
22:16:22	03/12/10	-77.753835	-11.62158
22:16:23	03/12/10	-77.753808	-11.621653
22:16:24	03/12/10	-77.753788	-11.621735
22:16:25	03/12/10	-77.753802	-11.621843
22:16:26	03/12/10	-77.753795	-11.621927
22:16:27	03/12/10	-77.753827	-11.622007
22:16:28	03/12/10	-77.753843	-11.622092
22:16:29	03/12/10	-77.753883	-11.622188
22:16:30	03/12/10	-77.753935	-11.622267
22:16:31	03/12/10	-77.754017	-11.62236
22:16:32	03/12/10	-77.754085	-11.62246
22:16:33	03/12/10	-77.75415	-11.622552
22:16:34	03/12/10	-77.754215	-11.622623
22:16:35	03/12/10	-77.754273	-11.622708
22:16:36	03/12/10	-77.754345	-11.622773
22:16:37	03/12/10	-77.75442	-11.622837
22:16:38	03/12/10	-77.754497	-11.6229
22:16:39	03/12/10	-77.754562	-11.622977
22:16:40	03/12/10	-77.754623	-11.623045
22:16:41	03/12/10	-77.754677	-11.623118
22:16:42	03/12/10	-77.754743	-11.623193
22:16:43	03/12/10	-77.754832	-11.623252
22:16:44	03/12/10	-77.75493	-11.623303
22:16:45	03/12/10	-77.754997	-11.623362
22:16:46	03/12/10	-77.75509	-11.623392
22:16:47	03/12/10	-77.755088	-11.623438
22:16:48	03/12/10	-77.755092	-11.6235
22:16:49	03/12/10	-77.755022	-11.62355
22:16:50	03/12/10	-77.755	-11.623632
22:16:51	03/12/10	-77.754948	-11.62368
22:16:52	03/12/10	-77.754852	-11.623745
22:16:53	03/12/10	-77.754777	-11.62379
22:16:54	03/12/10	-77.754718	-11.623795
22:16:55	03/12/10	-77.754682	-11.62379
22:16:56	03/12/10	-77.75463	-11.623812
22:16:57	03/12/10	-77.754578	-11.623888
22:16:58	03/12/10	-77.754553	-11.623953
22:16:59	03/12/10	-77.754573	-11.624032
22:17:00	03/12/10	-77.754567	-11.623982
22:17:01	03/12/10	-77.754538	-11.623922
22:17:02	03/12/10	-77.754502	-11.623855
22:17:03	03/12/10	-77.75445	-11.62375
22:17:04	03/12/10	-77.7544	-11.623672
22:17:05	03/12/10	-77.754357	-11.623593
22:17:06	03/12/10	-77.754263	-11.623563
22:17:07	03/12/10	-77.75422	-11.623598
22:17:08	03/12/10	-77.75419	-11.623622
22:17:09	03/12/10	-77.75417	-11.623667
22:17:10	03/12/10	-77.754162	-11.623727
22:17:11	03/12/10	-77.754172	-11.623778
22:17:12	03/12/10	-77.754197	-11.623837
22:17:13	03/12/10	-77.75424	-11.623878
22:17:14	03/12/10	-77.754287	-11.623917
22:17:15	03/12/10	-77.75434	-11.623988
22:17:16	03/12/10	-77.754395	-11.624048
22:17:17	03/12/10	-77.754453	-11.624107
22:17:18	03/12/10	-77.754513	-11.624152
22:17:19	03/12/10	-77.75457	-11.62421
22:17:20	03/12/10	-77.754622	-11.624272
22:17:21	03/12/10	-77.754647	-11.624355
22:17:22	03/12/10	-77.75465	-11.624433
22:17:23	03/12/10	-77.754648	-11.624498
22:17:24	03/12/10	-77.754625	-11.624555
22:17:25	03/12/10	-77.754597	-11.624607
22:17:26	03/12/10	-77.754553	-11.624677
22:17:27	03/12/10	-77.754448	-11.624735
22:17:28	03/12/10	-77.754383	-11.624773
22:17:29	03/12/10	-77.754362	-11.624772
22:17:30	03/12/10	-77.75436	-11.6248
22:17:31	03/12/10	-77.754377	-11.624838
22:17:32	03/12/10	-77.754412	-11.624885
22:17:33	03/12/10	-77.75444	-11.624897
22:17:34	03/12/10	-77.754445	-11.624922
22:17:35	03/12/10	-77.75445	-11.624952
22:17:36	03/12/10	-77.754473	-11.624993
22:17:37	03/12/10	-77.754505	-11.625047
22:17:38	03/12/10	-77.754542	-11.625123
22:17:39	03/12/10	-77.754603	-11.625213
22:17:40	03/12/10	-77.754663	-11.625292
22:17:41	03/12/10	-77.754715	-11.625375
22:17:42	03/12/10	-77.754773	-11.625468
22:17:43	03/12/10	-77.754773	-11.625557
22:17:44	03/12/10	-77.754758	-11.625643
22:17:45	03/12/10	-77.7547	-11.625733
22:17:46	03/12/10	-77.754695	-11.625737
22:17:47	03/12/10	-77.754747	-11.62572
22:17:48	03/12/10	-77.754853	-11.62574
22:17:49	03/12/10	-77.754918	-11.625738
22:17:50	03/12/10	-77.755005	-11.625753
22:17:51	03/12/10	-77.755135	-11.625755
22:17:52	03/12/10	-77.755308	-11.625752
22:17:53	03/12/10	-77.755488	-11.625733
22:17:54	03/12/10	-77.755625	-11.625702
22:17:55	03/12/10	-77.755742	-11.625618
22:17:56	03/12/10	-77.755875	-11.625547
22:17:57	03/12/10	-77.755992	-11.625453
22:17:58	03/12/10	-77.756087	-11.62538
22:17:59	03/12/10	-77.756213	-11.625338
22:18:00	03/12/10	-77.756303	-11.625342
22:18:01	03/12/10	-77.756387	-11.625363
22:18:02	03/12/10	-77.75644	-11.62539
22:18:03	03/12/10	-77.75651	-11.625425
22:18:04	03/12/10	-77.756547	-11.625595
22:18:05	03/12/10	-77.756545	-11.625662
22:18:06	03/12/10	-77.756523	-11.625735
22:18:07	03/12/10	-77.756393	-11.625768
22:18:08	03/12/10	-77.756365	-11.625823
22:18:09	03/12/10	-77.756357	-11.625842
22:18:10	03/12/10	-77.756402	-11.625823
22:18:11	03/12/10	-77.756525	-11.625817
22:18:12	03/12/10	-77.756632	-11.62574
22:18:13	03/12/10	-77.756718	-11.62562
22:18:14	03/12/10	-77.7567	-11.625425
22:18:15	03/12/10	-77.7567	-11.625312
22:18:16	03/12/10	-77.756692	-11.62526
22:18:17	03/12/10	-77.756672	-11.625203
22:18:18	03/12/10	-77.756658	-11.625157
22:18:19	03/12/10	-77.756625	-11.625197
22:18:20	03/12/10	-77.756642	-11.625247
22:18:21	03/12/10	-77.756688	-11.62529
22:18:22	03/12/10	-77.756747	-11.625295
22:18:23	03/12/10	-77.756827	-11.625305
22:18:24	03/12/10	-77.756967	-11.62533
22:18:25	03/12/10	-77.757092	-11.625388
22:18:26	03/12/10	-77.757168	-11.625402
22:18:27	03/12/10	-77.75725	-11.625425
22:18:28	03/12/10	-77.757338	-11.625422
22:18:29	03/12/10	-77.75743	-11.625437
22:18:30	03/12/10	-77.757518	-11.625468
22:18:31	03/12/10	-77.757627	-11.625513
22:18:32	03/12/10	-77.75774	-11.625538
22:18:33	03/12/10	-77.757855	-11.625558
22:18:34	03/12/10	-77.757992	-11.625573
22:18:35	03/12/10	-77.75811	-11.625592
22:18:36	03/12/10	-77.758235	-11.625623
22:18:37	03/12/10	-77.758345	-11.62565
22:18:38	03/12/10	-77.758452	-11.625682
22:18:39	03/12/10	-77.75858	-11.625678
22:18:40	03/12/10	-77.758743	-11.625658
22:18:41	03/12/10	-77.758865	-11.625613
22:18:42	03/12/10	-77.759018	-11.625572
22:18:43	03/12/10	-77.759163	-11.625545
22:18:44	03/12/10	-77.759313	-11.625572
22:18:45	03/12/10	-77.759477	-11.625583
22:18:46	03/12/10	-77.759605	-11.625518
22:18:47	03/12/10	-77.759753	-11.62547
22:18:48	03/12/10	-77.75987	-11.625373
22:18:49	03/12/10	-77.759995	-11.625303
22:18:50	03/12/10	-77.760085	-11.625283
22:18:51	03/12/10	-77.760152	-11.625263
22:18:52	03/12/10	-77.76021	-11.625232
22:18:53	03/12/10	-77.760218	-11.625207
22:18:54	03/12/10	-77.760203	-11.625175
22:18:55	03/12/10	-77.760185	-11.625122
22:18:56	03/12/10	-77.760117	-11.625098
22:18:57	03/12/10	-77.76004	-11.625093
22:18:58	03/12/10	-77.759975	-11.625045
22:18:59	03/12/10	-77.759902	-11.625015
22:19:00	03/12/10	-77.759888	-11.625038
22:19:01	03/12/10	-77.759868	-11.625033
22:19:02	03/12/10	-77.759888	-11.625122
22:19:03	03/12/10	-77.759937	-11.625113
22:19:04	03/12/10	-77.759983	-11.625127
22:19:05	03/12/10	-77.76007	-11.625153
22:19:06	03/12/10	-77.76018	-11.625165
22:19:07	03/12/10	-77.760293	-11.625133
22:19:08	03/12/10	-77.760413	-11.625097
22:19:09	03/12/10	-77.760537	-11.625077
22:19:10	03/12/10	-77.760637	-11.62506
22:19:11	03/12/10	-77.760783	-11.625057
22:19:12	03/12/10	-77.760905	-11.625077
22:19:13	03/12/10	-77.760958	-11.62514
22:19:14	03/12/10	-77.76101	-11.625173
22:19:15	03/12/10	-77.76111	-11.625225
22:19:16	03/12/10	-77.761175	-11.62528
22:19:17	03/12/10	-77.761248	-11.625358
22:19:18	03/12/10	-77.761335	-11.625413
22:19:19	03/12/10	-77.761428	-11.625468
22:19:20	03/12/10	-77.761533	-11.625508
22:19:21	03/12/10	-77.76164	-11.625525
22:19:22	03/12/10	-77.76174	-11.625532
22:19:23	03/12/10	-77.76185	-11.625518
22:19:24	03/12/10	-77.761985	-11.625542
22:19:25	03/12/10	-77.762092	-11.62555
22:19:26	03/12/10	-77.762192	-11.625558
22:19:27	03/12/10	-77.762277	-11.625563
22:19:28	03/12/10	-77.762397	-11.6256
22:19:29	03/12/10	-77.762503	-11.625637
22:19:30	03/12/10	-77.762563	-11.625623
22:19:31	03/12/10	-77.762662	-11.625677
22:19:32	03/12/10	-77.762685	-11.625752
22:19:33	03/12/10	-77.762647	-11.625817
22:19:34	03/12/10	-77.762595	-11.625837
22:19:35	03/12/10	-77.762545	-11.62579
22:19:36	03/12/10	-77.762528	-11.625707
22:19:37	03/12/10	-77.762535	-11.625622
22:19:38	03/12/10	-77.762548	-11.625523
22:19:39	03/12/10	-77.762543	-11.62544
22:19:40	03/12/10	-77.76265	-11.625298
22:19:41	03/12/10	-77.762748	-11.625172
22:19:42	03/12/10	-77.762873	-11.625038
22:19:43	03/12/10	-77.763	-11.624855
22:19:44	03/12/10	-77.763068	-11.624707
22:19:45	03/12/10	-77.76312	-11.624553
22:19:46	03/12/10	-77.763133	-11.624398
22:19:47	03/12/10	-77.763063	-11.62438
22:19:48	03/12/10	-77.763007	-11.624418
22:19:49	03/12/10	-77.762975	-11.624452
22:19:50	03/12/10	-77.762953	-11.624437
22:19:51	03/12/10	-77.76303	-11.624448
22:19:52	03/12/10	-77.763077	-11.62447
22:19:53	03/12/10	-77.76317	-11.6245
22:19:54	03/12/10	-77.763237	-11.624583
22:19:55	03/12/10	-77.76329	-11.624687
22:19:56	03/12/10	-77.763338	-11.624777
22:19:57	03/12/10	-77.763385	-11.624842
22:19:58	03/12/10	-77.763428	-11.624903
22:19:59	03/12/10	-77.763455	-11.624912
22:20:00	03/12/10	-77.763485	-11.624933
22:20:01	03/12/10	-77.76344	-11.624968
22:20:02	03/12/10	-77.763382	-11.62501
22:20:03	03/12/10	-77.763318	-11.625025
22:20:04	03/12/10	-77.763242	-11.625013
22:20:05	03/12/10	-77.763113	-11.624938
22:20:06	03/12/10	-77.763008	-11.624847
22:20:07	03/12/10	-77.762903	-11.624767
22:20:08	03/12/10	-77.76283	-11.624688
22:20:09	03/12/10	-77.76273	-11.624628
22:20:10	03/12/10	-77.76262	-11.624573
22:20:11	03/12/10	-77.762527	-11.624515
22:20:12	03/12/10	-77.762435	-11.624465
22:20:13	03/12/10	-77.762367	-11.62442
22:20:14	03/12/10	-77.762322	-11.624337
22:20:15	03/12/10	-77.762285	-11.624283
22:20:16	03/12/10	-77.762245	-11.624308
22:20:17	03/12/10	-77.762222	-11.6243
22:20:18	03/12/10	-77.762297	-11.624317
22:20:19	03/12/10	-77.76233	-11.624275
22:20:20	03/12/10	-77.76238	-11.624253
22:20:21	03/12/10	-77.762478	-11.62425
22:20:22	03/12/10	-77.762592	-11.624282
22:20:23	03/12/10	-77.762728	-11.624278
22:20:24	03/12/10	-77.76283	-11.624265
22:20:25	03/12/10	-77.762952	-11.624233
22:20:26	03/12/10	-77.763033	-11.624223
22:20:27	03/12/10	-77.763098	-11.624237
22:20:28	03/12/10	-77.763092	-11.62423
22:20:37	03/12/10	-77.762933	-11.624283
22:20:38	03/12/10	-77.762792	-11.624275
22:20:39	03/12/10	-77.762715	-11.624308
22:20:40	03/12/10	-77.762622	-11.624303
22:20:41	03/12/10	-77.762527	-11.624282
22:20:42	03/12/10	-77.762452	-11.624223
22:20:43	03/12/10	-77.762367	-11.62415
22:20:44	03/12/10	-77.762277	-11.624057
22:20:45	03/12/10	-77.762202	-11.623953
22:20:46	03/12/10	-77.762155	-11.623833
22:20:47	03/12/10	-77.76213	-11.623723
22:20:48	03/12/10	-77.76215	-11.623607
22:20:49	03/12/10	-77.762142	-11.623478
22:20:50	03/12/10	-77.762103	-11.623352
22:20:51	03/12/10	-77.762062	-11.623205
22:20:52	03/12/10	-77.76197	-11.623088
22:20:53	03/12/10	-77.76189	-11.622995
22:20:54	03/12/10	-77.761817	-11.622927
22:20:55	03/12/10	-77.761742	-11.622853
22:20:56	03/12/10	-77.761667	-11.622783
22:20:57	03/12/10	-77.761575	-11.622727
22:20:58	03/12/10	-77.761483	-11.622693
22:20:59	03/12/10	-77.761402	-11.622633
22:21:00	03/12/10	-77.761308	-11.622567
22:21:01	03/12/10	-77.761217	-11.622482
22:21:02	03/12/10	-77.761145	-11.622378
22:21:03	03/12/10	-77.761073	-11.622272
22:21:04	03/12/10	-77.761005	-11.62217
22:21:05	03/12/10	-77.760933	-11.622078
22:21:06	03/12/10	-77.760867	-11.621988
22:21:07	03/12/10	-77.760808	-11.621895
22:21:08	03/12/10	-77.760767	-11.62179
22:21:09	03/12/10	-77.760702	-11.621693
22:21:10	03/12/10	-77.760627	-11.621592
22:21:11	03/12/10	-77.760592	-11.621565
22:21:12	03/12/10	-77.76053	-11.621522
22:21:13	03/12/10	-77.760483	-11.621453
22:21:14	03/12/10	-77.760437	-11.62149
22:21:15	03/12/10	-77.760382	-11.621545
22:21:16	03/12/10	-77.760365	-11.621608
22:21:17	03/12/10	-77.76034	-11.62167
22:21:18	03/12/10	-77.760323	-11.621727
22:21:19	03/12/10	-77.760292	-11.621772
22:21:20	03/12/10	-77.760223	-11.621753
22:21:21	03/12/10	-77.76015	-11.621698
22:21:22	03/12/10	-77.760097	-11.621597
22:21:23	03/12/10	-77.760057	-11.62148
22:21:24	03/12/10	-77.759988	-11.621347
22:21:25	03/12/10	-77.75992	-11.621202
22:21:26	03/12/10	-77.759852	-11.621057
22:21:27	03/12/10	-77.759767	-11.620975
22:21:28	03/12/10	-77.759683	-11.620938
22:21:29	03/12/10	-77.759578	-11.620962
22:21:30	03/12/10	-77.759472	-11.62094
22:21:31	03/12/10	-77.759373	-11.620918
22:21:32	03/12/10	-77.759257	-11.620837
22:21:33	03/12/10	-77.759132	-11.620773
22:21:34	03/12/10	-77.759028	-11.62068
22:21:35	03/12/10	-77.758942	-11.620572
22:21:36	03/12/10	-77.75888	-11.62044
22:21:37	03/12/10	-77.758813	-11.620348
22:21:38	03/12/10	-77.758748	-11.620248
22:21:39	03/12/10	-77.758685	-11.62016
22:21:40	03/12/10	-77.758617	-11.620065
22:21:41	03/12/10	-77.758532	-11.619985
22:21:42	03/12/10	-77.758447	-11.619898
22:21:43	03/12/10	-77.758368	-11.619802
22:21:44	03/12/10	-77.758307	-11.619703
22:21:45	03/12/10	-77.758292	-11.619572
22:21:46	03/12/10	-77.758275	-11.619428
22:21:47	03/12/10	-77.758265	-11.61928
22:21:48	03/12/10	-77.758247	-11.619153
22:21:49	03/12/10	-77.758257	-11.619013
22:21:50	03/12/10	-77.758272	-11.618858
22:21:51	03/12/10	-77.75828	-11.61872
22:21:52	03/12/10	-77.758262	-11.618587
22:21:53	03/12/10	-77.758212	-11.61845
22:21:54	03/12/10	-77.758153	-11.618342
22:21:55	03/12/10	-77.758088	-11.61823
22:21:56	03/12/10	-77.758023	-11.618127
22:21:57	03/12/10	-77.757962	-11.618018
22:21:58	03/12/10	-77.757887	-11.617913
22:21:59	03/12/10	-77.757827	-11.61782
22:22:00	03/12/10	-77.757763	-11.617748
22:22:01	03/12/10	-77.757692	-11.617663
22:22:02	03/12/10	-77.75763	-11.617575
22:22:03	03/12/10	-77.757575	-11.61747
22:22:04	03/12/10	-77.757525	-11.617353
22:22:05	03/12/10	-77.757492	-11.617195
22:22:06	03/12/10	-77.75749	-11.617053
22:22:07	03/12/10	-77.757517	-11.616898
22:22:08	03/12/10	-77.757568	-11.616765
22:22:09	03/12/10	-77.757633	-11.616617
22:22:10	03/12/10	-77.757677	-11.616452
22:22:11	03/12/10	-77.757687	-11.616313
22:22:12	03/12/10	-77.757677	-11.61616
22:22:13	03/12/10	-77.757713	-11.615997
22:22:14	03/12/10	-77.757793	-11.615853
22:22:15	03/12/10	-77.757863	-11.615683
22:22:16	03/12/10	-77.757958	-11.61555
22:22:17	03/12/10	-77.758083	-11.615395
22:22:18	03/12/10	-77.758272	-11.615243
22:22:19	03/12/10	-77.758378	-11.615102
22:22:20	03/12/10	-77.758445	-11.614983
22:22:21	03/12/10	-77.758532	-11.614828
22:22:22	03/12/10	-77.758615	-11.61467
22:22:23	03/12/10	-77.758712	-11.614532
22:22:24	03/12/10	-77.758845	-11.614427
22:22:25	03/12/10	-77.758972	-11.614353
22:22:26	03/12/10	-77.759087	-11.614313
22:22:27	03/12/10	-77.759188	-11.614255
22:22:28	03/12/10	-77.759293	-11.614262
22:22:29	03/12/10	-77.759352	-11.614282
22:22:30	03/12/10	-77.75944	-11.61432
22:22:31	03/12/10	-77.759528	-11.614397
22:22:32	03/12/10	-77.759625	-11.614462
22:22:33	03/12/10	-77.759747	-11.614513
22:22:34	03/12/10	-77.759867	-11.614588
22:22:35	03/12/10	-77.759987	-11.614662
22:22:36	03/12/10	-77.760057	-11.614717
22:22:37	03/12/10	-77.760065	-11.614783
22:22:38	03/12/10	-77.760105	-11.61483
22:22:39	03/12/10	-77.76017	-11.614897
22:22:40	03/12/10	-77.760222	-11.614953
22:22:41	03/12/10	-77.760282	-11.61504
22:22:42	03/12/10	-77.760345	-11.61509
22:22:43	03/12/10	-77.760397	-11.615142
22:22:44	03/12/10	-77.76043	-11.615242
22:22:45	03/12/10	-77.760485	-11.61531
22:22:46	03/12/10	-77.760602	-11.615328
22:22:47	03/12/10	-77.760667	-11.61532
22:22:48	03/12/10	-77.760747	-11.615322
22:22:49	03/12/10	-77.76085	-11.615295
22:22:50	03/12/10	-77.760898	-11.615352
22:22:51	03/12/10	-77.760912	-11.615372
22:22:52	03/12/10	-77.760873	-11.6154
22:22:53	03/12/10	-77.760817	-11.615437
22:22:54	03/12/10	-77.760802	-11.61542
22:22:55	03/12/10	-77.76084	-11.615428
22:22:56	03/12/10	-77.760918	-11.615458
22:22:57	03/12/10	-77.761018	-11.615457
22:22:58	03/12/10	-77.761108	-11.615437
22:22:59	03/12/10	-77.761195	-11.615432
22:23:00	03/12/10	-77.761315	-11.615388
22:23:01	03/12/10	-77.761453	-11.615332
22:23:02	03/12/10	-77.761592	-11.615303
22:23:03	03/12/10	-77.761765	-11.615223
22:23:04	03/12/10	-77.761922	-11.615238
22:23:05	03/12/10	-77.762073	-11.615263
22:23:06	03/12/10	-77.762212	-11.615285
22:23:07	03/12/10	-77.76233	-11.615327
22:23:08	03/12/10	-77.762443	-11.61537
22:23:09	03/12/10	-77.762553	-11.615387
22:23:10	03/12/10	-77.76265	-11.615457
22:23:11	03/12/10	-77.762772	-11.615517
22:23:12	03/12/10	-77.762895	-11.615567
22:23:13	03/12/10	-77.763023	-11.61561
22:23:14	03/12/10	-77.763163	-11.615657
22:23:15	03/12/10	-77.76329	-11.61572
22:23:16	03/12/10	-77.763408	-11.615787
22:23:17	03/12/10	-77.763535	-11.615847
22:23:18	03/12/10	-77.763665	-11.6159
22:23:19	03/12/10	-77.76379	-11.61596
22:23:20	03/12/10	-77.763888	-11.616035
22:23:21	03/12/10	-77.76395	-11.616132
22:23:22	03/12/10	-77.764017	-11.616207
22:23:23	03/12/10	-77.764087	-11.616295
22:23:24	03/12/10	-77.764162	-11.616378
22:23:25	03/12/10	-77.764238	-11.616462
22:23:26	03/12/10	-77.764317	-11.616537
22:23:27	03/12/10	-77.764413	-11.616593
22:23:28	03/12/10	-77.764507	-11.61666
22:23:29	03/12/10	-77.764598	-11.616732
22:23:30	03/12/10	-77.764688	-11.616812
22:23:31	03/12/10	-77.764772	-11.616892
22:23:32	03/12/10	-77.764863	-11.616948
22:23:33	03/12/10	-77.764952	-11.617015
22:23:34	03/12/10	-77.765043	-11.617072
22:23:35	03/12/10	-77.765148	-11.617123
22:23:36	03/12/10	-77.765252	-11.617175
22:23:37	03/12/10	-77.76537	-11.617215
22:23:38	03/12/10	-77.765503	-11.617243
22:23:39	03/12/10	-77.765657	-11.617257
22:23:40	03/12/10	-77.76581	-11.617258
22:23:41	03/12/10	-77.765967	-11.617258
22:23:42	03/12/10	-77.766123	-11.61725
22:23:43	03/12/10	-77.76627	-11.617252
22:23:44	03/12/10	-77.766423	-11.617262
22:23:45	03/12/10	-77.766562	-11.617285
22:23:46	03/12/10	-77.766707	-11.617308
22:23:47	03/12/10	-77.766833	-11.617332
22:23:48	03/12/10	-77.766922	-11.61738
22:23:49	03/12/10	-77.767033	-11.617403
22:23:50	03/12/10	-77.767135	-11.617437
22:23:51	03/12/10	-77.767242	-11.617467
22:23:52	03/12/10	-77.767393	-11.617485
22:23:53	03/12/10	-77.767547	-11.617457
22:23:54	03/12/10	-77.767718	-11.617368
22:23:55	03/12/10	-77.767883	-11.6173
22:23:56	03/12/10	-77.768042	-11.617238
22:23:57	03/12/10	-77.76819	-11.617137
22:23:58	03/12/10	-77.76833	-11.617067
22:23:59	03/12/10	-77.768412	-11.617028
22:24:00	03/12/10	-77.76853	-11.616963
22:24:07	03/12/10	-77.769042	-11.616338
22:24:08	03/12/10	-77.769047	-11.616382
22:24:09	03/12/10	-77.768998	-11.616415
22:24:10	03/12/10	-77.768915	-11.616557
22:24:11	03/12/10	-77.768872	-11.616683
22:24:12	03/12/10	-77.768862	-11.616833
22:24:13	03/12/10	-77.768805	-11.617005
22:24:14	03/12/10	-77.768702	-11.617247
22:24:15	03/12/10	-77.768583	-11.617472
22:24:16	03/12/10	-77.768633	-11.617507
22:24:17	03/12/10	-77.768683	-11.617573
22:24:18	03/12/10	-77.768763	-11.617615
22:24:19	03/12/10	-77.768863	-11.61763
22:24:20	03/12/10	-77.76896	-11.617635
22:24:21	03/12/10	-77.769083	-11.617605
22:24:22	03/12/10	-77.769178	-11.617623
22:24:23	03/12/10	-77.769263	-11.617702
22:24:24	03/12/10	-77.76928	-11.61777
22:24:25	03/12/10	-77.769273	-11.617842
22:24:26	03/12/10	-77.76925	-11.617865
22:24:27	03/12/10	-77.769262	-11.617892
22:24:28	03/12/10	-77.769305	-11.617927
22:24:29	03/12/10	-77.769355	-11.617978
22:24:30	03/12/10	-77.7694	-11.618042
22:24:31	03/12/10	-77.769447	-11.618103
22:24:32	03/12/10	-77.76946	-11.618152
22:24:33	03/12/10	-77.769437	-11.618162
22:24:34	03/12/10	-77.769398	-11.618162
22:24:35	03/12/10	-77.769343	-11.618185
22:24:36	03/12/10	-77.769305	-11.618202
22:24:37	03/12/10	-77.769273	-11.61823
22:24:38	03/12/10	-77.769223	-11.618293
22:24:39	03/12/10	-77.769228	-11.618347
22:24:40	03/12/10	-77.769297	-11.618418
22:24:41	03/12/10	-77.769382	-11.618417
22:24:42	03/12/10	-77.769452	-11.61845
22:24:43	03/12/10	-77.769517	-11.618518
22:24:44	03/12/10	-77.769568	-11.618602
22:24:45	03/12/10	-77.76958	-11.618675
22:24:46	03/12/10	-77.769592	-11.618713
22:24:47	03/12/10	-77.769577	-11.61873
22:24:48	03/12/10	-77.769508	-11.618807
22:24:49	03/12/10	-77.769492	-11.618862
22:24:50	03/12/10	-77.769493	-11.61889
22:24:51	03/12/10	-77.769562	-11.618942
22:24:52	03/12/10	-77.769602	-11.618962
22:24:53	03/12/10	-77.769685	-11.61902
22:24:54	03/12/10	-77.769738	-11.619072
22:24:55	03/12/10	-77.76981	-11.61912
22:24:56	03/12/10	-77.769837	-11.61919
22:24:57	03/12/10	-77.769835	-11.619265
22:24:58	03/12/10	-77.769833	-11.619335
22:24:59	03/12/10	-77.7698	-11.619392
22:25:00	03/12/10	-77.769775	-11.619485
22:25:01	03/12/10	-77.769792	-11.619578
22:25:02	03/12/10	-77.769798	-11.61967
22:25:03	03/12/10	-77.76982	-11.61972
22:25:04	03/12/10	-77.76986	-11.61977
22:25:05	03/12/10	-77.769922	-11.619805
22:25:06	03/12/10	-77.76999	-11.619863
22:25:07	03/12/10	-77.77008	-11.619928
22:25:08	03/12/10	-77.770158	-11.619993
22:25:09	03/12/10	-77.77024	-11.620068
22:25:10	03/12/10	-77.770312	-11.620178
22:25:11	03/12/10	-77.770328	-11.620258
22:25:12	03/12/10	-77.770342	-11.620327
22:25:13	03/12/10	-77.770352	-11.620368
22:25:20	03/12/10	-77.770223	-11.620507
22:25:21	03/12/10	-77.770187	-11.62049
22:25:22	03/12/10	-77.770173	-11.620507
22:25:23	03/12/10	-77.770155	-11.62056
22:25:24	03/12/10	-77.770142	-11.620608
22:25:25	03/12/10	-77.770152	-11.620647
22:25:26	03/12/10	-77.770187	-11.620697
22:25:27	03/12/10	-77.770245	-11.620742
22:25:28	03/12/10	-77.770352	-11.620738
22:25:29	03/12/10	-77.770427	-11.62076
22:25:30	03/12/10	-77.770545	-11.620755
22:25:31	03/12/10	-77.77064	-11.620762
22:25:32	03/12/10	-77.770732	-11.620772
22:25:33	03/12/10	-77.770835	-11.620792
22:25:34	03/12/10	-77.770915	-11.620825
22:25:35	03/12/10	-77.770982	-11.62087
22:25:36	03/12/10	-77.771017	-11.620933
22:25:37	03/12/10	-77.771015	-11.621018
22:25:38	03/12/10	-77.770987	-11.621082
22:25:39	03/12/10	-77.770933	-11.621103
22:25:40	03/12/10	-77.770902	-11.621113
22:25:41	03/12/10	-77.770875	-11.621128
22:25:42	03/12/10	-77.770848	-11.621133
22:25:43	03/12/10	-77.770832	-11.621163
22:25:44	03/12/10	-77.770822	-11.621185
22:25:45	03/12/10	-77.770808	-11.621203
22:25:46	03/12/10	-77.770737	-11.621223
22:25:47	03/12/10	-77.770742	-11.6212
22:25:48	03/12/10	-77.77067	-11.62116
22:25:49	03/12/10	-77.770585	-11.621082
22:25:50	03/12/10	-77.770508	-11.620983
22:25:51	03/12/10	-77.770437	-11.620853
22:25:52	03/12/10	-77.770372	-11.620748
22:25:53	03/12/10	-77.770302	-11.620667
22:25:54	03/12/10	-77.77025	-11.620602
22:25:55	03/12/10	-77.770155	-11.620598
22:25:56	03/12/10	-77.770085	-11.620612
22:25:57	03/12/10	-77.77007	-11.620642
22:25:58	03/12/10	-77.770143	-11.620572
22:25:59	03/12/10	-77.770218	-11.620608
22:26:00	03/12/10	-77.770235	-11.6206
22:26:01	03/12/10	-77.770298	-11.620617
22:26:02	03/12/10	-77.770375	-11.620612
22:26:03	03/12/10	-77.770482	-11.620633
22:26:04	03/12/10	-77.770618	-11.620655
22:26:05	03/12/10	-77.770712	-11.620702
22:26:06	03/12/10	-77.770802	-11.6207
22:26:07	03/12/10	-77.77091	-11.620667
22:26:08	03/12/10	-77.77104	-11.620625
22:26:09	03/12/10	-77.771152	-11.62055
22:26:10	03/12/10	-77.771257	-11.620443
22:26:11	03/12/10	-77.771317	-11.620295
22:26:12	03/12/10	-77.771278	-11.620115
22:26:13	03/12/10	-77.771257	-11.620007
22:26:14	03/12/10	-77.771258	-11.619937
22:26:15	03/12/10	-77.771217	-11.619972
22:26:16	03/12/10	-77.771183	-11.619957
22:26:17	03/12/10	-77.771143	-11.620013
22:26:18	03/12/10	-77.771132	-11.620083
22:26:19	03/12/10	-77.771168	-11.620152
22:26:20	03/12/10	-77.771225	-11.620182
22:26:21	03/12/10	-77.771278	-11.62018
22:26:22	03/12/10	-77.771403	-11.620185
22:26:23	03/12/10	-77.771483	-11.62014
22:26:24	03/12/10	-77.771547	-11.62012
22:26:25	03/12/10	-77.771732	-11.620145
22:26:26	03/12/10	-77.77189	-11.62016
22:26:27	03/12/10	-77.771975	-11.620193
22:26:28	03/12/10	-77.772077	-11.62028
22:26:29	03/12/10	-77.772153	-11.620338
22:26:30	03/12/10	-77.772225	-11.620398
22:26:31	03/12/10	-77.772297	-11.620455
22:26:32	03/12/10	-77.772345	-11.62052
22:26:33	03/12/10	-77.772415	-11.620573
22:26:34	03/12/10	-77.77246	-11.62063
22:26:35	03/12/10	-77.772527	-11.620688
22:26:36	03/12/10	-77.772588	-11.620757
22:26:37	03/12/10	-77.772655	-11.62082
22:26:38	03/12/10	-77.772713	-11.620895
22:26:39	03/12/10	-77.772773	-11.620968
22:26:40	03/12/10	-77.772837	-11.621047
22:26:41	03/12/10	-77.77291	-11.621083
22:26:42	03/12/10	-77.772963	-11.62116
22:26:43	03/12/10	-77.77312	-11.621207
22:26:44	03/12/10	-77.773252	-11.62122
22:26:45	03/12/10	-77.77338	-11.62118
22:26:46	03/12/10	-77.773478	-11.621128
22:26:47	03/12/10	-77.773542	-11.621112
22:26:48	03/12/10	-77.773648	-11.621088
22:26:49	03/12/10	-77.773675	-11.621057
22:26:50	03/12/10	-77.773673	-11.621043
22:26:51	03/12/10	-77.773645	-11.621055
22:26:52	03/12/10	-77.773637	-11.62109
22:26:53	03/12/10	-77.773605	-11.621162
22:26:54	03/12/10	-77.773598	-11.62123
22:26:55	03/12/10	-77.773617	-11.621292
22:26:56	03/12/10	-77.773622	-11.621315
22:26:57	03/12/10	-77.773627	-11.62136
22:26:58	03/12/10	-77.773608	-11.621415
22:26:59	03/12/10	-77.773558	-11.621447
22:27:00	03/12/10	-77.773553	-11.621465
22:27:01	03/12/10	-77.773515	-11.621495
22:27:02	03/12/10	-77.773468	-11.621538
22:27:03	03/12/10	-77.773425	-11.62157
22:27:04	03/12/10	-77.773395	-11.62159
22:27:05	03/12/10	-77.773385	-11.621638
22:27:06	03/12/10	-77.773365	-11.621698
22:27:07	03/12/10	-77.773368	-11.621732
22:27:08	03/12/10	-77.773393	-11.621787
22:27:09	03/12/10	-77.773362	-11.621847
22:27:10	03/12/10	-77.773393	-11.621898
22:27:16	03/12/10	-77.773415	-11.622203
22:27:17	03/12/10	-77.773388	-11.62217
22:27:18	03/12/10	-77.773418	-11.62218
22:27:19	03/12/10	-77.773445	-11.622232
22:27:20	03/12/10	-77.77347	-11.622303
22:27:21	03/12/10	-77.77349	-11.622343
22:27:22	03/12/10	-77.773513	-11.622388
22:27:23	03/12/10	-77.773583	-11.622452
22:27:24	03/12/10	-77.773692	-11.62254
22:27:25	03/12/10	-77.773778	-11.622585
22:27:26	03/12/10	-77.773893	-11.62255
22:27:27	03/12/10	-77.77406	-11.6225
22:27:28	03/12/10	-77.774193	-11.622467
22:27:29	03/12/10	-77.774312	-11.622395
22:27:30	03/12/10	-77.774423	-11.622335
22:27:31	03/12/10	-77.774545	-11.622245
22:27:32	03/12/10	-77.774665	-11.622163
22:27:33	03/12/10	-77.77478	-11.62213
22:27:34	03/12/10	-77.77494	-11.622125
22:27:35	03/12/10	-77.77501	-11.62214
22:27:36	03/12/10	-77.775045	-11.622185
22:27:37	03/12/10	-77.77508	-11.622247
22:27:38	03/12/10	-77.775065	-11.622312
22:27:39	03/12/10	-77.775053	-11.622393
22:27:40	03/12/10	-77.775057	-11.622452
22:27:41	03/12/10	-77.775058	-11.62249
22:27:42	03/12/10	-77.775118	-11.622552
22:27:43	03/12/10	-77.775178	-11.622592
22:27:44	03/12/10	-77.775305	-11.622588
22:27:45	03/12/10	-77.775343	-11.622502
22:27:46	03/12/10	-77.77541	-11.622378
22:27:47	03/12/10	-77.775398	-11.622218
22:27:48	03/12/10	-77.775352	-11.622128
22:27:49	03/12/10	-77.775312	-11.622058
22:27:50	03/12/10	-77.775295	-11.622028
22:27:51	03/12/10	-77.775282	-11.622053
22:27:52	03/12/10	-77.775275	-11.62205
22:27:53	03/12/10	-77.775422	-11.622025
22:27:54	03/12/10	-77.775537	-11.622057
22:27:55	03/12/10	-77.775508	-11.622173
22:27:56	03/12/10	-77.775517	-11.622257
22:27:57	03/12/10	-77.775578	-11.622352
22:27:58	03/12/10	-77.775648	-11.622422
22:27:59	03/12/10	-77.775735	-11.622453
22:28:00	03/12/10	-77.775823	-11.622497
22:28:01	03/12/10	-77.775887	-11.622558
22:28:02	03/12/10	-77.775955	-11.622622
22:28:03	03/12/10	-77.775935	-11.622665
22:28:04	03/12/10	-77.77585	-11.622692
22:28:05	03/12/10	-77.775793	-11.622705
22:28:06	03/12/10	-77.77576	-11.622707
22:28:07	03/12/10	-77.775753	-11.622745
22:28:08	03/12/10	-77.775825	-11.622685
22:28:09	03/12/10	-77.775945	-11.622688
22:28:10	03/12/10	-77.776095	-11.622652
22:28:11	03/12/10	-77.776232	-11.622538
22:28:12	03/12/10	-77.776352	-11.622408
22:28:13	03/12/10	-77.77638	-11.622282
22:28:14	03/12/10	-77.776303	-11.622163
22:28:15	03/12/10	-77.776265	-11.622108
22:28:16	03/12/10	-77.77622	-11.622087
22:28:17	03/12/10	-77.776178	-11.622093
22:28:18	03/12/10	-77.776218	-11.62209
22:28:19	03/12/10	-77.776238	-11.62216
22:28:20	03/12/10	-77.776273	-11.622277
22:28:21	03/12/10	-77.776342	-11.622397
22:28:22	03/12/10	-77.77636	-11.622465
22:28:23	03/12/10	-77.776363	-11.622538
22:28:24	03/12/10	-77.776403	-11.622593
22:28:25	03/12/10	-77.776475	-11.622613
22:28:26	03/12/10	-77.776573	-11.622545
22:28:27	03/12/10	-77.776615	-11.622482
22:28:28	03/12/10	-77.77656	-11.622378
22:28:29	03/12/10	-77.776572	-11.62231
22:28:30	03/12/10	-77.776535	-11.6223
22:28:31	03/12/10	-77.776502	-11.622323
22:28:32	03/12/10	-77.77654	-11.622305
22:28:33	03/12/10	-77.77656	-11.622338
22:28:34	03/12/10	-77.776557	-11.622383
22:28:35	03/12/10	-77.776545	-11.622418
22:28:36	03/12/10	-77.776538	-11.62247
22:28:37	03/12/10	-77.77654	-11.62253
22:28:44	03/12/10	-77.776645	-11.622448
22:28:45	03/12/10	-77.776683	-11.622517
22:28:46	03/12/10	-77.776708	-11.622607
22:28:47	03/12/10	-77.77676	-11.622678
22:28:48	03/12/10	-77.776793	-11.62278
22:28:49	03/12/10	-77.77684	-11.622892
22:28:50	03/12/10	-77.776885	-11.623
22:28:51	03/12/10	-77.77692	-11.623088
22:28:52	03/12/10	-77.776958	-11.623177
22:28:53	03/12/10	-77.776995	-11.62327
22:28:54	03/12/10	-77.77702	-11.623357
22:28:55	03/12/10	-77.77703	-11.623443
22:28:56	03/12/10	-77.777025	-11.623498
22:28:57	03/12/10	-77.777007	-11.623552
22:28:58	03/12/10	-77.77703	-11.623622
22:28:59	03/12/10	-77.777095	-11.623687
22:29:00	03/12/10	-77.777193	-11.623732
22:29:01	03/12/10	-77.777278	-11.623768
22:29:02	03/12/10	-77.777345	-11.623807
22:29:03	03/12/10	-77.777363	-11.623837
22:29:04	03/12/10	-77.777393	-11.623858
22:29:05	03/12/10	-77.777465	-11.623932
22:29:06	03/12/10	-77.777548	-11.623942
22:29:07	03/12/10	-77.7776	-11.62401
22:29:08	03/12/10	-77.777648	-11.624055
22:29:09	03/12/10	-77.777668	-11.624072
22:29:10	03/12/10	-77.777743	-11.62411
22:29:11	03/12/10	-77.77781	-11.62415
22:29:12	03/12/10	-77.777903	-11.62419
22:29:13	03/12/10	-77.777995	-11.62425
22:29:14	03/12/10	-77.778047	-11.624285
22:29:15	03/12/10	-77.778095	-11.624327
22:29:16	03/12/10	-77.778125	-11.624393
22:29:17	03/12/10	-77.778122	-11.624482
22:29:18	03/12/10	-77.778117	-11.624587
22:29:19	03/12/10	-77.778142	-11.624638
22:29:20	03/12/10	-77.778182	-11.624672
22:29:21	03/12/10	-77.778285	-11.624728
22:29:22	03/12/10	-77.77835	-11.62479
22:29:23	03/12/10	-77.778463	-11.624845
22:29:24	03/12/10	-77.778585	-11.624875
22:29:25	03/12/10	-77.778708	-11.624895
22:29:26	03/12/10	-77.778812	-11.62492
22:29:27	03/12/10	-77.778943	-11.624953
22:29:28	03/12/10	-77.779073	-11.624993
22:29:29	03/12/10	-77.779205	-11.62504
22:29:30	03/12/10	-77.779343	-11.625107
22:29:31	03/12/10	-77.779438	-11.625167
22:29:32	03/12/10	-77.779515	-11.625243
22:29:33	03/12/10	-77.779587	-11.625312
22:29:34	03/12/10	-77.779675	-11.625375
22:29:35	03/12/10	-77.779792	-11.625457
22:29:36	03/12/10	-77.779882	-11.625525
22:29:37	03/12/10	-77.779985	-11.6256
22:29:38	03/12/10	-77.780108	-11.625655
22:29:39	03/12/10	-77.780233	-11.62565
22:29:40	03/12/10	-77.7804	-11.625537
22:29:41	03/12/10	-77.78056	-11.62545
22:29:42	03/12/10	-77.78068	-11.625428
22:29:43	03/12/10	-77.780775	-11.625393
22:29:44	03/12/10	-77.780855	-11.625397
22:29:45	03/12/10	-77.780937	-11.625397
22:29:46	03/12/10	-77.781018	-11.62539
22:29:47	03/12/10	-77.781087	-11.625427
22:29:48	03/12/10	-77.781188	-11.625482
22:29:49	03/12/10	-77.781307	-11.625442
22:29:50	03/12/10	-77.78141	-11.62533
22:29:51	03/12/10	-77.781537	-11.625207
22:29:52	03/12/10	-77.781617	-11.625065
22:29:53	03/12/10	-77.781667	-11.624935
22:29:54	03/12/10	-77.781677	-11.624733
22:29:55	03/12/10	-77.781655	-11.624545
22:29:56	03/12/10	-77.781647	-11.624382
22:29:57	03/12/10	-77.781635	-11.62421
22:29:58	03/12/10	-77.781572	-11.6241
22:29:59	03/12/10	-77.781592	-11.624137
22:30:00	03/12/10	-77.781582	-11.624073
22:30:01	03/12/10	-77.781632	-11.624192
22:30:02	03/12/10	-77.78165	-11.624307
22:30:03	03/12/10	-77.781668	-11.624397
22:30:04	03/12/10	-77.781685	-11.624497
22:30:05	03/12/10	-77.781677	-11.624592
22:30:06	03/12/10	-77.781638	-11.624652
22:30:07	03/12/10	-77.781583	-11.624717
22:30:08	03/12/10	-77.781522	-11.624763
22:30:09	03/12/10	-77.781467	-11.6248
22:30:10	03/12/10	-77.78144	-11.624848
22:30:11	03/12/10	-77.781428	-11.624873
22:30:12	03/12/10	-77.78146	-11.624918
22:30:13	03/12/10	-77.78149	-11.624923
22:30:14	03/12/10	-77.781583	-11.624917
22:30:15	03/12/10	-77.781665	-11.624928
22:30:24	03/12/10	-77.781663	-11.625048
22:30:25	03/12/10	-77.781592	-11.625148
22:30:26	03/12/10	-77.781572	-11.625255
22:30:27	03/12/10	-77.781553	-11.625303
22:30:28	03/12/10	-77.781538	-11.625365
22:30:29	03/12/10	-77.781503	-11.62538
22:30:30	03/12/10	-77.781445	-11.625407
22:30:31	03/12/10	-77.781378	-11.625395
22:30:32	03/12/10	-77.781313	-11.625385
22:30:33	03/12/10	-77.781253	-11.625358
22:30:34	03/12/10	-77.781207	-11.625325
22:30:35	03/12/10	-77.781127	-11.625257
22:30:36	03/12/10	-77.781102	-11.625173
22:30:37	03/12/10	-77.781028	-11.625115
22:30:38	03/12/10	-77.78097	-11.625088
22:30:39	03/12/10	-77.780917	-11.625083
22:30:40	03/12/10	-77.780893	-11.625077
22:30:41	03/12/10	-77.780907	-11.625098
22:30:42	03/12/10	-77.78095	-11.625122
22:30:43	03/12/10	-77.781027	-11.625167
22:30:44	03/12/10	-77.78112	-11.625168
22:30:45	03/12/10	-77.78127	-11.62517
22:30:46	03/12/10	-77.781452	-11.625175
22:30:47	03/12/10	-77.781588	-11.625207
22:30:48	03/12/10	-77.781683	-11.625218
22:30:49	03/12/10	-77.78179	-11.62523
22:30:50	03/12/10	-77.781913	-11.625258
22:30:51	03/12/10	-77.782032	-11.625288
22:30:55	03/12/10	-77.782468	-11.625405
22:30:57	03/12/10	-77.782512	-11.625518
22:30:58	03/12/10	-77.782273	-11.625655
22:30:59	03/12/10	-77.782017	-11.62576
22:31:00	03/12/10	-77.781735	-11.625535
22:31:01	03/12/10	-77.78152	-11.625427
22:31:02	03/12/10	-77.78144	-11.625417
22:31:03	03/12/10	-77.781357	-11.625442
22:31:04	03/12/10	-77.781285	-11.625435
22:31:05	03/12/10	-77.781208	-11.625433
22:31:06	03/12/10	-77.781133	-11.625435
22:31:07	03/12/10	-77.781062	-11.625405
22:31:08	03/12/10	-77.78102	-11.625347
22:31:09	03/12/10	-77.780967	-11.625283
22:31:10	03/12/10	-77.780898	-11.62522
22:31:11	03/12/10	-77.780868	-11.625143
22:31:12	03/12/10	-77.780885	-11.62512
22:31:13	03/12/10	-77.780845	-11.625117
22:31:14	03/12/10	-77.78085	-11.625125
22:31:15	03/12/10	-77.780875	-11.62513
22:31:16	03/12/10	-77.780922	-11.625142
22:31:17	03/12/10	-77.780915	-11.625195
22:31:18	03/12/10	-77.780988	-11.625193
22:31:19	03/12/10	-77.781078	-11.625187
22:31:20	03/12/10	-77.781232	-11.625128
22:31:21	03/12/10	-77.781408	-11.625042
22:31:22	03/12/10	-77.781537	-11.624962
22:31:23	03/12/10	-77.781717	-11.62495
22:31:24	03/12/10	-77.781763	-11.624902
22:31:25	03/12/10	-77.78183	-11.62487
22:31:26	03/12/10	-77.781888	-11.624762
22:31:35	03/12/10	-77.782132	-11.624397
22:31:36	03/12/10	-77.781685	-11.624875
22:31:37	03/12/10	-77.781567	-11.625005
22:31:38	03/12/10	-77.781508	-11.625122
22:31:39	03/12/10	-77.781515	-11.625213
22:31:40	03/12/10	-77.781542	-11.625275
22:31:41	03/12/10	-77.781595	-11.625332
22:31:42	03/12/10	-77.781678	-11.625382
22:31:43	03/12/10	-77.781745	-11.625435
22:31:44	03/12/10	-77.7818	-11.625482
22:31:45	03/12/10	-77.78186	-11.625525
22:31:46	03/12/10	-77.781937	-11.625572
22:31:47	03/12/10	-77.782027	-11.6256
22:31:48	03/12/10	-77.782132	-11.625617
22:31:49	03/12/10	-77.782262	-11.625552
22:31:50	03/12/10	-77.782382	-11.625508
22:31:51	03/12/10	-77.782488	-11.62547
22:31:52	03/12/10	-77.78256	-11.625468
22:31:53	03/12/10	-77.782555	-11.625455
22:31:54	03/12/10	-77.782548	-11.625473
22:31:55	03/12/10	-77.782502	-11.625493
22:31:56	03/12/10	-77.782425	-11.625482
22:31:57	03/12/10	-77.782352	-11.62543
22:31:58	03/12/10	-77.782297	-11.625383
22:31:59	03/12/10	-77.782197	-11.62535
22:32:00	03/12/10	-77.78215	-11.625298
22:32:01	03/12/10	-77.782088	-11.62522
22:32:02	03/12/10	-77.782015	-11.625143
22:32:03	03/12/10	-77.781897	-11.6251
22:32:04	03/12/10	-77.781835	-11.625085
22:32:05	03/12/10	-77.781865	-11.625097
22:32:06	03/12/10	-77.781848	-11.625097
22:32:07	03/12/10	-77.781822	-11.625095
22:32:08	03/12/10	-77.78181	-11.625095
22:32:09	03/12/10	-77.78197	-11.625178
22:32:10	03/12/10	-77.782067	-11.625193
22:32:11	03/12/10	-77.782167	-11.625205
22:32:12	03/12/10	-77.782303	-11.625182
22:32:13	03/12/10	-77.782457	-11.625158
22:32:14	03/12/10	-77.782555	-11.625147
22:32:15	03/12/10	-77.782677	-11.625162
22:32:16	03/12/10	-77.782743	-11.62517
22:32:17	03/12/10	-77.782812	-11.625195
22:32:18	03/12/10	-77.782843	-11.625238
22:32:19	03/12/10	-77.782887	-11.62528
22:32:20	03/12/10	-77.78294	-11.625328
22:32:21	03/12/10	-77.78294	-11.62534
22:32:22	03/12/10	-77.782958	-11.625372
22:32:23	03/12/10	-77.782942	-11.625398
22:32:24	03/12/10	-77.782865	-11.62547
22:32:25	03/12/10	-77.782805	-11.625512
22:32:26	03/12/10	-77.782748	-11.625545
22:32:33	03/12/10	-77.78255	-11.62569
22:32:34	03/12/10	-77.782493	-11.625645
22:32:35	03/12/10	-77.782443	-11.625597
22:32:36	03/12/10	-77.782427	-11.625605
22:32:37	03/12/10	-77.782453	-11.625665
22:32:38	03/12/10	-77.782473	-11.6257
22:32:39	03/12/10	-77.782503	-11.625745
22:32:40	03/12/10	-77.782572	-11.62579
22:32:41	03/12/10	-77.782622	-11.625822
22:32:42	03/12/10	-77.782672	-11.625867
22:32:43	03/12/10	-77.78271	-11.625922
22:32:44	03/12/10	-77.782738	-11.62597
22:32:50	03/12/10	-77.782753	-11.626347
22:32:51	03/12/10	-77.782632	-11.626298
22:32:52	03/12/10	-77.782492	-11.626165
22:32:53	03/12/10	-77.78238	-11.626097
22:32:54	03/12/10	-77.7823	-11.626073
22:32:55	03/12/10	-77.782248	-11.626062
22:32:56	03/12/10	-77.782205	-11.626063
22:32:57	03/12/10	-77.782193	-11.626113
22:32:58	03/12/10	-77.782155	-11.626138
22:32:59	03/12/10	-77.782213	-11.626155
22:33:00	03/12/10	-77.782225	-11.626172
22:33:01	03/12/10	-77.782267	-11.626197
22:33:02	03/12/10	-77.78236	-11.626217
22:33:03	03/12/10	-77.78244	-11.626243
22:33:04	03/12/10	-77.782527	-11.626255
22:33:05	03/12/10	-77.782655	-11.626238
22:33:06	03/12/10	-77.782803	-11.626215
22:33:07	03/12/10	-77.782935	-11.626178
22:33:08	03/12/10	-77.783057	-11.626153
22:33:09	03/12/10	-77.78318	-11.626122
22:33:10	03/12/10	-77.783302	-11.62609
22:33:11	03/12/10	-77.783408	-11.62608
22:33:12	03/12/10	-77.783493	-11.626097
22:33:13	03/12/10	-77.783582	-11.626108
22:33:14	03/12/10	-77.783672	-11.626143
22:33:15	03/12/10	-77.78372	-11.626178
22:33:16	03/12/10	-77.78376	-11.626182
22:33:17	03/12/10	-77.783738	-11.62619
22:33:18	03/12/10	-77.783735	-11.626212
22:33:19	03/12/10	-77.78371	-11.626238
22:33:20	03/12/10	-77.783705	-11.626257
22:33:21	03/12/10	-77.783672	-11.626293
22:33:22	03/12/10	-77.783592	-11.626312
22:33:23	03/12/10	-77.783562	-11.626323
22:33:24	03/12/10	-77.783532	-11.62635
22:33:25	03/12/10	-77.783498	-11.626385
22:33:26	03/12/10	-77.783438	-11.626402
22:33:27	03/12/10	-77.783353	-11.626387
22:33:28	03/12/10	-77.783315	-11.626377
22:33:29	03/12/10	-77.783285	-11.626347
22:33:30	03/12/10	-77.783245	-11.626293
22:33:31	03/12/10	-77.783165	-11.62621
22:33:32	03/12/10	-77.783115	-11.62611
22:33:33	03/12/10	-77.783035	-11.626032
22:33:34	03/12/10	-77.782997	-11.626015
22:33:35	03/12/10	-77.782998	-11.626008
22:33:36	03/12/10	-77.78299	-11.626005
22:33:37	03/12/10	-77.78303	-11.62609
22:33:38	03/12/10	-77.783035	-11.626072
22:33:39	03/12/10	-77.783138	-11.62605
22:33:40	03/12/10	-77.783282	-11.626077
22:33:41	03/12/10	-77.783422	-11.626068
22:33:42	03/12/10	-77.783537	-11.626055
22:33:43	03/12/10	-77.78367	-11.626057
22:33:44	03/12/10	-77.783793	-11.626055
22:33:45	03/12/10	-77.783893	-11.626077
22:33:46	03/12/10	-77.783938	-11.626107
22:33:47	03/12/10	-77.783993	-11.62614
22:33:48	03/12/10	-77.78405	-11.626177
22:33:49	03/12/10	-77.784082	-11.62622
22:33:50	03/12/10	-77.784132	-11.62626
22:33:51	03/12/10	-77.784175	-11.626293
22:33:52	03/12/10	-77.784182	-11.626338
22:33:53	03/12/10	-77.784182	-11.626355
22:33:54	03/12/10	-77.784187	-11.62638
22:33:55	03/12/10	-77.784177	-11.626403
22:33:56	03/12/10	-77.784187	-11.6264
22:33:57	03/12/10	-77.784147	-11.626412
22:33:58	03/12/10	-77.78413	-11.62644
22:33:59	03/12/10	-77.7841	-11.626483
22:34:03	03/12/10	-77.784065	-11.626535
22:34:04	03/12/10	-77.784098	-11.62646
22:34:05	03/12/10	-77.784117	-11.626462
22:34:06	03/12/10	-77.784103	-11.626585
22:34:07	03/12/10	-77.784068	-11.626687
22:34:08	03/12/10	-77.784043	-11.626792
22:34:09	03/12/10	-77.784023	-11.626887
22:34:10	03/12/10	-77.78401	-11.626948
22:34:11	03/12/10	-77.783992	-11.626988
22:34:12	03/12/10	-77.783953	-11.627025
22:34:13	03/12/10	-77.783895	-11.62709
22:34:14	03/12/10	-77.783815	-11.627115
22:34:15	03/12/10	-77.783732	-11.627133
22:34:16	03/12/10	-77.783643	-11.627128
22:34:17	03/12/10	-77.783572	-11.62711
22:34:18	03/12/10	-77.783493	-11.627095
22:34:19	03/12/10	-77.783425	-11.627082
22:34:20	03/12/10	-77.783357	-11.627072
22:34:21	03/12/10	-77.783302	-11.627082
22:34:22	03/12/10	-77.783263	-11.627103
22:34:23	03/12/10	-77.783203	-11.62713
22:34:24	03/12/10	-77.783148	-11.627145
22:34:25	03/12/10	-77.783093	-11.627148
22:34:26	03/12/10	-77.783047	-11.627145
22:34:27	03/12/10	-77.783065	-11.627187
22:34:28	03/12/10	-77.783067	-11.627195
22:34:29	03/12/10	-77.783063	-11.627205
22:34:30	03/12/10	-77.783048	-11.627252
22:34:31	03/12/10	-77.783022	-11.627292
22:34:32	03/12/10	-77.783007	-11.627335
22:34:39	03/12/10	-77.782848	-11.627615
22:34:40	03/12/10	-77.782903	-11.627552
22:34:41	03/12/10	-77.782937	-11.627553
22:34:42	03/12/10	-77.782935	-11.627608
22:34:43	03/12/10	-77.782905	-11.62769
22:34:44	03/12/10	-77.782898	-11.627745
22:34:45	03/12/10	-77.78289	-11.6278
22:34:46	03/12/10	-77.782888	-11.62786
22:34:47	03/12/10	-77.782895	-11.627922
22:34:48	03/12/10	-77.782893	-11.62798
22:34:49	03/12/10	-77.782883	-11.628043
22:34:50	03/12/10	-77.782878	-11.628097
22:34:51	03/12/10	-77.78289	-11.628133
22:34:52	03/12/10	-77.782905	-11.628183
22:34:53	03/12/10	-77.782903	-11.628233
22:34:54	03/12/10	-77.782905	-11.628277
22:34:55	03/12/10	-77.782887	-11.62831
22:34:56	03/12/10	-77.782862	-11.628357
22:34:57	03/12/10	-77.78284	-11.628377
22:34:58	03/12/10	-77.782835	-11.62839
22:35:07	03/12/10	-77.782725	-11.628303
22:35:08	03/12/10	-77.782813	-11.62831
22:35:09	03/12/10	-77.782902	-11.628428
22:35:10	03/12/10	-77.782952	-11.628495
22:35:11	03/12/10	-77.782957	-11.628548
22:35:12	03/12/10	-77.782935	-11.628627
22:35:13	03/12/10	-77.782903	-11.628723
22:35:14	03/12/10	-77.782933	-11.628808
22:35:15	03/12/10	-77.782982	-11.62888
22:35:16	03/12/10	-77.783043	-11.62895
22:35:17	03/12/10	-77.783102	-11.628983
22:35:18	03/12/10	-77.783192	-11.629032
22:35:19	03/12/10	-77.783325	-11.629015
22:35:20	03/12/10	-77.783463	-11.628935
22:35:21	03/12/10	-77.783628	-11.62875
22:35:22	03/12/10	-77.783768	-11.628627
22:35:23	03/12/10	-77.783877	-11.62844
22:35:24	03/12/10	-77.783923	-11.628298
22:35:25	03/12/10	-77.783932	-11.628157
22:35:26	03/12/10	-77.783925	-11.628025
22:35:27	03/12/10	-77.783947	-11.627922
22:35:28	03/12/10	-77.783893	-11.627823
22:35:29	03/12/10	-77.783842	-11.627767
22:35:30	03/12/10	-77.783827	-11.627737
22:35:31	03/12/10	-77.783778	-11.627862
22:35:32	03/12/10	-77.783758	-11.628033
22:35:33	03/12/10	-77.783783	-11.628133
22:35:34	03/12/10	-77.783755	-11.628238
22:35:35	03/12/10	-77.783723	-11.628312
22:35:36	03/12/10	-77.7837	-11.628332
22:35:37	03/12/10	-77.783685	-11.628343
22:35:38	03/12/10	-77.783678	-11.628348
22:35:39	03/12/10	-77.783677	-11.628375
22:35:46	03/12/10	-77.78376	-11.628512
22:35:47	03/12/10	-77.783733	-11.628437
22:35:48	03/12/10	-77.783702	-11.628507
22:35:49	03/12/10	-77.783643	-11.628595
22:35:50	03/12/10	-77.783593	-11.62863
22:35:51	03/12/10	-77.783577	-11.628642
22:35:52	03/12/10	-77.783598	-11.628712
22:35:53	03/12/10	-77.783633	-11.628742
22:35:54	03/12/10	-77.783708	-11.628773
22:35:55	03/12/10	-77.783777	-11.628795
22:35:56	03/12/10	-77.7839	-11.628835
22:35:57	03/12/10	-77.784108	-11.628847
22:35:58	03/12/10	-77.784228	-11.62878
22:35:59	03/12/10	-77.78435	-11.628678
22:36:00	03/12/10	-77.784428	-11.628582
22:36:01	03/12/10	-77.784492	-11.628472
22:36:02	03/12/10	-77.784568	-11.62839
22:36:10	03/12/10	-77.784718	-11.62763
22:36:11	03/12/10	-77.784667	-11.627683
22:36:12	03/12/10	-77.784637	-11.62784
22:36:13	03/12/10	-77.784598	-11.628175
22:36:14	03/12/10	-77.784633	-11.62871
22:36:15	03/12/10	-77.78472	-11.628847
22:36:16	03/12/10	-77.784803	-11.628848
22:36:17	03/12/10	-77.78489	-11.628842
22:36:18	03/12/10	-77.784997	-11.628842
22:36:19	03/12/10	-77.78516	-11.628798
22:36:20	03/12/10	-77.785303	-11.628742
22:36:21	03/12/10	-77.785432	-11.62867
22:36:22	03/12/10	-77.785557	-11.628582
22:36:23	03/12/10	-77.78569	-11.628488
22:36:24	03/12/10	-77.785787	-11.628372
22:36:25	03/12/10	-77.785855	-11.628227
22:36:26	03/12/10	-77.785915	-11.628133
22:36:27	03/12/10	-77.785932	-11.627975
22:36:28	03/12/10	-77.78592	-11.62782
22:36:29	03/12/10	-77.785845	-11.62767
22:36:30	03/12/10	-77.785777	-11.627577
22:36:31	03/12/10	-77.785682	-11.627555
22:36:32	03/12/10	-77.785632	-11.627507
22:36:33	03/12/10	-77.785598	-11.627458
22:36:34	03/12/10	-77.785587	-11.62754
22:36:35	03/12/10	-77.78556	-11.627632
22:36:36	03/12/10	-77.785523	-11.627732
22:36:37	03/12/10	-77.785557	-11.627792
22:36:38	03/12/10	-77.785575	-11.627827
22:36:39	03/12/10	-77.785608	-11.627862
22:36:40	03/12/10	-77.785628	-11.627912
22:36:41	03/12/10	-77.785647	-11.627947
22:36:42	03/12/10	-77.785702	-11.62799
22:36:43	03/12/10	-77.785742	-11.628055
22:36:44	03/12/10	-77.785798	-11.628117
22:36:45	03/12/10	-77.785835	-11.628192
22:36:46	03/12/10	-77.785828	-11.62823
22:36:47	03/12/10	-77.785755	-11.628268
22:36:48	03/12/10	-77.78571	-11.628235
22:36:49	03/12/10	-77.785668	-11.628203
22:36:50	03/12/10	-77.785668	-11.628175
22:36:51	03/12/10	-77.785628	-11.628143
22:36:52	03/12/10	-77.785615	-11.628087
22:36:56	03/12/10	-77.785832	-11.62808
22:36:58	03/12/10	-77.785957	-11.628228
22:36:59	03/12/10	-77.786023	-11.62836
22:37:00	03/12/10	-77.786103	-11.628413
22:37:01	03/12/10	-77.786107	-11.62849
22:37:02	03/12/10	-77.786092	-11.628578
22:37:03	03/12/10	-77.7861	-11.628633
22:37:04	03/12/10	-77.7861	-11.628713
22:37:05	03/12/10	-77.786065	-11.628777
22:37:06	03/12/10	-77.786043	-11.628837
22:37:07	03/12/10	-77.78603	-11.628888
22:37:08	03/12/10	-77.786013	-11.628933
22:37:09	03/12/10	-77.785995	-11.628972
22:37:10	03/12/10	-77.785973	-11.629013
22:37:11	03/12/10	-77.785917	-11.629047
22:37:12	03/12/10	-77.785865	-11.629033
22:37:13	03/12/10	-77.78576	-11.628995
22:37:14	03/12/10	-77.785697	-11.628962
22:37:15	03/12/10	-77.785702	-11.628913
22:37:16	03/12/10	-77.78569	-11.628917
22:37:17	03/12/10	-77.785728	-11.628922
22:37:18	03/12/10	-77.785792	-11.628895
22:37:19	03/12/10	-77.785877	-11.628912
22:37:20	03/12/10	-77.785953	-11.628937
22:37:21	03/12/10	-77.786055	-11.628918
22:37:22	03/12/10	-77.786138	-11.628885
22:37:31	03/12/10	-77.786613	-11.628595
22:37:32	03/12/10	-77.786483	-11.628522
22:37:33	03/12/10	-77.786335	-11.628653
22:37:34	03/12/10	-77.786007	-11.629037
22:37:35	03/12/10	-77.785978	-11.629098
22:37:36	03/12/10	-77.785935	-11.629175
22:37:37	03/12/10	-77.785895	-11.629258
22:37:38	03/12/10	-77.785882	-11.629298
22:37:39	03/12/10	-77.785865	-11.62938
22:37:40	03/12/10	-77.785867	-11.629455
22:37:41	03/12/10	-77.78591	-11.62951
22:37:42	03/12/10	-77.785963	-11.629537
22:37:43	03/12/10	-77.786028	-11.629583
22:37:44	03/12/10	-77.78617	-11.629613
22:37:45	03/12/10	-77.786272	-11.629612
22:37:46	03/12/10	-77.786377	-11.629588
22:37:47	03/12/10	-77.786533	-11.629522
22:37:48	03/12/10	-77.786688	-11.629425
22:37:49	03/12/10	-77.786833	-11.629347
22:37:50	03/12/10	-77.786972	-11.629323
22:37:51	03/12/10	-77.787077	-11.629322
22:37:52	03/12/10	-77.787188	-11.62933
22:37:53	03/12/10	-77.787217	-11.629303
22:37:54	03/12/10	-77.787308	-11.62933
22:37:55	03/12/10	-77.787292	-11.629348
22:37:56	03/12/10	-77.787272	-11.62941
22:37:57	03/12/10	-77.787217	-11.62946
22:37:58	03/12/10	-77.78719	-11.629543
22:37:59	03/12/10	-77.787195	-11.62958
22:38:00	03/12/10	-77.78719	-11.629618
22:38:01	03/12/10	-77.787162	-11.629578
22:38:02	03/12/10	-77.787113	-11.629565
22:38:03	03/12/10	-77.787098	-11.629548
22:38:04	03/12/10	-77.787117	-11.629578
22:38:05	03/12/10	-77.787137	-11.629603
22:38:06	03/12/10	-77.787175	-11.629663
22:38:07	03/12/10	-77.787238	-11.629712
22:38:08	03/12/10	-77.7873	-11.629765
22:38:09	03/12/10	-77.787385	-11.629818
22:38:10	03/12/10	-77.787465	-11.629818
22:38:11	03/12/10	-77.787562	-11.629842
22:38:12	03/12/10	-77.787655	-11.629813
22:38:13	03/12/10	-77.78778	-11.62974
22:38:14	03/12/10	-77.78788	-11.629663
22:38:15	03/12/10	-77.787995	-11.629548
22:38:16	03/12/10	-77.7881	-11.629397
22:38:17	03/12/10	-77.788172	-11.629233
22:38:18	03/12/10	-77.788263	-11.629113
22:38:19	03/12/10	-77.78839	-11.629038
22:38:20	03/12/10	-77.78851	-11.628948
22:38:21	03/12/10	-77.788627	-11.628848
22:38:22	03/12/10	-77.788745	-11.628753
22:38:23	03/12/10	-77.788867	-11.628667
22:38:24	03/12/10	-77.788968	-11.628557
22:38:25	03/12/10	-77.78905	-11.628417
22:38:26	03/12/10	-77.789078	-11.62825
22:38:27	03/12/10	-77.789023	-11.628103
22:38:28	03/12/10	-77.788978	-11.628022
22:38:29	03/12/10	-77.78899	-11.627963
22:38:30	03/12/10	-77.788965	-11.627892
22:38:31	03/12/10	-77.788998	-11.627897
22:38:32	03/12/10	-77.789	-11.627952
22:38:33	03/12/10	-77.789052	-11.62802
22:38:34	03/12/10	-77.789107	-11.628065
22:38:35	03/12/10	-77.789165	-11.62823
22:38:36	03/12/10	-77.789233	-11.628367
22:38:37	03/12/10	-77.789247	-11.62848
22:38:38	03/12/10	-77.789278	-11.628523
22:38:39	03/12/10	-77.789255	-11.628672
22:38:40	03/12/10	-77.789268	-11.62881
22:38:41	03/12/10	-77.789265	-11.628925
22:38:42	03/12/10	-77.78925	-11.628998
22:38:43	03/12/10	-77.789227	-11.629082
22:38:44	03/12/10	-77.7892	-11.629145
22:38:45	03/12/10	-77.789202	-11.629193
22:38:46	03/12/10	-77.789172	-11.629233
22:38:47	03/12/10	-77.789128	-11.629265
22:38:48	03/12/10	-77.789113	-11.629295
22:38:49	03/12/10	-77.789085	-11.629347
22:38:50	03/12/10	-77.789048	-11.629408
22:38:51	03/12/10	-77.789055	-11.629467
22:38:52	03/12/10	-77.789087	-11.629525
22:38:53	03/12/10	-77.789122	-11.629577
22:38:54	03/12/10	-77.789168	-11.62962
22:38:55	03/12/10	-77.789225	-11.629647
22:38:56	03/12/10	-77.78929	-11.629678
22:38:57	03/12/10	-77.789425	-11.629685
22:38:58	03/12/10	-77.78956	-11.629635
22:38:59	03/12/10	-77.789608	-11.629527
22:39:00	03/12/10	-77.789675	-11.629342
22:39:01	03/12/10	-77.78975	-11.629203
22:39:02	03/12/10	-77.789713	-11.629028
22:39:03	03/12/10	-77.789678	-11.628967
22:39:04	03/12/10	-77.789648	-11.62892
22:39:05	03/12/10	-77.789617	-11.628867
22:39:06	03/12/10	-77.789612	-11.628863
22:39:07	03/12/10	-77.789648	-11.628888
22:39:08	03/12/10	-77.789687	-11.628927
22:39:09	03/12/10	-77.789763	-11.62904
22:39:10	03/12/10	-77.789823	-11.629075
22:39:11	03/12/10	-77.78987	-11.629108
22:39:12	03/12/10	-77.78992	-11.6292
22:39:13	03/12/10	-77.789968	-11.629297
22:39:14	03/12/10	-77.79001	-11.629372
22:39:15	03/12/10	-77.790057	-11.629465
22:39:16	03/12/10	-77.790065	-11.62951
22:39:17	03/12/10	-77.790057	-11.629582
22:39:18	03/12/10	-77.790033	-11.629627
22:39:19	03/12/10	-77.789997	-11.629665
22:39:20	03/12/10	-77.789962	-11.629705
22:39:21	03/12/10	-77.789928	-11.629738
22:39:22	03/12/10	-77.789905	-11.629797
22:39:23	03/12/10	-77.78989	-11.629885
22:39:24	03/12/10	-77.789895	-11.629943
22:39:25	03/12/10	-77.789962	-11.629993
22:39:26	03/12/10	-77.790068	-11.630033
22:39:27	03/12/10	-77.79014	-11.629968
22:39:28	03/12/10	-77.790277	-11.629877
22:39:29	03/12/10	-77.790365	-11.629723
22:39:30	03/12/10	-77.790472	-11.629545
22:39:31	03/12/10	-77.790532	-11.629373
22:39:32	03/12/10	-77.790552	-11.629227
22:39:33	03/12/10	-77.790515	-11.629088
22:39:34	03/12/10	-77.7905	-11.629048
22:39:35	03/12/10	-77.79051	-11.629025
22:39:36	03/12/10	-77.790528	-11.629
22:39:37	03/12/10	-77.790582	-11.628968
22:39:38	03/12/10	-77.790662	-11.629032
22:39:39	03/12/10	-77.79073	-11.629048
22:39:40	03/12/10	-77.790817	-11.629072
22:39:41	03/12/10	-77.79095	-11.629057
22:39:42	03/12/10	-77.791075	-11.629078
22:39:43	03/12/10	-77.79119	-11.62915
22:39:44	03/12/10	-77.791293	-11.62917
22:39:45	03/12/10	-77.791308	-11.629255
22:39:46	03/12/10	-77.791335	-11.629287
22:39:47	03/12/10	-77.791363	-11.629313
22:39:48	03/12/10	-77.791378	-11.629362
22:39:49	03/12/10	-77.791383	-11.6294
22:39:50	03/12/10	-77.791373	-11.629433
22:39:51	03/12/10	-77.791365	-11.629473
22:39:52	03/12/10	-77.791347	-11.6295
22:39:53	03/12/10	-77.791328	-11.629477
22:39:54	03/12/10	-77.7913	-11.62941
22:39:55	03/12/10	-77.791233	-11.629285
22:39:56	03/12/10	-77.791172	-11.629153
22:39:57	03/12/10	-77.791083	-11.629118
22:39:58	03/12/10	-77.791048	-11.629098
22:39:59	03/12/10	-77.791055	-11.629057
22:40:00	03/12/10	-77.791085	-11.629043
22:40:01	03/12/10	-77.79115	-11.629083
22:40:02	03/12/10	-77.791255	-11.6291
22:40:03	03/12/10	-77.791333	-11.629095
22:40:04	03/12/10	-77.791458	-11.629108
22:40:05	03/12/10	-77.791615	-11.629105
22:40:06	03/12/10	-77.791697	-11.629137
22:40:07	03/12/10	-77.791772	-11.62921
22:40:08	03/12/10	-77.791837	-11.629223
22:40:09	03/12/10	-77.791867	-11.62927
22:40:10	03/12/10	-77.791847	-11.62932
22:40:11	03/12/10	-77.79178	-11.62936
22:40:12	03/12/10	-77.791672	-11.62937
22:40:13	03/12/10	-77.791583	-11.629333
22:40:14	03/12/10	-77.79156	-11.629278
22:40:15	03/12/10	-77.791567	-11.629197
22:40:16	03/12/10	-77.791605	-11.629067
22:40:17	03/12/10	-77.791707	-11.628887
22:40:18	03/12/10	-77.791868	-11.628798
22:40:19	03/12/10	-77.792002	-11.628683
22:40:20	03/12/10	-77.79208	-11.628512
22:40:21	03/12/10	-77.792167	-11.62835
22:40:22	03/12/10	-77.792207	-11.62818
22:40:23	03/12/10	-77.79225	-11.628002
22:40:24	03/12/10	-77.79227	-11.627835
22:40:25	03/12/10	-77.792272	-11.62769
22:40:26	03/12/10	-77.792278	-11.62755
22:40:27	03/12/10	-77.792287	-11.627415
22:40:28	03/12/10	-77.792318	-11.627295
22:40:29	03/12/10	-77.792358	-11.627143
22:40:30	03/12/10	-77.792442	-11.627012
22:40:31	03/12/10	-77.792575	-11.62689
22:40:32	03/12/10	-77.792658	-11.626763
22:40:33	03/12/10	-77.792745	-11.626703
22:40:34	03/12/10	-77.792787	-11.62667
22:40:35	03/12/10	-77.792795	-11.626698
22:40:36	03/12/10	-77.792788	-11.626742
22:40:37	03/12/10	-77.792753	-11.626807
22:40:38	03/12/10	-77.792717	-11.626843
22:40:39	03/12/10	-77.7927	-11.626915
22:40:40	03/12/10	-77.792728	-11.626972
22:40:41	03/12/10	-77.792783	-11.627057
22:40:42	03/12/10	-77.792845	-11.627143
22:40:43	03/12/10	-77.792855	-11.627277
22:40:44	03/12/10	-77.792892	-11.627395
22:40:45	03/12/10	-77.79289	-11.627487
22:40:46	03/12/10	-77.792892	-11.62756
22:40:47	03/12/10	-77.792897	-11.627645
22:40:48	03/12/10	-77.792898	-11.627723
22:40:49	03/12/10	-77.792903	-11.627783
22:40:50	03/12/10	-77.792918	-11.627848
22:40:51	03/12/10	-77.792928	-11.627923
22:40:52	03/12/10	-77.792935	-11.627992
22:40:53	03/12/10	-77.792928	-11.628063
22:40:54	03/12/10	-77.792965	-11.628158
22:40:55	03/12/10	-77.793008	-11.628225
22:40:56	03/12/10	-77.793045	-11.62828
22:40:57	03/12/10	-77.793083	-11.628355
22:40:58	03/12/10	-77.793098	-11.628408
22:40:59	03/12/10	-77.793092	-11.628437
22:41:00	03/12/10	-77.793097	-11.62846
22:41:08	03/12/10	-77.793198	-11.628627
22:41:09	03/12/10	-77.79326	-11.628652
22:41:10	03/12/10	-77.793275	-11.62868
22:41:11	03/12/10	-77.793268	-11.628747
22:41:12	03/12/10	-77.793272	-11.628807
22:41:13	03/12/10	-77.793293	-11.628833
22:41:14	03/12/10	-77.793323	-11.62889
22:41:15	03/12/10	-77.793383	-11.62893
22:41:16	03/12/10	-77.793455	-11.62896
22:41:17	03/12/10	-77.79355	-11.629015
22:41:18	03/12/10	-77.793662	-11.629083
22:41:19	03/12/10	-77.793693	-11.629107
22:41:20	03/12/10	-77.793703	-11.629153
22:41:21	03/12/10	-77.793707	-11.629183
22:41:22	03/12/10	-77.793677	-11.629218
22:41:23	03/12/10	-77.79361	-11.62921
22:41:24	03/12/10	-77.793555	-11.629212
22:41:25	03/12/10	-77.7935	-11.629182
22:41:26	03/12/10	-77.79344	-11.629183
22:41:27	03/12/10	-77.7934	-11.629205
22:41:28	03/12/10	-77.793418	-11.629235
22:41:29	03/12/10	-77.793437	-11.629238
22:41:30	03/12/10	-77.793553	-11.629277
22:41:31	03/12/10	-77.79372	-11.629313
22:41:32	03/12/10	-77.793878	-11.629302
22:41:33	03/12/10	-77.793942	-11.629228
22:41:34	03/12/10	-77.79403	-11.629132
22:41:35	03/12/10	-77.794092	-11.628993
22:41:36	03/12/10	-77.794152	-11.628862
22:41:37	03/12/10	-77.794167	-11.628707
22:41:38	03/12/10	-77.794173	-11.628557
22:41:39	03/12/10	-77.794183	-11.628408
22:41:40	03/12/10	-77.794155	-11.62828
22:41:41	03/12/10	-77.794152	-11.62814
22:41:42	03/12/10	-77.79412	-11.627995
22:41:43	03/12/10	-77.794123	-11.627857
22:41:44	03/12/10	-77.794167	-11.627725
22:41:45	03/12/10	-77.794207	-11.62758
22:41:46	03/12/10	-77.794315	-11.627462
22:41:47	03/12/10	-77.794393	-11.62736
22:41:48	03/12/10	-77.794483	-11.627297
22:41:49	03/12/10	-77.794597	-11.627243
22:41:50	03/12/10	-77.794743	-11.627218
22:41:51	03/12/10	-77.794855	-11.627215
22:41:52	03/12/10	-77.794907	-11.627233
22:41:53	03/12/10	-77.79489	-11.627228
22:41:54	03/12/10	-77.794828	-11.627317
22:41:55	03/12/10	-77.794807	-11.627392
22:41:56	03/12/10	-77.794778	-11.627492
22:41:57	03/12/10	-77.794742	-11.627593
22:41:58	03/12/10	-77.794707	-11.627643
22:41:59	03/12/10	-77.79464	-11.627675
22:42:00	03/12/10	-77.794605	-11.627668
22:42:01	03/12/10	-77.794545	-11.627588
22:42:02	03/12/10	-77.794492	-11.62749
22:42:03	03/12/10	-77.794488	-11.627375
22:42:04	03/12/10	-77.794512	-11.62723
22:42:05	03/12/10	-77.794595	-11.627085
22:42:06	03/12/10	-77.79471	-11.627015
22:42:07	03/12/10	-77.794802	-11.62692
22:42:08	03/12/10	-77.794862	-11.626905
22:42:09	03/12/10	-77.79486	-11.626863
22:42:10	03/12/10	-77.79486	-11.626838
22:42:11	03/12/10	-77.794848	-11.626773
22:42:12	03/12/10	-77.79482	-11.626765
22:42:13	03/12/10	-77.794728	-11.626792
22:42:14	03/12/10	-77.794633	-11.62682
22:42:15	03/12/10	-77.794565	-11.626843
22:42:16	03/12/10	-77.79454	-11.626887
22:42:17	03/12/10	-77.794488	-11.626928
22:42:18	03/12/10	-77.794553	-11.62698
22:42:19	03/12/10	-77.794612	-11.627002
22:42:20	03/12/10	-77.794643	-11.627008
22:42:21	03/12/10	-77.794705	-11.62696
22:42:22	03/12/10	-77.794908	-11.626918
22:42:23	03/12/10	-77.795005	-11.62678
22:42:24	03/12/10	-77.795058	-11.626613
22:42:25	03/12/10	-77.795065	-11.626455
22:42:26	03/12/10	-77.795048	-11.626337
22:42:27	03/12/10	-77.795013	-11.626227
22:42:28	03/12/10	-77.794978	-11.62616
22:42:29	03/12/10	-77.794878	-11.626128
22:42:30	03/12/10	-77.794832	-11.62603
22:42:31	03/12/10	-77.794762	-11.625968
22:42:32	03/12/10	-77.794627	-11.625957
22:42:33	03/12/10	-77.794505	-11.625918
22:42:34	03/12/10	-77.7944	-11.625878
22:42:35	03/12/10	-77.794347	-11.625867
22:42:36	03/12/10	-77.79427	-11.625845
22:42:37	03/12/10	-77.794218	-11.62582
22:42:38	03/12/10	-77.794153	-11.625785
22:42:39	03/12/10	-77.794087	-11.625753
22:42:40	03/12/10	-77.794017	-11.625735
22:42:41	03/12/10	-77.793947	-11.625705
22:42:42	03/12/10	-77.793882	-11.625665
22:42:43	03/12/10	-77.79381	-11.625635
22:42:44	03/12/10	-77.793747	-11.625608
22:42:45	03/12/10	-77.79369	-11.625603
22:42:46	03/12/10	-77.79363	-11.62562
22:42:47	03/12/10	-77.793602	-11.625665
22:42:48	03/12/10	-77.793552	-11.625785
22:42:49	03/12/10	-77.793537	-11.625828
22:42:50	03/12/10	-77.793538	-11.625858
22:42:51	03/12/10	-77.793508	-11.625882
22:42:52	03/12/10	-77.793463	-11.625923
22:42:53	03/12/10	-77.793382	-11.625963
22:42:54	03/12/10	-77.793295	-11.62599
22:42:55	03/12/10	-77.793228	-11.626017
22:42:56	03/12/10	-77.793213	-11.62604
22:42:57	03/12/10	-77.793247	-11.626065
22:42:58	03/12/10	-77.793313	-11.626057
22:42:59	03/12/10	-77.793387	-11.626073
22:43:00	03/12/10	-77.79347	-11.62607
22:43:01	03/12/10	-77.793597	-11.62606
22:43:02	03/12/10	-77.793678	-11.626075
22:43:03	03/12/10	-77.793773	-11.626118
22:43:04	03/12/10	-77.793815	-11.626117
22:43:05	03/12/10	-77.793868	-11.626153
22:43:06	03/12/10	-77.793857	-11.626203
22:43:07	03/12/10	-77.793797	-11.62624
22:43:08	03/12/10	-77.79377	-11.62622
22:43:09	03/12/10	-77.793695	-11.62619
22:43:10	03/12/10	-77.793647	-11.626123
22:43:11	03/12/10	-77.793573	-11.625993
22:43:12	03/12/10	-77.793547	-11.62585
22:43:13	03/12/10	-77.79352	-11.625678
22:43:14	03/12/10	-77.793467	-11.62555
22:43:15	03/12/10	-77.793427	-11.625412
22:43:16	03/12/10	-77.793392	-11.625297
22:43:17	03/12/10	-77.793398	-11.625152
22:43:18	03/12/10	-77.793408	-11.625002
22:43:19	03/12/10	-77.793443	-11.624837
22:43:20	03/12/10	-77.793445	-11.624692
22:43:21	03/12/10	-77.793388	-11.624538
22:43:22	03/12/10	-77.79336	-11.62442
22:43:23	03/12/10	-77.793342	-11.624305
22:43:24	03/12/10	-77.793343	-11.624175
22:43:25	03/12/10	-77.79332	-11.624042
22:43:26	03/12/10	-77.793307	-11.623925
22:43:27	03/12/10	-77.793277	-11.623805
22:43:28	03/12/10	-77.793265	-11.623682
22:43:29	03/12/10	-77.793207	-11.623565
22:43:30	03/12/10	-77.793148	-11.623498
22:43:31	03/12/10	-77.793078	-11.62345
22:43:32	03/12/10	-77.793018	-11.623388
22:43:33	03/12/10	-77.792972	-11.62336
22:43:34	03/12/10	-77.792942	-11.62336
22:43:35	03/12/10	-77.792937	-11.623395
22:43:36	03/12/10	-77.792912	-11.623503
22:43:37	03/12/10	-77.79291	-11.6236
22:43:38	03/12/10	-77.792937	-11.623693
22:43:39	03/12/10	-77.792985	-11.623757
22:43:40	03/12/10	-77.79303	-11.623818
22:43:41	03/12/10	-77.79307	-11.623843
22:43:42	03/12/10	-77.793125	-11.62388
22:43:43	03/12/10	-77.793177	-11.62396
22:43:44	03/12/10	-77.793213	-11.62402
22:43:45	03/12/10	-77.793217	-11.624083
22:43:46	03/12/10	-77.79323	-11.624092
22:43:47	03/12/10	-77.793177	-11.624035
22:43:48	03/12/10	-77.793108	-11.624022
22:43:49	03/12/10	-77.793083	-11.624077
22:43:50	03/12/10	-77.793025	-11.624078
22:43:51	03/12/10	-77.792965	-11.62408
22:43:52	03/12/10	-77.79285	-11.624132
22:43:53	03/12/10	-77.79282	-11.624195
22:43:54	03/12/10	-77.792773	-11.624242
22:43:55	03/12/10	-77.792742	-11.624328
22:43:56	03/12/10	-77.792727	-11.624353
22:43:57	03/12/10	-77.79268	-11.624388
22:43:58	03/12/10	-77.792648	-11.624433
22:43:59	03/12/10	-77.792613	-11.62451
22:44:00	03/12/10	-77.792582	-11.624577
22:44:01	03/12/10	-77.792547	-11.62462
22:44:02	03/12/10	-77.792528	-11.624662
22:44:03	03/12/10	-77.792522	-11.624685
22:44:04	03/12/10	-77.792473	-11.624668
22:44:05	03/12/10	-77.79244	-11.624623
22:44:06	03/12/10	-77.792405	-11.624597
22:44:07	03/12/10	-77.79234	-11.624513
22:44:08	03/12/10	-77.792247	-11.624425
22:44:09	03/12/10	-77.79222	-11.62438
22:44:10	03/12/10	-77.792192	-11.624255
22:44:11	03/12/10	-77.79223	-11.624113
22:44:12	03/12/10	-77.792283	-11.623977
22:44:13	03/12/10	-77.792312	-11.623845
22:44:14	03/12/10	-77.792355	-11.623707
22:44:15	03/12/10	-77.792357	-11.623553
22:44:16	03/12/10	-77.792365	-11.623405
22:44:17	03/12/10	-77.792358	-11.623258
22:44:18	03/12/10	-77.79235	-11.623115
22:44:19	03/12/10	-77.792342	-11.622967
22:44:20	03/12/10	-77.79233	-11.622818
22:44:21	03/12/10	-77.792258	-11.62267
22:44:22	03/12/10	-77.792197	-11.62254
22:44:23	03/12/10	-77.79212	-11.622407
22:44:24	03/12/10	-77.792033	-11.62231
22:44:25	03/12/10	-77.791935	-11.622217
22:44:26	03/12/10	-77.79184	-11.622125
22:44:27	03/12/10	-77.791728	-11.622043
22:44:28	03/12/10	-77.791635	-11.621965
22:44:29	03/12/10	-77.791533	-11.621898
22:44:30	03/12/10	-77.791427	-11.621843
22:44:31	03/12/10	-77.79134	-11.62177
22:44:32	03/12/10	-77.791268	-11.62169
22:44:33	03/12/10	-77.791202	-11.621603
22:44:34	03/12/10	-77.791173	-11.621468
22:44:35	03/12/10	-77.791122	-11.621358
22:44:36	03/12/10	-77.791088	-11.621222
22:44:37	03/12/10	-77.791082	-11.621063
22:44:38	03/12/10	-77.791082	-11.620907
22:44:39	03/12/10	-77.791075	-11.62076
22:44:40	03/12/10	-77.791057	-11.620618
22:44:41	03/12/10	-77.79102	-11.620467
22:44:42	03/12/10	-77.790995	-11.620358
22:44:43	03/12/10	-77.79094	-11.620285
22:44:44	03/12/10	-77.790838	-11.62025
22:44:45	03/12/10	-77.790777	-11.620163
22:44:46	03/12/10	-77.790688	-11.620063
22:44:47	03/12/10	-77.79066	-11.619927
22:44:48	03/12/10	-77.790605	-11.619792
22:44:49	03/12/10	-77.790562	-11.619658
22:44:50	03/12/10	-77.790523	-11.619533
22:44:51	03/12/10	-77.79051	-11.619403
22:44:52	03/12/10	-77.79051	-11.619242
22:44:53	03/12/10	-77.790577	-11.619118
22:44:54	03/12/10	-77.790623	-11.618973
22:44:55	03/12/10	-77.7906	-11.618843
22:44:56	03/12/10	-77.790612	-11.61872
22:44:57	03/12/10	-77.790587	-11.618632
22:44:58	03/12/10	-77.790537	-11.618555
22:44:59	03/12/10	-77.790498	-11.618548
22:45:00	03/12/10	-77.790477	-11.618458
22:45:07	03/12/10	-77.790503	-11.617928
22:45:08	03/12/10	-77.79058	-11.61799
22:45:09	03/12/10	-77.790412	-11.618518
22:45:10	03/12/10	-77.790353	-11.618692
22:45:11	03/12/10	-77.790282	-11.618808
22:45:12	03/12/10	-77.790238	-11.618898
22:45:13	03/12/10	-77.790215	-11.618983
22:45:14	03/12/10	-77.790195	-11.619043
22:45:15	03/12/10	-77.79019	-11.619125
22:45:16	03/12/10	-77.79017	-11.619187
22:45:17	03/12/10	-77.790148	-11.619225
22:45:18	03/12/10	-77.79011	-11.619248
22:45:19	03/12/10	-77.790047	-11.619228
22:45:20	03/12/10	-77.790002	-11.619253
22:45:21	03/12/10	-77.789952	-11.619275
22:45:22	03/12/10	-77.789908	-11.619308
22:45:23	03/12/10	-77.789882	-11.619358
22:45:24	03/12/10	-77.789915	-11.619405
22:45:25	03/12/10	-77.78997	-11.61949
22:45:26	03/12/10	-77.790025	-11.619538
22:45:27	03/12/10	-77.790148	-11.619608
22:45:28	03/12/10	-77.790262	-11.619623
22:45:29	03/12/10	-77.790362	-11.619598
22:45:30	03/12/10	-77.790463	-11.619578
22:45:31	03/12/10	-77.790568	-11.619547
22:45:32	03/12/10	-77.790678	-11.619568
22:45:33	03/12/10	-77.790742	-11.619583
22:45:34	03/12/10	-77.790782	-11.619567
22:45:35	03/12/10	-77.790752	-11.619567
22:45:36	03/12/10	-77.790677	-11.619565
22:45:37	03/12/10	-77.790627	-11.619563
22:45:38	03/12/10	-77.790583	-11.619585
22:45:39	03/12/10	-77.790598	-11.619615
22:45:40	03/12/10	-77.790605	-11.619652
22:45:41	03/12/10	-77.790653	-11.619655
22:45:42	03/12/10	-77.790685	-11.619685
22:45:43	03/12/10	-77.79087	-11.619662
22:45:44	03/12/10	-77.791027	-11.619647
22:45:45	03/12/10	-77.791157	-11.619635
22:45:46	03/12/10	-77.7913	-11.619593
22:45:47	03/12/10	-77.791428	-11.619538
22:45:48	03/12/10	-77.791548	-11.619475
22:45:49	03/12/10	-77.791652	-11.619407
22:45:50	03/12/10	-77.791743	-11.619308
22:45:51	03/12/10	-77.791898	-11.619262
22:45:52	03/12/10	-77.792005	-11.619222
22:45:53	03/12/10	-77.792055	-11.619228
22:45:54	03/12/10	-77.792087	-11.61924
22:45:55	03/12/10	-77.792092	-11.619242
22:45:56	03/12/10	-77.792083	-11.619252
22:45:57	03/12/10	-77.792032	-11.619203
22:45:58	03/12/10	-77.791972	-11.6191
22:45:59	03/12/10	-77.791893	-11.619017
22:46:00	03/12/10	-77.79182	-11.618972
22:46:01	03/12/10	-77.791803	-11.61895
22:46:02	03/12/10	-77.79181	-11.619025
22:46:03	03/12/10	-77.791805	-11.619118
22:46:04	03/12/10	-77.791785	-11.619197
22:46:05	03/12/10	-77.791772	-11.619268
22:46:06	03/12/10	-77.79177	-11.619335
22:46:07	03/12/10	-77.791738	-11.619385
22:46:08	03/12/10	-77.791688	-11.619413
22:46:09	03/12/10	-77.791623	-11.619472
22:46:10	03/12/10	-77.79156	-11.619527
22:46:11	03/12/10	-77.7915	-11.619587
22:46:12	03/12/10	-77.791442	-11.619627
22:46:13	03/12/10	-77.791382	-11.61967
22:46:14	03/12/10	-77.791305	-11.619697
22:46:15	03/12/10	-77.791218	-11.619727
22:46:16	03/12/10	-77.791125	-11.619752
22:46:17	03/12/10	-77.791048	-11.619798
22:46:18	03/12/10	-77.790992	-11.619813
22:46:19	03/12/10	-77.790933	-11.61984
22:46:20	03/12/10	-77.79092	-11.619883
22:46:21	03/12/10	-77.790908	-11.619922
22:46:22	03/12/10	-77.790923	-11.619947
22:46:23	03/12/10	-77.790933	-11.619988
22:46:24	03/12/10	-77.790942	-11.620007
22:46:25	03/12/10	-77.790935	-11.620033
22:46:26	03/12/10	-77.790907	-11.620043
22:46:27	03/12/10	-77.79086	-11.620042
22:46:28	03/12/10	-77.790793	-11.620042
22:46:29	03/12/10	-77.790663	-11.620028
22:46:30	03/12/10	-77.790538	-11.620015
22:46:31	03/12/10	-77.790422	-11.619987
22:46:32	03/12/10	-77.790313	-11.619962
22:46:33	03/12/10	-77.790207	-11.619935
22:46:34	03/12/10	-77.790098	-11.6199
22:46:35	03/12/10	-77.789997	-11.619855
22:46:36	03/12/10	-77.789915	-11.619823
22:46:37	03/12/10	-77.789923	-11.619822
22:46:38	03/12/10	-77.7899	-11.619858
22:46:39	03/12/10	-77.789903	-11.619922
22:46:40	03/12/10	-77.78985	-11.619965
22:46:41	03/12/10	-77.789785	-11.620005
22:46:42	03/12/10	-77.789735	-11.620018
22:46:43	03/12/10	-77.789628	-11.620038
22:46:44	03/12/10	-77.789502	-11.620048
22:46:45	03/12/10	-77.789403	-11.620015
22:46:46	03/12/10	-77.789342	-11.619915
22:46:47	03/12/10	-77.789293	-11.619775
22:46:48	03/12/10	-77.789228	-11.619688
22:46:49	03/12/10	-77.789142	-11.619618
22:46:50	03/12/10	-77.789107	-11.619603
22:46:51	03/12/10	-77.78908	-11.619608
22:46:52	03/12/10	-77.789103	-11.619572
22:46:53	03/12/10	-77.789105	-11.619608
22:46:54	03/12/10	-77.78914	-11.619668
22:46:55	03/12/10	-77.789227	-11.61973
22:46:56	03/12/10	-77.789305	-11.619753
22:46:57	03/12/10	-77.789448	-11.619818
22:46:58	03/12/10	-77.789547	-11.619858
22:46:59	03/12/10	-77.789585	-11.619873
22:47:00	03/12/10	-77.789637	-11.61988
22:47:01	03/12/10	-77.789698	-11.619937
22:47:02	03/12/10	-77.789803	-11.61993
22:47:03	03/12/10	-77.789923	-11.619902
22:47:04	03/12/10	-77.790102	-11.61982
22:47:05	03/12/10	-77.790178	-11.619718
22:47:06	03/12/10	-77.790283	-11.619637
22:47:07	03/12/10	-77.790403	-11.619498
22:47:08	03/12/10	-77.790502	-11.619387
22:47:09	03/12/10	-77.79059	-11.619265
22:47:10	03/12/10	-77.790687	-11.619087
22:47:11	03/12/10	-77.790783	-11.618883
22:47:12	03/12/10	-77.79082	-11.61869
22:47:13	03/12/10	-77.790845	-11.618538
22:47:14	03/12/10	-77.790828	-11.618403
22:47:15	03/12/10	-77.790823	-11.618243
22:47:16	03/12/10	-77.790772	-11.618073
22:47:17	03/12/10	-77.790708	-11.61794
22:47:18	03/12/10	-77.79066	-11.617805
22:47:19	03/12/10	-77.79061	-11.617658
22:47:20	03/12/10	-77.790543	-11.617538
22:47:21	03/12/10	-77.79046	-11.617445
22:47:22	03/12/10	-77.790368	-11.617417
22:47:23	03/12/10	-77.7903	-11.617372
22:47:24	03/12/10	-77.790245	-11.617353
22:47:25	03/12/10	-77.790185	-11.617368
22:47:26	03/12/10	-77.79013	-11.617373
22:47:27	03/12/10	-77.790105	-11.61743
22:47:28	03/12/10	-77.790093	-11.617447
22:47:29	03/12/10	-77.79011	-11.617468
22:47:30	03/12/10	-77.790147	-11.617525
22:47:31	03/12/10	-77.79018	-11.617575
22:47:32	03/12/10	-77.790252	-11.617618
22:47:33	03/12/10	-77.790357	-11.617632
22:47:34	03/12/10	-77.790493	-11.617615
22:47:35	03/12/10	-77.790587	-11.617538
22:47:36	03/12/10	-77.790622	-11.617422
22:47:37	03/12/10	-77.790617	-11.617277
22:47:38	03/12/10	-77.790595	-11.61722
22:47:39	03/12/10	-77.79056	-11.617275
22:47:40	03/12/10	-77.790592	-11.61732
22:47:41	03/12/10	-77.790543	-11.617387
22:47:42	03/12/10	-77.790557	-11.61737
22:47:43	03/12/10	-77.790537	-11.617412
22:47:44	03/12/10	-77.790548	-11.617422
22:47:45	03/12/10	-77.790518	-11.617427
22:47:46	03/12/10	-77.790492	-11.617415
22:47:47	03/12/10	-77.790503	-11.617413
22:47:48	03/12/10	-77.79048	-11.617328
22:47:49	03/12/10	-77.79044	-11.617175
22:47:50	03/12/10	-77.790512	-11.617015
22:47:51	03/12/10	-77.790648	-11.616973
22:47:52	03/12/10	-77.790702	-11.61691
22:47:53	03/12/10	-77.790793	-11.616873
22:47:54	03/12/10	-77.790842	-11.61687
22:47:55	03/12/10	-77.790875	-11.616883
22:47:56	03/12/10	-77.790878	-11.616945
22:47:57	03/12/10	-77.79094	-11.617042
22:47:58	03/12/10	-77.79096	-11.617155
22:47:59	03/12/10	-77.790953	-11.61727
22:48:00	03/12/10	-77.790947	-11.617333
22:48:01	03/12/10	-77.790935	-11.617388
22:48:02	03/12/10	-77.790913	-11.61743
22:48:03	03/12/10	-77.790828	-11.617482
22:48:04	03/12/10	-77.790783	-11.617522
22:48:05	03/12/10	-77.790727	-11.617543
22:48:06	03/12/10	-77.790677	-11.61752
22:48:07	03/12/10	-77.790607	-11.617492
22:48:08	03/12/10	-77.79054	-11.617463
22:48:09	03/12/10	-77.790468	-11.617458
22:48:10	03/12/10	-77.790437	-11.617473
22:48:11	03/12/10	-77.790398	-11.6175
22:48:12	03/12/10	-77.790358	-11.617538
22:48:13	03/12/10	-77.79032	-11.617567
22:48:14	03/12/10	-77.79029	-11.617615
22:48:15	03/12/10	-77.79027	-11.617675
22:48:16	03/12/10	-77.790253	-11.61776
22:48:17	03/12/10	-77.790223	-11.617833
22:48:18	03/12/10	-77.790225	-11.617925
22:48:19	03/12/10	-77.790253	-11.617967
22:48:20	03/12/10	-77.790248	-11.618007
22:48:21	03/12/10	-77.790197	-11.61806
22:48:22	03/12/10	-77.790125	-11.618127
22:48:23	03/12/10	-77.790045	-11.618172
22:48:24	03/12/10	-77.789983	-11.618223
22:48:25	03/12/10	-77.789917	-11.618302
22:48:26	03/12/10	-77.789858	-11.618408
22:48:27	03/12/10	-77.789873	-11.618523
22:48:28	03/12/10	-77.78989	-11.618578
22:48:29	03/12/10	-77.789933	-11.61866
22:48:30	03/12/10	-77.790023	-11.61876
22:48:31	03/12/10	-77.790105	-11.618845
22:48:32	03/12/10	-77.790167	-11.618927
22:48:33	03/12/10	-77.790225	-11.619025
22:48:34	03/12/10	-77.790283	-11.619112
22:48:35	03/12/10	-77.790318	-11.619208
22:48:36	03/12/10	-77.790327	-11.619323
22:48:37	03/12/10	-77.79033	-11.619433
22:48:38	03/12/10	-77.79031	-11.619553
22:48:39	03/12/10	-77.7903	-11.619667
22:48:40	03/12/10	-77.790295	-11.619773
22:48:41	03/12/10	-77.790313	-11.619858
22:48:42	03/12/10	-77.790388	-11.61996
22:48:43	03/12/10	-77.790483	-11.620025
22:48:44	03/12/10	-77.790555	-11.620113
22:48:45	03/12/10	-77.790562	-11.620187
22:48:46	03/12/10	-77.790598	-11.62025
22:48:47	03/12/10	-77.790632	-11.62031
22:48:48	03/12/10	-77.790632	-11.620333
22:48:49	03/12/10	-77.79059	-11.620393
22:48:50	03/12/10	-77.790558	-11.620467
22:48:51	03/12/10	-77.790518	-11.62055
22:48:52	03/12/10	-77.790498	-11.620597
22:48:53	03/12/10	-77.79048	-11.62062
22:48:54	03/12/10	-77.790445	-11.620647
22:48:55	03/12/10	-77.790397	-11.620682
22:48:56	03/12/10	-77.790372	-11.620688
22:48:57	03/12/10	-77.790328	-11.620727
22:48:58	03/12/10	-77.790247	-11.620713
22:48:59	03/12/10	-77.790177	-11.620697
22:49:00	03/12/10	-77.790125	-11.62061
22:49:01	03/12/10	-77.790068	-11.620485
22:49:02	03/12/10	-77.789995	-11.620425
22:49:03	03/12/10	-77.789975	-11.620317
22:49:04	03/12/10	-77.789998	-11.62031
22:49:05	03/12/10	-77.790027	-11.620327
22:49:06	03/12/10	-77.790065	-11.620377
22:49:07	03/12/10	-77.79006	-11.620453
22:49:08	03/12/10	-77.790042	-11.620493
22:49:09	03/12/10	-77.790017	-11.620538
22:49:16	03/12/10	-77.79003	-11.620833
22:49:17	03/12/10	-77.789965	-11.620915
22:49:18	03/12/10	-77.78996	-11.620903
22:49:19	03/12/10	-77.789952	-11.620887
22:49:20	03/12/10	-77.789927	-11.620917
22:49:21	03/12/10	-77.7899	-11.620958
22:49:22	03/12/10	-77.78989	-11.620982
22:49:23	03/12/10	-77.789888	-11.621022
22:49:24	03/12/10	-77.789883	-11.621063
22:49:25	03/12/10	-77.789872	-11.621148
22:49:26	03/12/10	-77.789855	-11.621237
22:49:27	03/12/10	-77.789823	-11.621337
22:49:28	03/12/10	-77.789805	-11.62143
22:49:29	03/12/10	-77.789793	-11.621515
22:49:30	03/12/10	-77.789767	-11.621598
22:49:31	03/12/10	-77.78974	-11.621675
22:49:32	03/12/10	-77.789728	-11.62175
22:49:33	03/12/10	-77.78972	-11.621828
22:49:34	03/12/10	-77.789728	-11.62191
22:49:35	03/12/10	-77.789717	-11.622002
22:49:36	03/12/10	-77.789693	-11.622073
22:49:37	03/12/10	-77.789665	-11.622142
22:49:38	03/12/10	-77.789655	-11.622208
22:49:39	03/12/10	-77.789658	-11.622285
22:49:40	03/12/10	-77.78967	-11.622367
22:49:41	03/12/10	-77.789688	-11.62245
22:49:42	03/12/10	-77.789712	-11.62253
22:49:43	03/12/10	-77.789728	-11.622623
22:49:44	03/12/10	-77.789747	-11.622712
22:49:45	03/12/10	-77.789775	-11.622813
22:49:46	03/12/10	-77.789802	-11.622908
22:49:47	03/12/10	-77.789827	-11.622997
22:49:48	03/12/10	-77.789852	-11.62309
22:49:49	03/12/10	-77.78987	-11.623192
22:49:50	03/12/10	-77.789882	-11.623288
22:49:51	03/12/10	-77.7899	-11.623383
22:49:52	03/12/10	-77.789927	-11.623492
22:49:53	03/12/10	-77.789957	-11.623588
22:49:54	03/12/10	-77.789995	-11.623672
22:49:55	03/12/10	-77.790032	-11.623755
22:49:56	03/12/10	-77.790065	-11.62384
22:49:57	03/12/10	-77.790078	-11.623927
22:49:58	03/12/10	-77.790085	-11.623997
22:49:59	03/12/10	-77.790095	-11.624057
22:50:00	03/12/10	-77.790102	-11.62411
22:50:01	03/12/10	-77.790082	-11.624192
22:50:02	03/12/10	-77.790055	-11.624268
22:50:03	03/12/10	-77.790043	-11.624358
22:50:04	03/12/10	-77.790035	-11.624473
22:50:05	03/12/10	-77.790045	-11.624587
22:50:06	03/12/10	-77.790063	-11.624688
22:50:07	03/12/10	-77.790095	-11.624793
22:50:08	03/12/10	-77.790127	-11.624892
22:50:09	03/12/10	-77.790153	-11.624982
22:50:10	03/12/10	-77.790187	-11.62507
22:50:11	03/12/10	-77.790267	-11.625162
22:50:12	03/12/10	-77.790355	-11.625255
22:50:13	03/12/10	-77.790423	-11.625335
22:50:14	03/12/10	-77.79048	-11.625418
22:50:15	03/12/10	-77.790537	-11.625508
22:50:16	03/12/10	-77.790595	-11.6256
22:50:17	03/12/10	-77.790655	-11.625688
22:50:18	03/12/10	-77.790725	-11.625767
22:50:19	03/12/10	-77.790797	-11.625837
22:50:20	03/12/10	-77.790883	-11.62591
22:50:21	03/12/10	-77.79099	-11.625973
22:50:22	03/12/10	-77.791093	-11.62603
22:50:23	03/12/10	-77.791225	-11.626083
22:50:24	03/12/10	-77.791365	-11.62612
22:50:25	03/12/10	-77.791513	-11.626138
22:50:26	03/12/10	-77.791655	-11.626143
22:50:27	03/12/10	-77.791767	-11.626137
22:50:28	03/12/10	-77.79185	-11.626127
22:50:29	03/12/10	-77.791893	-11.626148
22:50:30	03/12/10	-77.791932	-11.626193
22:50:31	03/12/10	-77.791927	-11.626278
22:50:32	03/12/10	-77.7919	-11.626282
22:50:33	03/12/10	-77.79189	-11.626292
22:50:34	03/12/10	-77.791913	-11.626312
22:50:35	03/12/10	-77.791997	-11.626422
22:50:36	03/12/10	-77.792077	-11.62654
22:50:37	03/12/10	-77.792178	-11.62671
22:50:38	03/12/10	-77.79219	-11.62682
22:50:39	03/12/10	-77.792133	-11.626883
22:50:40	03/12/10	-77.792078	-11.626927
22:50:41	03/12/10	-77.79203	-11.626947
22:50:42	03/12/10	-77.791983	-11.626962
22:50:43	03/12/10	-77.791873	-11.626948
22:50:44	03/12/10	-77.791788	-11.626898
22:50:45	03/12/10	-77.791707	-11.626837
22:50:46	03/12/10	-77.791623	-11.626785
22:50:47	03/12/10	-77.791535	-11.626737
22:50:48	03/12/10	-77.791438	-11.626707
22:50:49	03/12/10	-77.791335	-11.626675
22:50:51	03/12/10	-77.791083	-11.626575
22:50:54	03/12/10	-77.7909	-11.626523
22:50:56	03/12/10	-77.790742	-11.626487
22:50:58	03/12/10	-77.790545	-11.626495
22:51:00	03/12/10	-77.790395	-11.626507
22:51:02	03/12/10	-77.790233	-11.626618
22:51:04	03/12/10	-77.790058	-11.626642
22:51:05	03/12/10	-77.789887	-11.62669
22:51:08	03/12/10	-77.789718	-11.62672
22:51:10	03/12/10	-77.789572	-11.626803
22:51:12	03/12/10	-77.789425	-11.626845
22:51:14	03/12/10	-77.789265	-11.62695
22:51:16	03/12/10	-77.78912	-11.626885
22:51:18	03/12/10	-77.788972	-11.626803
22:51:20	03/12/10	-77.788815	-11.626647
22:51:22	03/12/10	-77.788692	-11.626357
22:51:24	03/12/10	-77.788502	-11.62615
22:51:24	03/12/10	-77.788453	-11.626025
22:51:25	03/12/10	-77.788397	-11.625983
22:51:26	03/12/10	-77.788318	-11.625838
22:51:27	03/12/10	-77.788275	-11.625682
22:51:28	03/12/10	-77.788252	-11.625513
22:51:29	03/12/10	-77.788215	-11.62537
22:51:30	03/12/10	-77.788195	-11.625237
22:51:31	03/12/10	-77.788162	-11.625058
22:51:32	03/12/10	-77.788133	-11.624902
22:51:33	03/12/10	-77.78811	-11.62472
22:51:34	03/12/10	-77.788088	-11.624543
22:51:35	03/12/10	-77.788082	-11.62437
22:51:36	03/12/10	-77.78808	-11.624193
22:51:37	03/12/10	-77.788073	-11.62402
22:51:38	03/12/10	-77.788063	-11.623842
22:51:41	03/12/10	-77.787962	-11.623413
22:51:43	03/12/10	-77.788053	-11.622993
22:51:45	03/12/10	-77.787933	-11.622705
22:51:45	03/12/10	-77.787785	-11.622682
22:51:46	03/12/10	-77.787688	-11.622637
22:51:47	03/12/10	-77.787508	-11.622548
22:51:48	03/12/10	-77.7874	-11.622433
22:51:49	03/12/10	-77.787297	-11.62233
22:51:50	03/12/10	-77.787198	-11.622213
22:51:51	03/12/10	-77.787053	-11.622105
22:51:52	03/12/10	-77.78693	-11.622008
22:51:53	03/12/10	-77.786812	-11.621905
22:51:54	03/12/10	-77.786705	-11.621792
22:51:55	03/12/10	-77.78661	-11.62168
22:51:56	03/12/10	-77.786523	-11.621557
22:51:57	03/12/10	-77.786432	-11.621432
22:51:59	03/12/10	-77.786173	-11.621077
22:52:02	03/12/10	-77.785895	-11.620848
22:52:04	03/12/10	-77.785735	-11.620683
22:52:06	03/12/10	-77.78545	-11.620438
22:52:08	03/12/10	-77.785295	-11.620248
22:52:10	03/12/10	-77.785115	-11.62007
22:52:12	03/12/10	-77.784968	-11.619883
22:52:14	03/12/10	-77.784808	-11.619603
22:52:16	03/12/10	-77.784652	-11.619335
22:52:18	03/12/10	-77.784492	-11.618977
22:52:20	03/12/10	-77.784328	-11.618753
22:52:22	03/12/10	-77.784122	-11.618663
22:52:22	03/12/10	-77.78402	-11.618723
22:52:23	03/12/10	-77.783967	-11.618707
22:52:24	03/12/10	-77.783852	-11.618617
22:52:25	03/12/10	-77.78378	-11.618485
22:52:26	03/12/10	-77.783705	-11.618342
22:52:27	03/12/10	-77.78365	-11.618192
22:52:28	03/12/10	-77.783578	-11.61804
22:52:29	03/12/10	-77.783497	-11.61792
22:52:30	03/12/10	-77.783417	-11.617797
22:52:31	03/12/10	-77.783347	-11.617667
22:52:32	03/12/10	-77.783307	-11.617537
22:52:33	03/12/10	-77.78328	-11.617373
22:52:34	03/12/10	-77.783253	-11.617187
22:52:35	03/12/10	-77.78322	-11.61699
22:52:36	03/12/10	-77.783177	-11.616808
22:52:37	03/12/10	-77.783113	-11.616635
22:52:38	03/12/10	-77.783033	-11.616502
22:52:39	03/12/10	-77.782947	-11.61637
22:52:40	03/12/10	-77.782865	-11.616238
22:52:41	03/12/10	-77.782807	-11.616117
22:52:42	03/12/10	-77.78275	-11.615977
22:52:43	03/12/10	-77.782715	-11.615827
22:52:44	03/12/10	-77.782658	-11.615677
22:52:45	03/12/10	-77.78257	-11.615527
22:52:46	03/12/10	-77.782508	-11.61539
22:52:47	03/12/10	-77.782443	-11.615252
22:52:48	03/12/10	-77.782385	-11.615127
22:52:49	03/12/10	-77.782347	-11.614975
22:52:50	03/12/10	-77.782308	-11.614817
22:52:53	03/12/10	-77.782458	-11.61436
22:52:55	03/12/10	-77.782593	-11.614052
22:52:57	03/12/10	-77.782797	-11.613922
22:52:59	03/12/10	-77.782937	-11.613748
22:53:01	03/12/10	-77.783163	-11.613663
22:53:03	03/12/10	-77.783345	-11.613687
22:53:05	03/12/10	-77.783383	-11.61365
22:53:07	03/12/10	-77.783498	-11.61342
22:53:09	03/12/10	-77.783463	-11.613637
22:53:09	03/12/10	-77.783408	-11.613887
22:53:10	03/12/10	-77.783415	-11.613968
22:53:11	03/12/10	-77.783442	-11.61412
22:53:12	03/12/10	-77.783453	-11.614165
22:53:13	03/12/10	-77.783498	-11.614212
22:53:14	03/12/10	-77.783597	-11.614243
22:53:15	03/12/10	-77.783687	-11.614215
22:53:16	03/12/10	-77.783777	-11.614097
22:53:17	03/12/10	-77.783853	-11.613982
22:53:18	03/12/10	-77.783907	-11.613828
22:53:19	03/12/10	-77.783925	-11.613702
22:53:20	03/12/10	-77.783933	-11.613518
22:53:21	03/12/10	-77.783982	-11.613357
22:53:22	03/12/10	-77.78405	-11.613203
22:53:23	03/12/10	-77.784113	-11.613058
22:53:24	03/12/10	-77.784198	-11.612978
22:53:25	03/12/10	-77.784285	-11.612922
22:53:26	03/12/10	-77.784333	-11.61294
22:53:27	03/12/10	-77.784393	-11.61297
22:53:28	03/12/10	-77.784482	-11.613022
22:53:29	03/12/10	-77.78456	-11.613053
22:53:30	03/12/10	-77.784668	-11.613048
22:53:31	03/12/10	-77.784777	-11.613017
22:53:32	03/12/10	-77.784865	-11.612935
22:53:33	03/12/10	-77.784947	-11.612808
22:53:34	03/12/10	-77.785003	-11.612652
22:53:35	03/12/10	-77.785045	-11.612462
22:53:36	03/12/10	-77.785038	-11.612263
22:53:37	03/12/10	-77.785022	-11.61211
22:53:38	03/12/10	-77.785002	-11.612008
22:53:39	03/12/10	-77.784962	-11.611973
22:53:40	03/12/10	-77.784918	-11.61196
22:53:41	03/12/10	-77.784893	-11.611975
22:53:42	03/12/10	-77.784838	-11.611993
22:53:43	03/12/10	-77.78477	-11.61196
22:53:44	03/12/10	-77.784725	-11.611888
22:53:45	03/12/10	-77.784703	-11.611803
22:53:46	03/12/10	-77.784682	-11.611663
22:53:47	03/12/10	-77.784685	-11.611522
22:53:48	03/12/10	-77.784712	-11.611363
22:53:49	03/12/10	-77.784765	-11.611207
22:53:50	03/12/10	-77.784835	-11.611052
22:53:51	03/12/10	-77.784922	-11.610903
22:53:52	03/12/10	-77.785038	-11.61077
22:53:53	03/12/10	-77.78515	-11.610635
22:53:54	03/12/10	-77.785248	-11.610498
22:53:55	03/12/10	-77.785387	-11.610378
22:53:56	03/12/10	-77.785513	-11.610282
22:53:57	03/12/10	-77.785642	-11.610205
22:53:58	03/12/10	-77.78575	-11.610203
22:53:59	03/12/10	-77.785802	-11.610208
22:54:00	03/12/10	-77.785843	-11.610228
22:54:01	03/12/10	-77.78586	-11.610222
22:54:07	03/12/10	-77.786105	-11.610062
22:54:08	03/12/10	-77.785762	-11.610267
22:54:11	03/12/10	-77.785493	-11.610177
22:54:12	03/12/10	-77.785405	-11.610045
22:54:13	03/12/10	-77.785358	-11.609867
22:54:14	03/12/10	-77.785333	-11.609717
22:54:15	03/12/10	-77.785322	-11.609575
22:54:16	03/12/10	-77.785333	-11.609452
22:54:17	03/12/10	-77.785402	-11.60929
22:54:18	03/12/10	-77.785485	-11.609107
22:54:19	03/12/10	-77.785528	-11.608932
22:54:20	03/12/10	-77.78557	-11.608752
22:54:21	03/12/10	-77.785603	-11.608593
22:54:22	03/12/10	-77.785647	-11.608437
22:54:23	03/12/10	-77.7857	-11.608283
22:54:24	03/12/10	-77.785763	-11.608145
22:54:25	03/12/10	-77.78581	-11.607975
22:54:26	03/12/10	-77.785817	-11.607805
22:54:27	03/12/10	-77.785852	-11.607687
22:54:28	03/12/10	-77.785872	-11.607603
22:54:29	03/12/10	-77.785898	-11.607467
22:54:30	03/12/10	-77.785937	-11.60732
22:54:31	03/12/10	-77.785982	-11.607157
22:54:32	03/12/10	-77.78606	-11.607012
22:54:33	03/12/10	-77.786097	-11.606883
22:54:34	03/12/10	-77.786123	-11.606748
22:54:35	03/12/10	-77.786168	-11.60662
22:54:36	03/12/10	-77.786227	-11.606478
22:54:37	03/12/10	-77.786285	-11.606335
22:54:38	03/12/10	-77.786342	-11.606195
22:54:39	03/12/10	-77.786383	-11.606062
22:54:40	03/12/10	-77.786413	-11.605935
22:54:47	03/12/10	-77.786755	-11.605137
22:54:48	03/12/10	-77.786742	-11.605152
22:54:49	03/12/10	-77.786717	-11.605202
22:54:50	03/12/10	-77.786712	-11.605262
22:54:51	03/12/10	-77.786748	-11.605372
22:54:52	03/12/10	-77.786783	-11.605595
22:54:53	03/12/10	-77.786813	-11.605717
22:54:54	03/12/10	-77.786775	-11.606025
22:54:55	03/12/10	-77.786768	-11.606348
22:54:56	03/12/10	-77.786878	-11.606403
22:54:57	03/12/10	-77.787002	-11.606415
22:54:58	03/12/10	-77.78714	-11.606403
22:54:59	03/12/10	-77.787237	-11.606357
22:55:00	03/12/10	-77.787355	-11.606273
22:55:01	03/12/10	-77.787435	-11.606108
22:55:02	03/12/10	-77.787513	-11.605977
22:55:03	03/12/10	-77.787568	-11.605823
22:55:04	03/12/10	-77.78754	-11.605633
22:55:05	03/12/10	-77.787512	-11.605478
22:55:06	03/12/10	-77.7875	-11.605315
22:55:07	03/12/10	-77.787458	-11.605153
22:55:08	03/12/10	-77.787357	-11.604997
22:55:09	03/12/10	-77.78734	-11.604913
22:55:10	03/12/10	-77.787325	-11.604828
22:55:11	03/12/10	-77.787257	-11.604755
22:55:12	03/12/10	-77.787213	-11.60468
22:55:13	03/12/10	-77.787197	-11.604523
22:55:14	03/12/10	-77.787165	-11.60439
22:55:15	03/12/10	-77.787178	-11.604245
22:55:16	03/12/10	-77.787208	-11.604085
22:55:17	03/12/10	-77.787235	-11.603932
22:55:18	03/12/10	-77.787287	-11.603795
22:55:19	03/12/10	-77.787358	-11.603648
22:55:20	03/12/10	-77.787435	-11.60351
22:55:21	03/12/10	-77.787547	-11.603367
22:55:22	03/12/10	-77.787675	-11.603252
22:55:23	03/12/10	-77.787762	-11.603238
22:55:24	03/12/10	-77.787855	-11.603273
22:55:25	03/12/10	-77.787913	-11.603292
22:55:26	03/12/10	-77.78798	-11.603362
22:55:27	03/12/10	-77.78799	-11.603402
22:55:28	03/12/10	-77.787988	-11.60341
22:55:29	03/12/10	-77.787947	-11.603472
22:55:30	03/12/10	-77.787898	-11.603567
22:55:31	03/12/10	-77.787848	-11.60365
22:55:32	03/12/10	-77.787797	-11.603713
22:55:33	03/12/10	-77.787755	-11.603772
22:55:34	03/12/10	-77.787767	-11.603868
22:55:35	03/12/10	-77.787817	-11.603937
22:55:36	03/12/10	-77.787842	-11.604003
22:55:37	03/12/10	-77.787912	-11.604078
22:55:38	03/12/10	-77.787948	-11.604143
22:55:39	03/12/10	-77.78797	-11.604178
22:55:40	03/12/10	-77.787992	-11.604223
22:55:41	03/12/10	-77.78804	-11.604272
22:55:42	03/12/10	-77.788132	-11.604343
22:55:43	03/12/10	-77.788215	-11.604413
22:55:44	03/12/10	-77.78827	-11.604473
22:55:45	03/12/10	-77.788298	-11.604548
22:55:46	03/12/10	-77.788317	-11.604625
22:55:47	03/12/10	-77.788337	-11.604697
22:55:48	03/12/10	-77.788337	-11.60477
22:55:49	03/12/10	-77.788345	-11.604847
22:55:50	03/12/10	-77.788363	-11.604917
22:55:51	03/12/10	-77.788365	-11.604973
22:55:52	03/12/10	-77.788373	-11.605037
22:55:53	03/12/10	-77.788387	-11.60509
22:55:54	03/12/10	-77.788385	-11.605155
22:55:55	03/12/10	-77.788357	-11.605185
22:55:56	03/12/10	-77.788412	-11.605235
22:55:57	03/12/10	-77.788468	-11.605268
22:55:58	03/12/10	-77.788563	-11.605338
22:55:59	03/12/10	-77.788628	-11.605435
22:56:00	03/12/10	-77.78872	-11.605497
22:56:01	03/12/10	-77.788803	-11.605515
22:56:02	03/12/10	-77.788938	-11.6055
22:56:03	03/12/10	-77.789002	-11.605478
22:56:04	03/12/10	-77.7891	-11.605485
22:56:05	03/12/10	-77.789252	-11.605395
22:56:06	03/12/10	-77.789392	-11.605293
22:56:07	03/12/10	-77.78956	-11.60514
22:56:08	03/12/10	-77.789712	-11.60507
22:56:09	03/12/10	-77.789777	-11.604938
22:56:10	03/12/10	-77.789787	-11.604747
22:56:11	03/12/10	-77.789763	-11.604602
22:56:12	03/12/10	-77.78964	-11.604405
22:56:13	03/12/10	-77.789592	-11.60434
22:56:14	03/12/10	-77.789458	-11.60432
22:56:15	03/12/10	-77.789345	-11.604372
22:56:16	03/12/10	-77.78927	-11.6044
22:56:17	03/12/10	-77.789212	-11.604423
22:56:26	03/12/10	-77.789203	-11.604343
22:56:27	03/12/10	-77.78924	-11.604422
22:56:28	03/12/10	-77.789207	-11.604648
22:56:29	03/12/10	-77.78912	-11.604788
22:56:30	03/12/10	-77.789065	-11.604873
22:56:31	03/12/10	-77.789032	-11.604952
22:56:32	03/12/10	-77.789005	-11.605037
22:56:33	03/12/10	-77.788972	-11.605103
22:56:34	03/12/10	-77.788993	-11.60516
22:56:35	03/12/10	-77.789058	-11.605218
22:56:36	03/12/10	-77.789108	-11.605248
22:56:37	03/12/10	-77.789198	-11.605253
22:56:38	03/12/10	-77.789302	-11.605257
22:56:39	03/12/10	-77.789392	-11.60525
22:56:40	03/12/10	-77.789493	-11.605168
22:56:41	03/12/10	-77.78962	-11.605072
22:56:42	03/12/10	-77.789755	-11.604955
22:56:43	03/12/10	-77.789867	-11.604832
22:56:44	03/12/10	-77.789995	-11.604733
22:56:45	03/12/10	-77.79013	-11.60462
22:56:46	03/12/10	-77.790278	-11.60453
22:56:47	03/12/10	-77.790385	-11.604478
22:56:48	03/12/10	-77.790428	-11.604442
22:56:49	03/12/10	-77.790493	-11.604457
22:56:50	03/12/10	-77.79055	-11.604477
22:56:51	03/12/10	-77.790648	-11.604502
22:56:52	03/12/10	-77.790695	-11.604558
22:56:53	03/12/10	-77.790713	-11.60466
22:56:54	03/12/10	-77.790705	-11.604777
22:56:55	03/12/10	-77.790738	-11.60483
22:56:56	03/12/10	-77.79075	-11.60488
22:56:57	03/12/10	-77.790748	-11.604935
22:56:58	03/12/10	-77.79074	-11.605002
22:56:59	03/12/10	-77.790757	-11.605062
22:57:00	03/12/10	-77.790787	-11.605093
22:57:01	03/12/10	-77.79084	-11.60516
22:57:02	03/12/10	-77.79091	-11.605207
22:57:03	03/12/10	-77.79101	-11.605235
22:57:04	03/12/10	-77.791093	-11.60528
22:57:05	03/12/10	-77.791168	-11.605337
22:57:06	03/12/10	-77.791213	-11.605425
22:57:07	03/12/10	-77.791245	-11.605468
22:57:08	03/12/10	-77.791257	-11.605497
22:57:09	03/12/10	-77.791182	-11.605483
22:57:10	03/12/10	-77.791133	-11.605462
22:57:11	03/12/10	-77.791038	-11.605458
22:57:12	03/12/10	-77.790983	-11.605492
22:57:13	03/12/10	-77.79088	-11.605445
22:57:14	03/12/10	-77.790817	-11.60532
22:57:15	03/12/10	-77.790787	-11.605153
22:57:16	03/12/10	-77.790715	-11.604965
22:57:17	03/12/10	-77.790662	-11.604732
22:57:18	03/12/10	-77.790642	-11.604517
22:57:19	03/12/10	-77.790562	-11.604357
22:57:21	03/12/10	-77.790517	-11.603983
22:57:22	03/12/10	-77.790517	-11.603792
22:57:23	03/12/10	-77.790533	-11.603647
22:57:24	03/12/10	-77.790595	-11.603507
22:57:25	03/12/10	-77.790588	-11.603392
22:57:26	03/12/10	-77.790578	-11.603297
22:57:27	03/12/10	-77.790623	-11.60317
22:57:28	03/12/10	-77.790647	-11.603045
22:57:29	03/12/10	-77.790673	-11.602942
22:57:30	03/12/10	-77.790657	-11.602833
22:57:31	03/12/10	-77.790705	-11.602715
22:57:32	03/12/10	-77.790722	-11.602625
22:57:33	03/12/10	-77.790748	-11.602565
22:57:34	03/12/10	-77.790788	-11.60252
22:57:35	03/12/10	-77.790747	-11.602455
22:57:36	03/12/10	-77.7907	-11.602422
22:57:37	03/12/10	-77.790648	-11.60237
22:57:38	03/12/10	-77.790572	-11.602342
22:57:39	03/12/10	-77.79045	-11.602305
22:57:40	03/12/10	-77.79033	-11.60227
22:57:41	03/12/10	-77.79022	-11.602218
22:57:42	03/12/10	-77.790123	-11.602138
22:57:43	03/12/10	-77.790028	-11.602075
22:57:44	03/12/10	-77.789933	-11.602002
22:57:45	03/12/10	-77.78987	-11.60194
22:57:46	03/12/10	-77.78981	-11.601867
22:57:47	03/12/10	-77.789758	-11.601788
22:57:48	03/12/10	-77.789695	-11.601685
22:57:49	03/12/10	-77.789643	-11.601572
22:57:50	03/12/10	-77.789568	-11.60146
22:57:51	03/12/10	-77.789517	-11.601307
22:57:52	03/12/10	-77.789485	-11.601182
22:57:53	03/12/10	-77.789477	-11.601035
22:57:54	03/12/10	-77.789482	-11.600893
22:57:55	03/12/10	-77.7895	-11.600788
22:57:56	03/12/10	-77.78956	-11.600735
22:57:57	03/12/10	-77.789643	-11.600712
22:57:58	03/12/10	-77.789658	-11.600767
22:57:59	03/12/10	-77.789638	-11.60077
22:58:08	03/12/10	-77.78954	-11.600863
22:58:09	03/12/10	-77.789502	-11.6011
22:58:10	03/12/10	-77.789472	-11.601162
22:58:11	03/12/10	-77.789442	-11.601233
22:58:12	03/12/10	-77.789423	-11.601333
22:58:13	03/12/10	-77.789408	-11.601395
22:58:14	03/12/10	-77.789418	-11.601502
22:58:15	03/12/10	-77.789475	-11.601587
22:58:16	03/12/10	-77.789507	-11.60162
22:58:17	03/12/10	-77.789555	-11.601603
22:58:18	03/12/10	-77.789658	-11.601632
22:58:19	03/12/10	-77.789767	-11.60164
22:58:20	03/12/10	-77.789905	-11.601625
22:58:21	03/12/10	-77.78999	-11.601613
22:58:22	03/12/10	-77.790077	-11.601513
22:58:23	03/12/10	-77.790213	-11.601387
22:58:24	03/12/10	-77.790328	-11.60125
22:58:25	03/12/10	-77.790397	-11.601083
22:58:26	03/12/10	-77.790438	-11.600922
22:58:27	03/12/10	-77.79054	-11.60072
22:58:28	03/12/10	-77.790545	-11.600578
22:58:29	03/12/10	-77.790557	-11.600483
22:58:30	03/12/10	-77.790512	-11.600387
22:58:31	03/12/10	-77.790438	-11.600267
22:58:32	03/12/10	-77.790402	-11.600207
22:58:33	03/12/10	-77.790377	-11.600145
22:58:34	03/12/10	-77.790343	-11.600095
22:58:35	03/12/10	-77.790268	-11.600042
22:58:36	03/12/10	-77.790205	-11.599975
22:58:37	03/12/10	-77.790175	-11.599893
22:58:38	03/12/10	-77.790123	-11.599795
22:58:39	03/12/10	-77.790098	-11.599667
22:58:40	03/12/10	-77.790105	-11.599543
22:58:41	03/12/10	-77.79012	-11.599393
22:58:42	03/12/10	-77.790163	-11.599245
22:58:43	03/12/10	-77.790187	-11.599095
22:58:44	03/12/10	-77.790193	-11.598962
22:58:45	03/12/10	-77.790188	-11.598835
22:58:46	03/12/10	-77.79018	-11.598712
22:58:47	03/12/10	-77.790193	-11.598578
22:58:48	03/12/10	-77.790245	-11.598458
22:58:49	03/12/10	-77.790292	-11.598333
22:58:50	03/12/10	-77.790372	-11.5982
22:58:51	03/12/10	-77.790465	-11.598075
22:58:52	03/12/10	-77.790562	-11.597958
22:58:53	03/12/10	-77.790602	-11.597807
22:58:54	03/12/10	-77.79066	-11.59766
22:58:55	03/12/10	-77.79066	-11.597535
22:58:56	03/12/10	-77.790643	-11.597402
22:58:57	03/12/10	-77.790608	-11.597247
22:58:58	03/12/10	-77.790535	-11.597112
22:58:59	03/12/10	-77.790427	-11.597007
22:59:00	03/12/10	-77.790307	-11.596928
22:59:01	03/12/10	-77.790223	-11.596898
22:59:02	03/12/10	-77.79015	-11.596888
22:59:03	03/12/10	-77.790083	-11.59692
22:59:04	03/12/10	-77.79001	-11.596937
22:59:05	03/12/10	-77.789942	-11.596942
22:59:06	03/12/10	-77.789877	-11.596917
22:59:07	03/12/10	-77.789787	-11.596862
22:59:08	03/12/10	-77.789692	-11.596817
22:59:09	03/12/10	-77.789605	-11.596765
22:59:10	03/12/10	-77.789525	-11.596687
22:59:11	03/12/10	-77.789443	-11.596613
22:59:12	03/12/10	-77.789365	-11.59654
22:59:13	03/12/10	-77.789287	-11.596467
22:59:14	03/12/10	-77.789208	-11.596412
22:59:15	03/12/10	-77.789123	-11.596357
22:59:16	03/12/10	-77.78906	-11.596315
22:59:17	03/12/10	-77.789028	-11.596325
22:59:18	03/12/10	-77.789048	-11.596368
22:59:19	03/12/10	-77.789085	-11.596408
22:59:20	03/12/10	-77.789105	-11.596453
22:59:21	03/12/10	-77.789188	-11.59649
22:59:22	03/12/10	-77.78932	-11.596457
22:59:23	03/12/10	-77.78942	-11.596445
22:59:24	03/12/10	-77.789558	-11.59641
22:59:25	03/12/10	-77.789725	-11.59636
22:59:26	03/12/10	-77.789862	-11.596322
22:59:27	03/12/10	-77.789998	-11.596263
22:59:28	03/12/10	-77.790127	-11.596192
22:59:29	03/12/10	-77.790278	-11.596097
22:59:30	03/12/10	-77.7904	-11.595995
22:59:31	03/12/10	-77.790528	-11.59593
22:59:32	03/12/10	-77.790698	-11.595867
22:59:33	03/12/10	-77.790825	-11.59583
22:59:34	03/12/10	-77.790992	-11.59581
22:59:35	03/12/10	-77.791128	-11.595825
22:59:36	03/12/10	-77.79118	-11.59585
22:59:37	03/12/10	-77.791238	-11.59591
22:59:38	03/12/10	-77.791328	-11.59598
22:59:39	03/12/10	-77.791388	-11.596068
22:59:40	03/12/10	-77.79142	-11.596162
22:59:41	03/12/10	-77.79145	-11.59628
22:59:42	03/12/10	-77.791485	-11.596368
22:59:43	03/12/10	-77.79151	-11.596435
22:59:44	03/12/10	-77.791545	-11.596498
22:59:45	03/12/10	-77.791565	-11.596555
22:59:46	03/12/10	-77.791575	-11.596635
22:59:47	03/12/10	-77.79154	-11.596637
22:59:48	03/12/10	-77.791488	-11.596605
22:59:49	03/12/10	-77.791413	-11.596507
22:59:50	03/12/10	-77.791357	-11.596393
22:59:51	03/12/10	-77.791373	-11.596322
22:59:52	03/12/10	-77.79141	-11.596233
22:59:53	03/12/10	-77.791463	-11.59613
22:59:54	03/12/10	-77.791597	-11.595953
22:59:55	03/12/10	-77.791808	-11.595775
22:59:56	03/12/10	-77.791983	-11.595675
22:59:57	03/12/10	-77.792098	-11.595585
22:59:58	03/12/10	-77.792208	-11.595578
22:59:59	03/12/10	-77.792225	-11.595577
23:00:00	03/12/10	-77.792228	-11.595665
23:00:01	03/12/10	-77.792237	-11.595678
23:00:02	03/12/10	-77.79222	-11.59572
23:00:03	03/12/10	-77.792188	-11.595807
23:00:04	03/12/10	-77.79212	-11.595895
23:00:05	03/12/10	-77.792043	-11.59594
23:00:06	03/12/10	-77.791943	-11.595942
23:00:07	03/12/10	-77.791845	-11.595898
23:00:08	03/12/10	-77.79177	-11.595845
23:00:09	03/12/10	-77.791702	-11.595777
23:00:10	03/12/10	-77.791633	-11.595667
23:00:11	03/12/10	-77.791555	-11.59556
23:00:12	03/12/10	-77.79159	-11.595432
23:00:13	03/12/10	-77.791727	-11.5953
23:00:14	03/12/10	-77.791835	-11.595242
23:00:15	03/12/10	-77.791925	-11.59526
23:00:16	03/12/10	-77.792075	-11.59527
23:00:17	03/12/10	-77.792158	-11.595273
23:00:18	03/12/10	-77.792213	-11.595302
23:00:19	03/12/10	-77.792295	-11.595377
23:00:20	03/12/10	-77.79234	-11.595483
23:00:21	03/12/10	-77.792388	-11.595603
23:00:22	03/12/10	-77.792413	-11.595695
23:00:23	03/12/10	-77.792438	-11.595788
23:00:24	03/12/10	-77.792478	-11.595847
23:00:25	03/12/10	-77.792523	-11.595895
23:00:26	03/12/10	-77.792622	-11.595962
23:00:27	03/12/10	-77.792725	-11.596013
23:00:28	03/12/10	-77.792845	-11.596033
23:00:29	03/12/10	-77.792972	-11.59603
23:00:30	03/12/10	-77.793102	-11.595948
23:00:31	03/12/10	-77.793177	-11.595882
23:00:32	03/12/10	-77.793222	-11.595802
23:00:33	03/12/10	-77.793382	-11.595692
23:00:34	03/12/10	-77.793558	-11.595578
23:00:35	03/12/10	-77.793733	-11.595578
23:00:36	03/12/10	-77.79388	-11.595618
23:00:37	03/12/10	-77.793965	-11.595657
23:00:38	03/12/10	-77.794077	-11.595703
23:00:39	03/12/10	-77.794172	-11.59574
23:00:40	03/12/10	-77.79427	-11.595785
23:00:41	03/12/10	-77.79438	-11.59586
23:00:42	03/12/10	-77.794498	-11.595925
23:00:43	03/12/10	-77.794602	-11.595975
23:00:44	03/12/10	-77.794697	-11.59604
23:00:45	03/12/10	-77.79475	-11.596127
23:00:46	03/12/10	-77.794767	-11.596215
23:00:47	03/12/10	-77.794812	-11.596277
23:00:48	03/12/10	-77.794855	-11.596338
23:00:49	03/12/10	-77.794933	-11.596355
23:00:50	03/12/10	-77.795028	-11.59637
23:00:51	03/12/10	-77.795117	-11.59639
23:00:52	03/12/10	-77.795128	-11.59645
23:00:53	03/12/10	-77.795163	-11.596462
23:01:00	03/12/10	-77.795112	-11.596603
23:01:01	03/12/10	-77.795058	-11.596558
23:01:02	03/12/10	-77.795067	-11.596638
23:01:03	03/12/10	-77.795083	-11.596748
23:01:04	03/12/10	-77.795103	-11.596853
23:01:05	03/12/10	-77.795127	-11.596925
23:01:06	03/12/10	-77.79514	-11.597005
23:01:07	03/12/10	-77.795163	-11.597077
23:01:08	03/12/10	-77.795202	-11.597135
23:01:09	03/12/10	-77.79526	-11.597168
23:01:10	03/12/10	-77.795382	-11.597225
23:01:11	03/12/10	-77.795487	-11.597275
23:01:12	03/12/10	-77.795588	-11.597327
23:01:13	03/12/10	-77.79569	-11.597327
23:01:14	03/12/10	-77.795785	-11.597343
23:01:15	03/12/10	-77.795902	-11.597342
23:01:16	03/12/10	-77.79604	-11.597313
23:01:17	03/12/10	-77.796165	-11.597323
23:01:18	03/12/10	-77.796238	-11.597333
23:01:19	03/12/10	-77.796303	-11.597353
23:01:20	03/12/10	-77.796325	-11.597385
23:01:21	03/12/10	-77.796347	-11.597468
23:01:22	03/12/10	-77.796353	-11.597522
23:01:23	03/12/10	-77.796387	-11.597593
23:01:24	03/12/10	-77.79645	-11.597622
23:01:25	03/12/10	-77.79653	-11.597673
23:01:26	03/12/10	-77.796603	-11.597718
23:01:27	03/12/10	-77.7967	-11.59777
23:01:28	03/12/10	-77.796795	-11.59784
23:01:29	03/12/10	-77.796883	-11.597897
23:01:30	03/12/10	-77.796968	-11.597957
23:01:31	03/12/10	-77.796998	-11.598027
23:01:32	03/12/10	-77.797062	-11.598088
23:01:33	03/12/10	-77.797103	-11.59816
23:01:34	03/12/10	-77.797108	-11.598228
23:01:35	03/12/10	-77.797103	-11.598317
23:01:36	03/12/10	-77.797065	-11.59839
23:01:37	03/12/10	-77.796995	-11.598412
23:01:38	03/12/10	-77.796952	-11.598482
23:01:39	03/12/10	-77.796928	-11.598538
23:01:40	03/12/10	-77.796882	-11.598565
23:01:41	03/12/10	-77.796795	-11.598613
23:01:42	03/12/10	-77.7967	-11.598608
23:01:43	03/12/10	-77.796627	-11.598583
23:01:44	03/12/10	-77.796535	-11.598582
23:01:45	03/12/10	-77.79647	-11.598588
23:01:46	03/12/10	-77.796418	-11.598533
23:01:47	03/12/10	-77.796347	-11.598498
23:01:48	03/12/10	-77.796265	-11.598425
23:01:49	03/12/10	-77.796215	-11.598257
23:01:50	03/12/10	-77.796178	-11.598078
23:01:51	03/12/10	-77.796133	-11.597973
23:01:52	03/12/10	-77.796108	-11.597935
23:01:53	03/12/10	-77.796095	-11.597913
23:01:54	03/12/10	-77.796117	-11.597873
23:01:55	03/12/10	-77.796117	-11.59791
23:01:56	03/12/10	-77.796135	-11.598005
23:01:57	03/12/10	-77.79619	-11.598082
23:01:58	03/12/10	-77.796247	-11.598142
23:01:59	03/12/10	-77.796297	-11.59822
23:02:00	03/12/10	-77.79635	-11.598238
23:02:01	03/12/10	-77.796328	-11.59826
23:02:02	03/12/10	-77.796317	-11.598315
23:02:03	03/12/10	-77.79629	-11.598355
23:02:04	03/12/10	-77.796297	-11.598415
23:02:05	03/12/10	-77.796298	-11.59847
23:02:06	03/12/10	-77.796348	-11.598492
23:02:07	03/12/10	-77.796413	-11.59856
23:02:08	03/12/10	-77.796483	-11.598612
23:02:09	03/12/10	-77.796562	-11.598655
23:02:10	03/12/10	-77.796657	-11.598695
23:02:11	03/12/10	-77.796722	-11.598763
23:02:12	03/12/10	-77.796752	-11.598813
23:02:13	03/12/10	-77.79676	-11.598838
23:02:14	03/12/10	-77.796755	-11.598877
23:02:15	03/12/10	-77.796748	-11.598935
23:02:16	03/12/10	-77.796718	-11.599007
23:02:17	03/12/10	-77.796677	-11.599065
23:02:18	03/12/10	-77.796633	-11.599123
23:02:19	03/12/10	-77.796605	-11.599182
23:02:20	03/12/10	-77.79656	-11.599252
23:02:21	03/12/10	-77.79655	-11.599327
23:02:22	03/12/10	-77.796543	-11.599415
23:02:23	03/12/10	-77.796542	-11.599467
23:02:24	03/12/10	-77.79654	-11.599538
23:02:25	03/12/10	-77.796513	-11.59963
23:02:26	03/12/10	-77.796503	-11.599712
23:02:27	03/12/10	-77.796507	-11.599802
23:02:28	03/12/10	-77.796533	-11.5999
23:02:29	03/12/10	-77.79655	-11.599968
23:02:30	03/12/10	-77.796538	-11.600052
23:02:31	03/12/10	-77.796565	-11.600115
23:02:32	03/12/10	-77.79656	-11.600165
23:02:33	03/12/10	-77.796523	-11.600182
23:02:34	03/12/10	-77.796505	-11.60023
23:02:35	03/12/10	-77.796442	-11.60023
23:02:36	03/12/10	-77.796372	-11.600225
23:02:37	03/12/10	-77.796288	-11.600195
23:02:38	03/12/10	-77.79621	-11.600155
23:02:39	03/12/10	-77.79614	-11.600122
23:02:40	03/12/10	-77.796072	-11.600098
23:02:41	03/12/10	-77.796025	-11.600103
23:02:42	03/12/10	-77.795985	-11.60008
23:02:43	03/12/10	-77.79593	-11.600053
23:02:44	03/12/10	-77.795862	-11.600037
23:02:45	03/12/10	-77.79578	-11.600025
23:02:46	03/12/10	-77.795677	-11.599988
23:02:47	03/12/10	-77.795562	-11.59997
23:02:48	03/12/10	-77.795473	-11.599928
23:02:49	03/12/10	-77.795415	-11.599807
23:02:50	03/12/10	-77.79536	-11.599688
23:02:51	03/12/10	-77.795312	-11.599557
23:02:52	03/12/10	-77.795275	-11.599408
23:02:53	03/12/10	-77.795258	-11.599248
23:02:54	03/12/10	-77.795245	-11.599098
23:02:55	03/12/10	-77.79519	-11.598988
23:02:56	03/12/10	-77.795138	-11.598913
23:02:57	03/12/10	-77.795125	-11.598808
23:02:58	03/12/10	-77.795045	-11.59866
23:02:59	03/12/10	-77.794988	-11.598593
23:03:00	03/12/10	-77.794925	-11.598542
23:03:01	03/12/10	-77.794853	-11.598493
23:03:02	03/12/10	-77.794778	-11.598428
23:03:03	03/12/10	-77.794702	-11.598373
23:03:04	03/12/10	-77.794602	-11.598387
23:03:05	03/12/10	-77.794507	-11.598392
23:03:06	03/12/10	-77.79443	-11.598382
23:03:07	03/12/10	-77.794357	-11.598428
23:03:08	03/12/10	-77.794278	-11.598543
23:03:09	03/12/10	-77.794238	-11.598595
23:03:10	03/12/10	-77.794202	-11.598703
23:03:11	03/12/10	-77.794197	-11.598798
23:03:12	03/12/10	-77.794217	-11.598862
23:03:13	03/12/10	-77.794257	-11.598943
23:03:14	03/12/10	-77.79427	-11.59901
23:03:15	03/12/10	-77.794288	-11.599078
23:03:16	03/12/10	-77.79432	-11.59917
23:03:17	03/12/10	-77.79428	-11.599222
23:03:18	03/12/10	-77.79429	-11.599272
23:03:27	03/12/10	-77.794223	-11.599633
23:03:28	03/12/10	-77.794268	-11.599567
23:03:29	03/12/10	-77.794273	-11.599612
23:03:30	03/12/10	-77.794217	-11.599633
23:03:31	03/12/10	-77.794182	-11.599657
23:03:32	03/12/10	-77.794153	-11.599698
23:03:33	03/12/10	-77.794128	-11.59974
23:03:34	03/12/10	-77.794133	-11.59979
23:03:35	03/12/10	-77.79415	-11.599848
23:03:36	03/12/10	-77.794168	-11.599903
23:03:37	03/12/10	-77.794187	-11.599955
23:03:38	03/12/10	-77.794202	-11.600008
23:03:39	03/12/10	-77.794207	-11.600073
23:03:40	03/12/10	-77.794195	-11.600122
23:03:41	03/12/10	-77.794198	-11.600175
23:03:42	03/12/10	-77.79419	-11.600223
23:03:43	03/12/10	-77.79419	-11.600283
23:03:44	03/12/10	-77.794182	-11.60033
23:03:45	03/12/10	-77.794172	-11.600383
23:03:46	03/12/10	-77.79417	-11.600442
23:03:47	03/12/10	-77.794168	-11.600497
23:03:48	03/12/10	-77.79418	-11.60055
23:03:49	03/12/10	-77.794178	-11.600602
23:03:50	03/12/10	-77.79416	-11.600637
23:03:51	03/12/10	-77.794143	-11.600682
23:03:57	03/12/10	-77.794087	-11.60093
23:03:58	03/12/10	-77.79412	-11.60084
23:03:59	03/12/10	-77.794145	-11.600818
23:04:00	03/12/10	-77.794143	-11.600857
23:04:01	03/12/10	-77.794185	-11.600917
23:04:02	03/12/10	-77.794237	-11.600973
23:04:03	03/12/10	-77.794293	-11.601002
23:04:04	03/12/10	-77.79434	-11.601025
23:04:05	03/12/10	-77.794382	-11.601043
23:04:06	03/12/10	-77.794415	-11.601078
23:04:07	03/12/10	-77.794455	-11.601118
23:04:08	03/12/10	-77.79447	-11.601142
23:04:09	03/12/10	-77.794455	-11.601173
23:04:10	03/12/10	-77.794438	-11.6012
23:04:11	03/12/10	-77.794417	-11.60123
23:04:12	03/12/10	-77.794403	-11.60127
23:04:13	03/12/10	-77.794393	-11.60132
23:04:14	03/12/10	-77.794403	-11.60136
23:04:15	03/12/10	-77.794482	-11.601428
23:04:16	03/12/10	-77.79461	-11.60149
23:04:17	03/12/10	-77.794677	-11.601468
23:04:18	03/12/10	-77.794805	-11.601477
23:04:19	03/12/10	-77.794977	-11.601463
23:04:20	03/12/10	-77.79507	-11.601392
23:04:21	03/12/10	-77.795148	-11.60134
23:04:22	03/12/10	-77.795232	-11.601252
23:04:23	03/12/10	-77.795363	-11.601192
23:04:24	03/12/10	-77.795497	-11.60114
23:04:25	03/12/10	-77.795615	-11.601098
23:04:26	03/12/10	-77.79574	-11.601072
23:04:27	03/12/10	-77.795877	-11.601067
23:04:28	03/12/10	-77.796018	-11.601093
23:04:29	03/12/10	-77.796128	-11.601128
23:04:30	03/12/10	-77.796203	-11.601187
23:04:31	03/12/10	-77.796218	-11.601242
23:04:32	03/12/10	-77.79628	-11.60131
23:04:33	03/12/10	-77.79635	-11.601372
23:04:34	03/12/10	-77.796437	-11.601423
23:04:35	03/12/10	-77.796528	-11.601463
23:04:36	03/12/10	-77.796605	-11.601523
23:04:37	03/12/10	-77.79667	-11.601592
23:04:38	03/12/10	-77.796708	-11.60162
23:04:39	03/12/10	-77.796748	-11.601697
23:04:40	03/12/10	-77.796855	-11.601713
23:04:41	03/12/10	-77.796972	-11.601732
23:04:42	03/12/10	-77.797085	-11.601753
23:04:43	03/12/10	-77.797205	-11.601802
23:04:44	03/12/10	-77.797323	-11.601828
23:04:45	03/12/10	-77.797445	-11.60187
23:04:46	03/12/10	-77.797508	-11.60191
23:04:47	03/12/10	-77.797495	-11.601958
23:04:48	03/12/10	-77.797508	-11.602043
23:04:49	03/12/10	-77.79747	-11.602115
23:04:50	03/12/10	-77.797402	-11.602192
23:04:51	03/12/10	-77.797327	-11.602282
23:04:52	03/12/10	-77.797293	-11.602393
23:04:53	03/12/10	-77.79727	-11.602458
23:04:54	03/12/10	-77.79726	-11.602535
23:04:55	03/12/10	-77.797273	-11.602628
23:04:56	03/12/10	-77.797277	-11.60272
23:04:57	03/12/10	-77.797265	-11.602798
23:04:58	03/12/10	-77.797247	-11.602893
23:04:59	03/12/10	-77.79723	-11.602947
23:05:00	03/12/10	-77.797193	-11.603002
23:05:01	03/12/10	-77.79715	-11.603033
23:05:02	03/12/10	-77.797102	-11.603073
23:05:03	03/12/10	-77.797063	-11.603067
23:05:04	03/12/10	-77.797037	-11.603055
23:05:05	03/12/10	-77.796983	-11.603047
23:05:06	03/12/10	-77.796902	-11.603047
23:05:07	03/12/10	-77.796815	-11.603048
23:05:08	03/12/10	-77.79673	-11.603058
23:05:09	03/12/10	-77.796642	-11.603058
23:05:10	03/12/10	-77.796547	-11.603087
23:05:11	03/12/10	-77.796462	-11.603137
23:05:12	03/12/10	-77.796413	-11.603187
23:05:13	03/12/10	-77.796382	-11.603248
23:05:14	03/12/10	-77.79639	-11.60327
23:05:15	03/12/10	-77.796377	-11.60327
23:05:16	03/12/10	-77.796345	-11.603277
23:05:17	03/12/10	-77.796283	-11.603253
23:05:18	03/12/10	-77.796188	-11.603255
23:05:19	03/12/10	-77.796072	-11.603217
23:05:20	03/12/10	-77.796007	-11.603143
23:05:21	03/12/10	-77.795923	-11.603083
23:05:22	03/12/10	-77.795827	-11.603068
23:05:23	03/12/10	-77.795743	-11.603075
23:05:24	03/12/10	-77.795678	-11.603085
23:05:25	03/12/10	-77.795617	-11.603105
23:05:26	03/12/10	-77.795592	-11.603067
23:05:27	03/12/10	-77.795555	-11.603065
23:05:28	03/12/10	-77.795495	-11.603062
23:05:29	03/12/10	-77.795438	-11.603068
23:05:30	03/12/10	-77.795387	-11.603092
23:05:31	03/12/10	-77.795343	-11.603163
23:05:32	03/12/10	-77.795328	-11.603207
23:05:33	03/12/10	-77.795355	-11.60328
23:05:34	03/12/10	-77.795393	-11.603367
23:05:35	03/12/10	-77.795447	-11.603492
23:05:36	03/12/10	-77.795488	-11.603498
23:05:37	03/12/10	-77.795518	-11.603525
23:05:38	03/12/10	-77.795613	-11.603563
23:05:39	03/12/10	-77.795725	-11.603608
23:05:40	03/12/10	-77.795895	-11.603608
23:05:41	03/12/10	-77.796043	-11.603612
23:05:42	03/12/10	-77.796187	-11.603607
23:05:43	03/12/10	-77.796318	-11.60359
23:05:44	03/12/10	-77.796443	-11.603585
23:05:45	03/12/10	-77.796558	-11.603577
23:05:46	03/12/10	-77.796625	-11.603578
23:05:47	03/12/10	-77.796668	-11.603608
23:05:48	03/12/10	-77.796723	-11.603648
23:05:49	03/12/10	-77.796768	-11.603695
23:05:50	03/12/10	-77.796862	-11.603737
23:05:51	03/12/10	-77.796962	-11.603785
23:05:52	03/12/10	-77.797078	-11.603808
23:05:53	03/12/10	-77.797167	-11.603838
23:05:54	03/12/10	-77.797268	-11.603863
23:05:55	03/12/10	-77.797373	-11.603883
23:05:56	03/12/10	-77.797437	-11.603898
23:05:57	03/12/10	-77.797503	-11.603948
23:05:58	03/12/10	-77.797573	-11.604033
23:05:59	03/12/10	-77.79764	-11.604055
23:06:00	03/12/10	-77.797748	-11.604095
23:06:01	03/12/10	-77.797848	-11.60414
23:06:02	03/12/10	-77.797913	-11.604208
23:06:03	03/12/10	-77.797967	-11.604277
23:06:04	03/12/10	-77.798027	-11.604348
23:06:05	03/12/10	-77.798102	-11.604433
23:06:06	03/12/10	-77.798217	-11.604515
23:06:07	03/12/10	-77.79829	-11.604515
23:06:08	03/12/10	-77.798385	-11.604508
23:06:09	03/12/10	-77.798512	-11.604527
23:06:10	03/12/10	-77.798613	-11.604548
23:06:11	03/12/10	-77.798735	-11.604568
23:06:12	03/12/10	-77.798823	-11.604613
23:06:13	03/12/10	-77.798943	-11.604673
23:06:14	03/12/10	-77.79904	-11.604707
23:06:15	03/12/10	-77.79911	-11.604788
23:06:16	03/12/10	-77.799173	-11.604867
23:06:17	03/12/10	-77.799242	-11.604957
23:06:18	03/12/10	-77.799272	-11.605035
23:06:19	03/12/10	-77.799195	-11.605122
23:06:20	03/12/10	-77.799168	-11.605157
23:06:21	03/12/10	-77.799137	-11.605212
23:06:22	03/12/10	-77.79905	-11.60528
23:06:23	03/12/10	-77.798962	-11.605343
23:06:24	03/12/10	-77.798903	-11.605398
23:06:25	03/12/10	-77.798843	-11.605467
23:06:26	03/12/10	-77.7988	-11.605532
23:06:27	03/12/10	-77.79877	-11.605587
23:06:28	03/12/10	-77.798727	-11.605625
23:06:29	03/12/10	-77.798672	-11.605655
23:06:30	03/12/10	-77.798615	-11.605673
23:06:31	03/12/10	-77.798538	-11.605663
23:06:32	03/12/10	-77.79846	-11.60566
23:06:33	03/12/10	-77.798367	-11.605638
23:06:34	03/12/10	-77.798278	-11.605607
23:06:35	03/12/10	-77.798193	-11.605577
23:06:36	03/12/10	-77.798103	-11.605558
23:06:37	03/12/10	-77.79801	-11.605543
23:06:38	03/12/10	-77.79795	-11.605533
23:06:39	03/12/10	-77.797905	-11.60553
23:06:40	03/12/10	-77.797845	-11.605527
23:06:41	03/12/10	-77.797747	-11.605502
23:06:42	03/12/10	-77.797663	-11.605463
23:06:43	03/12/10	-77.797583	-11.605402
23:06:44	03/12/10	-77.797528	-11.605342
23:06:45	03/12/10	-77.79748	-11.605328
23:06:46	03/12/10	-77.797478	-11.605368
23:06:47	03/12/10	-77.797543	-11.605383
23:06:48	03/12/10	-77.797572	-11.605382
23:06:49	03/12/10	-77.797635	-11.605433
23:06:50	03/12/10	-77.797705	-11.605477
23:06:51	03/12/10	-77.797785	-11.605532
23:06:52	03/12/10	-77.797883	-11.605602
23:06:53	03/12/10	-77.79796	-11.605663
23:06:54	03/12/10	-77.797978	-11.60572
23:06:55	03/12/10	-77.797963	-11.605757
23:06:56	03/12/10	-77.797935	-11.605797
23:06:57	03/12/10	-77.7979	-11.605828
23:06:58	03/12/10	-77.797847	-11.605842
23:06:59	03/12/10	-77.797757	-11.605852
23:07:00	03/12/10	-77.797633	-11.605865
23:07:01	03/12/10	-77.797545	-11.605875
23:07:02	03/12/10	-77.79747	-11.605812
23:07:03	03/12/10	-77.797408	-11.605767
23:07:04	03/12/10	-77.797318	-11.605762
23:07:05	03/12/10	-77.797242	-11.605712
23:07:06	03/12/10	-77.797192	-11.605692
23:07:07	03/12/10	-77.797128	-11.605743
23:07:08	03/12/10	-77.797117	-11.605798
23:07:09	03/12/10	-77.797107	-11.605903
23:07:10	03/12/10	-77.797135	-11.605938
23:07:11	03/12/10	-77.797158	-11.606013
23:07:12	03/12/10	-77.797207	-11.606088
23:07:13	03/12/10	-77.797245	-11.606175
23:07:14	03/12/10	-77.7973	-11.606263
23:07:15	03/12/10	-77.797337	-11.606347
23:07:16	03/12/10	-77.797368	-11.60642
23:07:17	03/12/10	-77.797372	-11.606473
23:07:18	03/12/10	-77.797385	-11.606532
23:07:19	03/12/10	-77.797388	-11.606588
23:07:20	03/12/10	-77.797372	-11.606647
23:07:21	03/12/10	-77.79734	-11.606702
23:07:22	03/12/10	-77.79732	-11.60678
23:07:23	03/12/10	-77.7973	-11.606842
23:07:24	03/12/10	-77.797343	-11.606932
23:07:25	03/12/10	-77.797372	-11.607028
23:07:26	03/12/10	-77.797388	-11.607097
23:07:27	03/12/10	-77.797418	-11.607172
23:07:28	03/12/10	-77.797467	-11.60726
23:07:29	03/12/10	-77.797502	-11.607357
23:07:30	03/12/10	-77.797517	-11.607437
23:07:31	03/12/10	-77.797543	-11.607513
23:07:32	03/12/10	-77.797613	-11.607595
23:07:33	03/12/10	-77.797652	-11.607668
23:07:34	03/12/10	-77.797745	-11.607728
23:07:35	03/12/10	-77.797847	-11.607802
23:07:36	03/12/10	-77.797968	-11.607888
23:07:37	03/12/10	-77.798078	-11.607968
23:07:38	03/12/10	-77.798163	-11.608045
23:07:39	03/12/10	-77.798258	-11.608127
23:07:40	03/12/10	-77.79834	-11.60821
23:07:41	03/12/10	-77.798408	-11.608303
23:07:42	03/12/10	-77.798457	-11.608397
23:07:43	03/12/10	-77.798502	-11.608492
23:07:44	03/12/10	-77.798538	-11.608595
23:07:45	03/12/10	-77.79858	-11.6087
23:07:46	03/12/10	-77.798613	-11.608785
23:07:47	03/12/10	-77.798692	-11.608882
23:07:48	03/12/10	-77.798748	-11.60896
23:07:49	03/12/10	-77.798793	-11.609018
23:07:50	03/12/10	-77.798848	-11.609085
23:07:51	03/12/10	-77.798885	-11.60913
23:07:52	03/12/10	-77.798888	-11.609177
23:07:53	03/12/10	-77.79889	-11.609255
23:07:54	03/12/10	-77.798865	-11.60934
23:07:55	03/12/10	-77.79886	-11.609452
23:07:56	03/12/10	-77.798853	-11.609552
23:07:57	03/12/10	-77.798838	-11.609658
23:07:58	03/12/10	-77.798805	-11.609743
23:07:59	03/12/10	-77.798777	-11.60983
23:08:00	03/12/10	-77.798752	-11.609925
23:08:01	03/12/10	-77.798728	-11.610005
23:08:02	03/12/10	-77.798732	-11.61011
23:08:03	03/12/10	-77.798748	-11.610232
23:08:04	03/12/10	-77.798775	-11.610332
23:08:05	03/12/10	-77.798775	-11.610437
23:08:06	03/12/10	-77.798782	-11.610532
23:08:07	03/12/10	-77.798767	-11.610622
23:08:08	03/12/10	-77.798733	-11.610712
23:08:09	03/12/10	-77.798692	-11.610795
23:08:10	03/12/10	-77.798638	-11.610865
23:08:11	03/12/10	-77.798587	-11.610928
23:08:12	03/12/10	-77.798545	-11.611002
23:08:13	03/12/10	-77.798507	-11.61108
23:08:14	03/12/10	-77.798468	-11.611157
23:08:15	03/12/10	-77.798435	-11.61123
23:08:16	03/12/10	-77.798388	-11.611305
23:08:17	03/12/10	-77.798327	-11.61137
23:08:18	03/12/10	-77.798238	-11.611388
23:08:19	03/12/10	-77.798135	-11.611383
23:08:20	03/12/10	-77.798015	-11.611357
23:08:21	03/12/10	-77.79789	-11.61132
23:08:22	03/12/10	-77.797788	-11.611302
23:08:23	03/12/10	-77.797708	-11.611275
23:08:24	03/12/10	-77.797653	-11.611248
23:08:25	03/12/10	-77.797573	-11.611212
23:08:26	03/12/10	-77.797493	-11.611167
23:08:27	03/12/10	-77.797405	-11.611143
23:08:28	03/12/10	-77.797317	-11.611103
23:08:29	03/12/10	-77.797205	-11.61107
23:08:30	03/12/10	-77.797085	-11.611035
23:08:31	03/12/10	-77.796978	-11.610977
23:08:32	03/12/10	-77.796867	-11.610913
23:08:33	03/12/10	-77.796767	-11.610837
23:08:34	03/12/10	-77.796655	-11.61079
23:08:35	03/12/10	-77.796545	-11.610743
23:08:36	03/12/10	-77.796468	-11.610702
23:08:38	03/12/10	-77.796272	-11.610662
23:08:41	03/12/10	-77.796185	-11.610782
23:08:43	03/12/10	-77.796142	-11.610922
23:08:45	03/12/10	-77.796085	-11.611038
23:08:47	03/12/10	-77.796003	-11.611177
23:08:49	03/12/10	-77.795935	-11.611315
23:08:49	03/12/10	-77.795902	-11.611395
23:08:50	03/12/10	-77.795883	-11.61146
23:08:51	03/12/10	-77.795847	-11.61167
23:08:52	03/12/10	-77.79584	-11.611792
23:08:53	03/12/10	-77.795845	-11.611908
23:08:54	03/12/10	-77.795853	-11.612013
23:08:55	03/12/10	-77.795868	-11.612133
23:08:56	03/12/10	-77.795885	-11.612242
23:08:57	03/12/10	-77.7959	-11.612345
23:08:58	03/12/10	-77.795915	-11.612452
23:08:59	03/12/10	-77.795945	-11.612542
23:09:00	03/12/10	-77.795978	-11.612638
23:09:01	03/12/10	-77.79601	-11.612725
23:09:02	03/12/10	-77.796042	-11.61281
23:09:03	03/12/10	-77.79607	-11.612907
23:09:04	03/12/10	-77.796095	-11.613
23:09:05	03/12/10	-77.796132	-11.613095
23:09:06	03/12/10	-77.796177	-11.613187
23:09:07	03/12/10	-77.796207	-11.61327
23:09:08	03/12/10	-77.796215	-11.613342
23:09:09	03/12/10	-77.796212	-11.61341
23:09:10	03/12/10	-77.796187	-11.613475
23:09:11	03/12/10	-77.796138	-11.613523
23:09:12	03/12/10	-77.79606	-11.613568
23:09:13	03/12/10	-77.795968	-11.613597
23:09:14	03/12/10	-77.795867	-11.613617
23:09:15	03/12/10	-77.795743	-11.613645
23:09:16	03/12/10	-77.795622	-11.613698
23:09:17	03/12/10	-77.795513	-11.613742
23:09:18	03/12/10	-77.795418	-11.613782
23:09:19	03/12/10	-77.795322	-11.613822
23:09:21	03/12/10	-77.794985	-11.613938
23:09:24	03/12/10	-77.794712	-11.613928
23:09:26	03/12/10	-77.7944	-11.613858
23:09:28	03/12/10	-77.794218	-11.613792
23:09:30	03/12/10	-77.79399	-11.613687
23:09:32	03/12/10	-77.79378	-11.613437
23:09:34	03/12/10	-77.793578	-11.613242
23:09:36	03/12/10	-77.79343	-11.612997
23:09:38	03/12/10	-77.793227	-11.612798
23:09:39	03/12/10	-77.79302	-11.61262
23:09:40	03/12/10	-77.792968	-11.612557
23:09:41	03/12/10	-77.792907	-11.61251
23:09:42	03/12/10	-77.792762	-11.6124
23:09:43	03/12/10	-77.792642	-11.612265
23:09:44	03/12/10	-77.792527	-11.612142
23:09:45	03/12/10	-77.792415	-11.612033
23:09:46	03/12/10	-77.792295	-11.611947
23:09:47	03/12/10	-77.792183	-11.611852
23:09:48	03/12/10	-77.792063	-11.611767
23:09:49	03/12/10	-77.791932	-11.611698
23:09:50	03/12/10	-77.791817	-11.61163
23:09:51	03/12/10	-77.7917	-11.611592
23:09:53	03/12/10	-77.791377	-11.611392
23:09:56	03/12/10	-77.791162	-11.611282
23:09:58	03/12/10	-77.790943	-11.611228
23:10:00	03/12/10	-77.790715	-11.61121
23:10:02	03/12/10	-77.790485	-11.611173
23:10:04	03/12/10	-77.790217	-11.611138
23:10:06	03/12/10	-77.789957	-11.611077
23:10:08	03/12/10	-77.789667	-11.610975
23:10:10	03/12/10	-77.789368	-11.610838
23:10:12	03/12/10	-77.789068	-11.610735
23:10:14	03/12/10	-77.788785	-11.610598
23:10:16	03/12/10	-77.788568	-11.610375
23:10:18	03/12/10	-77.788365	-11.610117
23:10:20	03/12/10	-77.788145	-11.609878
23:10:22	03/12/10	-77.787903	-11.60969
23:10:24	03/12/10	-77.78766	-11.609515
23:10:26	03/12/10	-77.787425	-11.609348
23:10:28	03/12/10	-77.787223	-11.609193
23:10:30	03/12/10	-77.787032	-11.609062
23:10:32	03/12/10	-77.786792	-11.609035
23:10:34	03/12/10	-77.786562	-11.60898
23:10:36	03/12/10	-77.786297	-11.608968
23:10:38	03/12/10	-77.786028	-11.60896
23:10:40	03/12/10	-77.78582	-11.608872
23:10:42	03/12/10	-77.785567	-11.608868
23:10:44	03/12/10	-77.785267	-11.608798
23:10:46	03/12/10	-77.785028	-11.608703
23:10:48	03/12/10	-77.784753	-11.60866
23:10:50	03/12/10	-77.784482	-11.608593
23:10:52	03/12/10	-77.784228	-11.608585
23:10:54	03/12/10	-77.78397	-11.608592
23:10:56	03/12/10	-77.78372	-11.608678
23:10:58	03/12/10	-77.783477	-11.608693
23:11:00	03/12/10	-77.78324	-11.608673
23:11:02	03/12/10	-77.783	-11.608655
23:11:04	03/12/10	-77.782755	-11.608647
23:11:06	03/12/10	-77.782523	-11.608625
23:11:08	03/12/10	-77.782282	-11.608638
23:11:10	03/12/10	-77.782037	-11.608613
23:11:12	03/12/10	-77.7818	-11.608568
23:11:14	03/12/10	-77.781552	-11.608593
23:11:16	03/12/10	-77.781267	-11.608592
23:11:18	03/12/10	-77.78102	-11.608542
23:11:20	03/12/10	-77.780723	-11.608555
23:11:22	03/12/10	-77.780465	-11.60848
23:11:24	03/12/10	-77.78023	-11.608377
23:11:26	03/12/10	-77.779985	-11.608313
23:11:28	03/12/10	-77.779735	-11.608262
23:11:30	03/12/10	-77.779508	-11.60819
23:11:32	03/12/10	-77.779275	-11.608117
23:11:34	03/12/10	-77.779022	-11.608053
23:11:36	03/12/10	-77.778752	-11.60798
23:11:38	03/12/10	-77.778502	-11.60781
23:11:40	03/12/10	-77.778245	-11.607667
23:11:42	03/12/10	-77.777983	-11.607562
23:11:44	03/12/10	-77.777725	-11.607467
23:11:45	03/12/10	-77.777477	-11.607312
23:11:48	03/12/10	-77.77722	-11.607187
23:11:50	03/12/10	-77.776997	-11.607105
23:11:52	03/12/10	-77.776795	-11.606962
23:11:54	03/12/10	-77.776572	-11.606847
23:11:56	03/12/10	-77.776327	-11.60674
23:11:58	03/12/10	-77.776073	-11.606653
23:12:00	03/12/10	-77.775825	-11.606617
23:12:02	03/12/10	-77.775595	-11.606528
23:12:04	03/12/10	-77.775352	-11.60646
23:12:06	03/12/10	-77.775102	-11.606393
23:12:08	03/12/10	-77.774858	-11.606413
23:12:10	03/12/10	-77.774618	-11.606407
23:12:12	03/12/10	-77.774377	-11.606403
23:12:14	03/12/10	-77.774152	-11.606383
23:12:16	03/12/10	-77.773883	-11.606325
23:12:18	03/12/10	-77.773615	-11.606298
23:12:20	03/12/10	-77.773347	-11.606252
23:12:22	03/12/10	-77.773087	-11.606268
23:12:24	03/12/10	-77.77283	-11.606335
23:12:26	03/12/10	-77.772565	-11.606398
23:12:28	03/12/10	-77.772292	-11.606452
23:12:30	03/12/10	-77.772008	-11.606545
23:12:32	03/12/10	-77.771702	-11.606643
23:12:34	03/12/10	-77.771425	-11.606688
23:12:36	03/12/10	-77.771137	-11.606677
23:12:38	03/12/10	-77.770848	-11.606668
23:12:39	03/12/10	-77.770572	-11.606578
23:12:42	03/12/10	-77.77032	-11.606443
23:12:44	03/12/10	-77.770033	-11.606393
23:12:46	03/12/10	-77.769757	-11.60634
23:12:48	03/12/10	-77.769475	-11.606277
23:12:50	03/12/10	-77.769218	-11.60626
23:12:52	03/12/10	-77.768982	-11.606258
23:12:54	03/12/10	-77.768752	-11.60628
23:12:56	03/12/10	-77.768518	-11.606287
23:12:58	03/12/10	-77.768278	-11.606358
23:12:58	03/12/10	-77.768205	-11.606407
23:12:59	03/12/10	-77.768135	-11.606448
23:13:00	03/12/10	-77.767963	-11.60658
23:13:01	03/12/10	-77.767805	-11.606593
23:13:02	03/12/10	-77.767658	-11.606607
23:13:03	03/12/10	-77.76752	-11.6066
23:13:04	03/12/10	-77.767377	-11.606582
23:13:05	03/12/10	-77.767238	-11.606537
23:13:06	03/12/10	-77.767097	-11.606492
23:13:07	03/12/10	-77.76696	-11.606455
23:13:08	03/12/10	-77.766825	-11.60644
23:13:09	03/12/10	-77.766688	-11.606423
23:13:10	03/12/10	-77.766557	-11.606402
23:13:11	03/12/10	-77.766425	-11.606375
23:13:12	03/12/10	-77.76629	-11.606365
23:13:13	03/12/10	-77.766168	-11.606343
23:13:14	03/12/10	-77.766035	-11.606317
23:13:15	03/12/10	-77.765902	-11.606272
23:13:16	03/12/10	-77.765768	-11.606197
23:13:17	03/12/10	-77.765643	-11.60611
23:13:18	03/12/10	-77.765518	-11.60605
23:13:19	03/12/10	-77.765392	-11.605998
23:13:20	03/12/10	-77.765268	-11.605962
23:13:21	03/12/10	-77.765148	-11.605953
23:13:22	03/12/10	-77.765033	-11.60595
23:13:23	03/12/10	-77.764908	-11.605942
23:13:24	03/12/10	-77.764773	-11.605925
23:13:25	03/12/10	-77.764637	-11.605902
23:13:26	03/12/10	-77.764498	-11.605883
23:13:27	03/12/10	-77.764365	-11.605867
23:13:28	03/12/10	-77.764232	-11.605845
23:13:29	03/12/10	-77.764098	-11.605815
23:13:30	03/12/10	-77.763967	-11.60577
23:13:31	03/12/10	-77.763832	-11.605723
23:13:32	03/12/10	-77.763695	-11.605668
23:13:33	03/12/10	-77.763557	-11.605602
23:13:34	03/12/10	-77.763418	-11.605537
23:13:35	03/12/10	-77.763282	-11.60548
23:13:36	03/12/10	-77.763152	-11.605432
23:13:37	03/12/10	-77.763017	-11.605398
23:13:38	03/12/10	-77.76288	-11.605365
23:13:39	03/12/10	-77.762747	-11.605325
23:13:40	03/12/10	-77.762617	-11.605295
23:13:41	03/12/10	-77.762488	-11.605277
23:13:42	03/12/10	-77.76236	-11.605268
23:13:43	03/12/10	-77.76223	-11.605257
23:13:44	03/12/10	-77.7621	-11.605252
23:13:45	03/12/10	-77.761973	-11.605253
23:13:46	03/12/10	-77.761847	-11.605263
23:13:47	03/12/10	-77.761728	-11.60526
23:13:48	03/12/10	-77.761602	-11.605247
23:13:49	03/12/10	-77.761468	-11.605217
23:13:50	03/12/10	-77.761343	-11.605155
23:13:51	03/12/10	-77.761227	-11.605048
23:13:52	03/12/10	-77.761123	-11.60491
23:13:53	03/12/10	-77.761037	-11.604713
23:13:54	03/12/10	-77.76093	-11.604578
23:13:55	03/12/10	-77.760815	-11.604463
23:13:56	03/12/10	-77.76069	-11.604362
23:13:57	03/12/10	-77.760563	-11.604268
23:13:58	03/12/10	-77.76044	-11.60419
23:13:59	03/12/10	-77.760312	-11.604125
23:14:00	03/12/10	-77.760185	-11.60405
23:14:01	03/12/10	-77.760055	-11.60398
23:14:02	03/12/10	-77.759922	-11.603923
23:14:03	03/12/10	-77.75979	-11.603875
23:14:04	03/12/10	-77.759653	-11.603833
23:14:05	03/12/10	-77.759518	-11.6038
23:14:06	03/12/10	-77.759388	-11.60378
23:14:07	03/12/10	-77.759265	-11.603767
23:14:08	03/12/10	-77.759142	-11.603755
23:14:09	03/12/10	-77.759017	-11.603742
23:14:10	03/12/10	-77.75888	-11.60372
23:14:11	03/12/10	-77.758743	-11.6037
23:14:13	03/12/10	-77.758352	-11.603622
23:14:16	03/12/10	-77.758087	-11.603568
23:14:18	03/12/10	-77.757823	-11.603527
23:14:18	03/12/10	-77.757758	-11.603535
23:14:19	03/12/10	-77.757693	-11.60353
23:14:20	03/12/10	-77.757558	-11.603527
23:14:21	03/12/10	-77.757422	-11.603522
23:14:22	03/12/10	-77.757275	-11.603508
23:14:23	03/12/10	-77.757115	-11.603477
23:14:24	03/12/10	-77.756968	-11.603412
23:14:25	03/12/10	-77.756823	-11.603355
23:14:26	03/12/10	-77.756678	-11.603308
23:14:27	03/12/10	-77.756543	-11.603268
23:14:28	03/12/10	-77.756408	-11.603237
23:14:29	03/12/10	-77.75628	-11.60321
23:14:30	03/12/10	-77.756152	-11.603208
23:14:31	03/12/10	-77.756038	-11.603227
23:14:32	03/12/10	-77.755923	-11.603263
23:14:33	03/12/10	-77.755817	-11.60331
23:14:36	03/12/10	-77.755442	-11.603403
23:14:38	03/12/10	-77.755197	-11.603427
23:14:40	03/12/10	-77.754958	-11.603448
23:14:42	03/12/10	-77.75472	-11.603448
23:14:44	03/12/10	-77.754445	-11.603395
23:14:46	03/12/10	-77.754152	-11.603342
23:14:48	03/12/10	-77.753905	-11.60331
23:14:50	03/12/10	-77.753647	-11.60331
23:14:52	03/12/10	-77.753468	-11.603225
23:14:54	03/12/10	-77.753157	-11.603127
23:14:56	03/12/10	-77.752903	-11.60301
23:14:58	03/12/10	-77.752635	-11.602888
23:14:59	03/12/10	-77.752367	-11.602825
23:15:02	03/12/10	-77.752117	-11.602748
23:15:04	03/12/10	-77.751848	-11.602675
23:15:06	03/12/10	-77.751605	-11.602585
23:15:08	03/12/10	-77.7513	-11.602567
23:15:10	03/12/10	-77.751013	-11.602405
23:15:12	03/12/10	-77.750743	-11.602297
23:15:14	03/12/10	-77.7505	-11.602207
23:15:14	03/12/10	-77.750428	-11.602183
23:15:15	03/12/10	-77.750365	-11.602158
23:15:16	03/12/10	-77.750205	-11.602135
23:15:17	03/12/10	-77.750053	-11.602097
23:15:18	03/12/10	-77.749908	-11.602045
23:15:19	03/12/10	-77.749758	-11.601995
23:15:20	03/12/10	-77.749617	-11.601933
23:15:21	03/12/10	-77.749478	-11.601872
23:15:22	03/12/10	-77.749337	-11.601803
23:15:23	03/12/10	-77.749207	-11.601735
23:15:24	03/12/10	-77.749077	-11.601665
23:15:25	03/12/10	-77.74895	-11.601585
23:15:26	03/12/10	-77.748822	-11.601508
23:15:27	03/12/10	-77.74869	-11.601435
23:15:29	03/12/10	-77.74829	-11.60123
23:15:32	03/12/10	-77.748018	-11.601093
23:15:34	03/12/10	-77.747767	-11.600938
23:15:36	03/12/10	-77.747547	-11.600728
23:15:38	03/12/10	-77.747403	-11.600485
23:15:40	03/12/10	-77.74738	-11.600235
23:15:42	03/12/10	-77.747205	-11.599892
23:15:44	03/12/10	-77.747038	-11.599517
23:15:46	03/12/10	-77.746872	-11.599222
23:15:48	03/12/10	-77.746713	-11.598938
23:15:50	03/12/10	-77.74663	-11.598612
23:15:52	03/12/10	-77.746483	-11.598353
23:15:54	03/12/10	-77.746342	-11.598128
23:15:54	03/12/10	-77.746282	-11.59813
23:15:55	03/12/10	-77.746247	-11.598092
23:15:56	03/12/10	-77.746115	-11.598053
23:15:57	03/12/10	-77.745973	-11.597995
23:15:58	03/12/10	-77.745858	-11.5979
23:15:59	03/12/10	-77.745747	-11.597817
23:16:00	03/12/10	-77.745623	-11.59773
23:16:01	03/12/10	-77.745497	-11.59765
23:16:02	03/12/10	-77.745365	-11.597573
23:16:03	03/12/10	-77.74523	-11.597513
23:16:04	03/12/10	-77.74509	-11.597467
23:16:05	03/12/10	-77.744958	-11.597403
23:16:06	03/12/10	-77.744822	-11.597353
23:16:07	03/12/10	-77.744683	-11.597312
23:16:10	03/12/10	-77.744283	-11.59718
23:16:12	03/12/10	-77.744047	-11.597138
23:16:14	03/12/10	-77.743805	-11.597118
23:16:16	03/12/10	-77.743545	-11.597072
23:16:18	03/12/10	-77.743278	-11.597045
23:16:20	03/12/10	-77.74304	-11.597027
23:16:22	03/12/10	-77.742783	-11.596982
23:16:24	03/12/10	-77.74253	-11.596943
23:16:26	03/12/10	-77.742267	-11.596925
23:16:28	03/12/10	-77.742005	-11.596922
23:16:30	03/12/10	-77.741732	-11.59686
23:16:32	03/12/10	-77.741453	-11.596798
23:16:34	03/12/10	-77.741177	-11.596678
23:16:36	03/12/10	-77.74087	-11.596553
23:16:38	03/12/10	-77.740602	-11.596362
23:16:40	03/12/10	-77.740318	-11.596212
23:16:42	03/12/10	-77.740045	-11.59608
23:16:44	03/12/10	-77.739825	-11.595985
23:16:46	03/12/10	-77.739567	-11.595975
23:16:48	03/12/10	-77.739335	-11.595942
23:16:50	03/12/10	-77.73912	-11.59579
23:16:52	03/12/10	-77.738905	-11.595532
23:16:54	03/12/10	-77.738673	-11.59544
23:16:56	03/12/10	-77.738402	-11.595315
23:16:58	03/12/10	-77.738142	-11.595175
23:16:59	03/12/10	-77.737885	-11.595035
23:17:02	03/12/10	-77.737607	-11.594875
23:17:04	03/12/10	-77.737352	-11.594733
23:17:06	03/12/10	-77.737077	-11.59462
23:17:08	03/12/10	-77.736832	-11.594533
23:17:10	03/12/10	-77.736602	-11.594488
23:17:12	03/12/10	-77.736375	-11.59443
23:17:14	03/12/10	-77.73624	-11.59434
23:17:16	03/12/10	-77.735947	-11.594168
23:17:18	03/12/10	-77.735727	-11.594043
23:17:20	03/12/10	-77.735515	-11.593963
23:17:22	03/12/10	-77.735305	-11.593862
23:17:24	03/12/10	-77.735038	-11.593817
23:17:26	03/12/10	-77.734818	-11.593753
23:17:28	03/12/10	-77.734545	-11.59368
23:17:30	03/12/10	-77.734263	-11.593582
23:17:31	03/12/10	-77.733992	-11.593467
23:17:34	03/12/10	-77.733732	-11.593343
23:17:36	03/12/10	-77.733458	-11.593255
23:17:38	03/12/10	-77.733173	-11.593192
23:17:40	03/12/10	-77.732928	-11.593193
23:17:42	03/12/10	-77.732657	-11.593167
23:17:44	03/12/10	-77.732393	-11.593083
23:17:46	03/12/10	-77.732088	-11.593023
23:17:48	03/12/10	-77.731823	-11.592978
23:17:50	03/12/10	-77.731562	-11.592937
23:17:52	03/12/10	-77.731283	-11.592932
23:17:54	03/12/10	-77.731037	-11.592905
23:17:56	03/12/10	-77.730788	-11.592858
23:17:58	03/12/10	-77.730533	-11.592763
23:18:00	03/12/10	-77.730282	-11.59264
23:18:02	03/12/10	-77.730003	-11.592522
23:18:04	03/12/10	-77.729705	-11.592362
23:18:06	03/12/10	-77.729433	-11.59225
23:18:08	03/12/10	-77.729167	-11.59214
23:18:10	03/12/10	-77.728913	-11.592083
23:18:12	03/12/10	-77.728673	-11.592022
23:18:14	03/12/10	-77.728437	-11.591968
23:18:16	03/12/10	-77.728168	-11.591912
23:18:18	03/12/10	-77.727873	-11.591843
23:18:20	03/12/10	-77.727633	-11.591687
23:18:22	03/12/10	-77.727365	-11.591622
23:18:24	03/12/10	-77.727078	-11.591598
23:18:26	03/12/10	-77.726803	-11.59155
23:18:28	03/12/10	-77.72653	-11.59149
23:18:30	03/12/10	-77.726247	-11.591492
23:18:32	03/12/10	-77.72598	-11.591512
23:18:34	03/12/10	-77.725708	-11.591505
23:18:36	03/12/10	-77.725423	-11.59151
23:18:38	03/12/10	-77.725152	-11.591513
23:18:40	03/12/10	-77.724887	-11.591527
23:18:42	03/12/10	-77.724613	-11.591532
23:18:44	03/12/10	-77.724328	-11.591483
23:18:46	03/12/10	-77.723998	-11.591415
23:18:48	03/12/10	-77.723723	-11.591255
23:18:50	03/12/10	-77.723405	-11.591142
23:18:52	03/12/10	-77.723098	-11.591072
23:18:54	03/12/10	-77.722817	-11.591002
23:18:56	03/12/10	-77.722563	-11.590962
23:18:57	03/12/10	-77.7223	-11.5909
23:19:00	03/12/10	-77.72203	-11.590885
23:19:02	03/12/10	-77.721767	-11.590818
23:19:04	03/12/10	-77.721515	-11.590752
23:19:06	03/12/10	-77.721268	-11.590708
23:19:08	03/12/10	-77.721047	-11.590698
23:19:10	03/12/10	-77.720858	-11.590712
23:19:12	03/12/10	-77.720652	-11.590727
23:19:14	03/12/10	-77.720437	-11.590725
23:19:16	03/12/10	-77.720185	-11.590695
23:19:18	03/12/10	-77.719898	-11.590653
23:19:20	03/12/10	-77.719613	-11.590637
23:19:22	03/12/10	-77.719317	-11.590613
23:19:24	03/12/10	-77.719035	-11.590572
23:19:26	03/12/10	-77.718778	-11.590538
23:19:28	03/12/10	-77.718492	-11.590497
23:19:30	03/12/10	-77.718202	-11.590437
23:19:32	03/12/10	-77.717868	-11.590462
23:19:34	03/12/10	-77.717553	-11.590443
23:19:36	03/12/10	-77.717268	-11.590428
23:19:38	03/12/10	-77.71697	-11.59044
23:19:40	03/12/10	-77.716708	-11.590443
23:19:42	03/12/10	-77.716475	-11.59052
23:19:44	03/12/10	-77.716207	-11.590592
23:19:46	03/12/10	-77.71592	-11.59062
23:19:48	03/12/10	-77.715647	-11.590588
23:19:50	03/12/10	-77.715342	-11.59047
23:19:52	03/12/10	-77.715068	-11.590382
23:19:54	03/12/10	-77.714795	-11.590352
23:19:56	03/12/10	-77.714535	-11.590328
23:19:58	03/12/10	-77.714282	-11.590292
23:19:59	03/12/10	-77.714043	-11.590282
23:20:02	03/12/10	-77.71379	-11.590258
23:20:04	03/12/10	-77.713533	-11.590213
23:20:06	03/12/10	-77.713263	-11.590132
23:20:08	03/12/10	-77.712997	-11.590073
23:20:10	03/12/10	-77.71277	-11.590053
23:20:12	03/12/10	-77.712528	-11.590042
23:20:14	03/12/10	-77.712265	-11.59006
23:20:16	03/12/10	-77.711982	-11.590088
23:20:18	03/12/10	-77.711677	-11.590145
23:20:20	03/12/10	-77.71138	-11.590187
23:20:22	03/12/10	-77.711077	-11.5902
23:20:24	03/12/10	-77.710768	-11.590182
23:20:25	03/12/10	-77.710445	-11.590178
23:20:28	03/12/10	-77.71013	-11.590157
23:20:30	03/12/10	-77.709852	-11.590117
23:20:31	03/12/10	-77.709597	-11.59012
23:20:34	03/12/10	-77.709333	-11.590095
23:20:36	03/12/10	-77.709078	-11.590052
23:20:38	03/12/10	-77.708828	-11.590065
23:20:40	03/12/10	-77.708612	-11.590132
23:20:42	03/12/10	-77.708387	-11.5902
23:20:44	03/12/10	-77.708158	-11.590242
23:20:46	03/12/10	-77.70792	-11.590253
23:20:48	03/12/10	-77.707645	-11.590263
23:20:50	03/12/10	-77.707367	-11.59025
23:20:52	03/12/10	-77.7071	-11.590268
23:20:54	03/12/10	-77.706853	-11.590323
23:20:56	03/12/10	-77.706602	-11.590385
23:20:58	03/12/10	-77.706358	-11.59043
23:21:00	03/12/10	-77.706107	-11.590465
23:21:02	03/12/10	-77.70581	-11.590448
23:21:04	03/12/10	-77.705503	-11.590363
23:21:06	03/12/10	-77.705258	-11.590255
23:21:08	03/12/10	-77.705017	-11.59022
23:21:10	03/12/10	-77.704723	-11.590228
23:21:12	03/12/10	-77.704448	-11.590228
23:21:14	03/12/10	-77.704187	-11.590248
23:21:16	03/12/10	-77.703948	-11.590242
23:21:18	03/12/10	-77.703728	-11.590263
23:21:20	03/12/10	-77.703488	-11.590322
23:21:22	03/12/10	-77.703243	-11.590375
23:21:24	03/12/10	-77.70299	-11.590418
23:21:26	03/12/10	-77.702715	-11.590418
23:21:28	03/12/10	-77.702442	-11.590382
23:21:30	03/12/10	-77.702217	-11.590387
23:21:32	03/12/10	-77.70194	-11.590378
23:21:34	03/12/10	-77.701673	-11.590355
23:21:36	03/12/10	-77.701383	-11.590355
23:21:38	03/12/10	-77.701092	-11.590337
23:21:40	03/12/10	-77.70077	-11.590355
23:21:42	03/12/10	-77.700493	-11.590287
23:21:44	03/12/10	-77.700238	-11.590255
23:21:45	03/12/10	-77.700002	-11.59026
23:21:48	03/12/10	-77.699745	-11.590275
23:21:50	03/12/10	-77.699463	-11.590277
23:21:52	03/12/10	-77.69918	-11.590238
23:21:54	03/12/10	-77.6989	-11.590203
23:21:56	03/12/10	-77.698623	-11.590177
23:21:58	03/12/10	-77.698358	-11.590152
23:21:59	03/12/10	-77.698113	-11.590132
23:22:02	03/12/10	-77.697868	-11.590168
23:22:04	03/12/10	-77.697643	-11.590255
23:22:06	03/12/10	-77.697382	-11.59032
23:22:08	03/12/10	-77.697128	-11.59038
23:22:08	03/12/10	-77.697058	-11.590415
23:22:09	03/12/10	-77.696992	-11.590442
23:22:10	03/12/10	-77.69686	-11.590523
23:22:11	03/12/10	-77.69671	-11.590573
23:22:12	03/12/10	-77.696568	-11.590548
23:22:13	03/12/10	-77.696423	-11.590498
23:22:14	03/12/10	-77.696278	-11.590428
23:22:15	03/12/10	-77.696137	-11.590382
23:22:16	03/12/10	-77.695997	-11.590358
23:22:17	03/12/10	-77.695862	-11.590358
23:22:18	03/12/10	-77.695732	-11.59037
23:22:19	03/12/10	-77.695612	-11.59041
23:22:20	03/12/10	-77.695498	-11.590462
23:22:21	03/12/10	-77.695377	-11.590505
23:22:24	03/12/10	-77.695015	-11.590585
23:22:26	03/12/10	-77.694747	-11.590632
23:22:28	03/12/10	-77.69447	-11.590662
23:22:30	03/12/10	-77.694207	-11.590687
23:22:32	03/12/10	-77.693965	-11.590743
23:22:34	03/12/10	-77.693727	-11.590783
23:22:36	03/12/10	-77.693488	-11.5908
23:22:38	03/12/10	-77.693232	-11.59078
23:22:40	03/12/10	-77.692975	-11.590762
23:22:42	03/12/10	-77.692705	-11.59073
23:22:44	03/12/10	-77.692425	-11.590687
23:22:46	03/12/10	-77.692147	-11.590655
23:22:48	03/12/10	-77.691943	-11.590632
23:22:50	03/12/10	-77.691728	-11.59074
23:22:52	03/12/10	-77.691565	-11.590757
23:22:54	03/12/10	-77.691403	-11.590808
23:22:56	03/12/10	-77.691232	-11.590818
23:22:58	03/12/10	-77.69098	-11.590793
23:22:59	03/12/10	-77.690707	-11.590743
23:23:02	03/12/10	-77.690467	-11.590672
23:23:04	03/12/10	-77.690117	-11.590598
23:23:06	03/12/10	-77.68982	-11.590577
23:23:08	03/12/10	-77.689538	-11.59052
23:23:08	03/12/10	-77.689457	-11.590493
23:23:09	03/12/10	-77.689368	-11.590478
23:23:10	03/12/10	-77.689173	-11.590462
23:23:11	03/12/10	-77.68902	-11.590427
23:23:12	03/12/10	-77.688887	-11.590398
23:23:13	03/12/10	-77.688747	-11.590373
23:23:14	03/12/10	-77.688618	-11.590323
23:23:15	03/12/10	-77.688493	-11.590252
23:23:16	03/12/10	-77.688358	-11.590167
23:23:17	03/12/10	-77.688227	-11.59006
23:23:18	03/12/10	-77.688072	-11.589955
23:23:19	03/12/10	-77.687933	-11.589867
23:23:20	03/12/10	-77.687795	-11.58978
23:23:21	03/12/10	-77.687655	-11.589687
23:23:22	03/12/10	-77.687518	-11.58961
23:23:23	03/12/10	-77.687382	-11.589558
23:23:24	03/12/10	-77.687242	-11.589522
23:23:25	03/12/10	-77.687103	-11.589502
23:23:26	03/12/10	-77.686963	-11.589487
23:23:27	03/12/10	-77.686827	-11.589482
23:23:28	03/12/10	-77.686695	-11.589472
23:23:29	03/12/10	-77.686562	-11.589458
23:23:30	03/12/10	-77.686427	-11.589427
23:23:31	03/12/10	-77.686283	-11.589387
23:23:32	03/12/10	-77.686142	-11.589348
23:23:33	03/12/10	-77.685998	-11.589308
23:23:34	03/12/10	-77.685852	-11.589278
23:23:35	03/12/10	-77.685702	-11.589255
23:23:36	03/12/10	-77.685562	-11.589243
23:23:37	03/12/10	-77.685423	-11.589243
23:23:38	03/12/10	-77.685282	-11.58924
23:23:39	03/12/10	-77.685137	-11.589227
23:23:40	03/12/10	-77.684992	-11.58919
23:23:41	03/12/10	-77.684852	-11.589123
23:23:42	03/12/10	-77.684708	-11.58903
23:23:43	03/12/10	-77.684578	-11.588977
23:23:44	03/12/10	-77.684438	-11.588953
23:23:45	03/12/10	-77.684302	-11.58894
23:23:46	03/12/10	-77.684182	-11.588962
23:23:47	03/12/10	-77.684072	-11.58899
23:23:48	03/12/10	-77.683953	-11.589033
23:23:49	03/12/10	-77.68383	-11.589062
23:23:50	03/12/10	-77.683698	-11.589087
23:23:51	03/12/10	-77.683565	-11.589103
23:23:52	03/12/10	-77.683433	-11.589113
23:23:53	03/12/10	-77.683312	-11.58912
23:23:54	03/12/10	-77.683185	-11.589125
23:23:55	03/12/10	-77.683057	-11.58912
23:23:56	03/12/10	-77.682923	-11.589105
23:23:57	03/12/10	-77.68278	-11.589082
23:23:58	03/12/10	-77.682632	-11.58905
23:23:59	03/12/10	-77.682488	-11.589027
23:24:00	03/12/10	-77.682345	-11.589017
23:24:01	03/12/10	-77.682203	-11.589003
23:24:02	03/12/10	-77.682062	-11.589003
23:24:03	03/12/10	-77.681923	-11.589015
23:24:04	03/12/10	-77.681795	-11.589043
23:24:05	03/12/10	-77.68167	-11.589075
23:24:06	03/12/10	-77.68154	-11.589103
23:24:07	03/12/10	-77.681408	-11.589117
23:24:08	03/12/10	-77.681273	-11.58911
23:24:09	03/12/10	-77.681122	-11.589082
23:24:10	03/12/10	-77.680973	-11.58907
23:24:11	03/12/10	-77.680828	-11.58907
23:24:12	03/12/10	-77.68069	-11.589082
23:24:13	03/12/10	-77.680553	-11.589093
23:24:14	03/12/10	-77.680417	-11.589098
23:24:15	03/12/10	-77.680267	-11.58909
23:24:16	03/12/10	-77.680125	-11.589087
23:24:17	03/12/10	-77.679995	-11.589082
23:24:18	03/12/10	-77.679882	-11.589102
23:24:19	03/12/10	-77.679778	-11.589148
23:24:20	03/12/10	-77.679672	-11.589187
23:24:21	03/12/10	-77.679573	-11.589213
23:24:22	03/12/10	-77.679473	-11.589228
23:24:23	03/12/10	-77.679368	-11.58923
23:24:25	03/12/10	-77.679042	-11.589222
23:24:28	03/12/10	-77.67881	-11.589205
23:24:30	03/12/10	-77.678515	-11.589152
23:24:32	03/12/10	-77.678233	-11.589103
23:24:34	03/12/10	-77.677952	-11.58908
23:24:36	03/12/10	-77.677668	-11.589065
23:24:38	03/12/10	-77.67738	-11.58903
23:24:40	03/12/10	-77.677103	-11.588983
23:24:42	03/12/10	-77.67684	-11.588948
23:24:44	03/12/10	-77.676597	-11.58894
23:24:46	03/12/10	-77.676333	-11.588932
23:24:48	03/12/10	-77.67608	-11.588935
23:24:50	03/12/10	-77.675825	-11.589037
23:24:52	03/12/10	-77.675567	-11.589007
23:24:54	03/12/10	-77.675298	-11.588893
23:24:56	03/12/10	-77.675015	-11.588747
23:24:58	03/12/10	-77.674735	-11.588607
23:24:59	03/12/10	-77.67448	-11.588528
23:25:02	03/12/10	-77.67422	-11.58848
23:25:04	03/12/10	-77.673935	-11.588458
23:25:06	03/12/10	-77.673648	-11.58844
23:25:08	03/12/10	-77.673378	-11.588447
23:25:10	03/12/10	-77.67312	-11.58845
23:25:11	03/12/10	-77.672875	-11.588358
23:25:14	03/12/10	-77.672598	-11.588337
23:25:16	03/12/10	-77.672335	-11.58831
23:25:18	03/12/10	-77.67205	-11.588245
23:25:20	03/12/10	-77.671748	-11.588215
23:25:21	03/12/10	-77.671475	-11.588225
23:25:24	03/12/10	-77.67118	-11.5882
23:25:26	03/12/10	-77.670882	-11.588155
23:25:28	03/12/10	-77.670622	-11.588098
23:25:30	03/12/10	-77.670347	-11.588068
23:25:32	03/12/10	-77.670088	-11.58805
23:25:34	03/12/10	-77.66981	-11.588065
23:25:36	03/12/10	-77.669527	-11.588097
23:25:38	03/12/10	-77.669297	-11.588102
23:25:40	03/12/10	-77.66905	-11.588193
23:25:42	03/12/10	-77.66882	-11.588258
23:25:44	03/12/10	-77.668565	-11.588302
23:25:46	03/12/10	-77.668288	-11.588298
23:25:48	03/12/10	-77.668005	-11.588298
23:25:50	03/12/10	-77.66772	-11.588305
23:25:52	03/12/10	-77.667437	-11.588345
23:25:54	03/12/10	-77.667205	-11.588358
23:25:56	03/12/10	-77.666973	-11.588407
23:25:56	03/12/10	-77.666898	-11.58847
23:25:57	03/12/10	-77.666828	-11.588498
23:25:58	03/12/10	-77.66667	-11.588575
23:25:59	03/12/10	-77.66651	-11.588612
23:26:00	03/12/10	-77.66635	-11.588593
23:26:01	03/12/10	-77.66619	-11.588567
23:26:02	03/12/10	-77.666038	-11.588563
23:26:03	03/12/10	-77.665925	-11.58859
23:26:04	03/12/10	-77.66582	-11.588618
23:26:05	03/12/10	-77.665733	-11.588668
23:26:06	03/12/10	-77.66563	-11.5887
23:26:07	03/12/10	-77.665515	-11.58873
23:26:08	03/12/10	-77.665392	-11.58875
23:26:09	03/12/10	-77.665265	-11.588768
23:26:11	03/12/10	-77.664862	-11.588772
23:26:14	03/12/10	-77.664585	-11.588753
23:26:16	03/12/10	-77.664298	-11.588737
23:26:18	03/12/10	-77.664008	-11.58871
23:26:20	03/12/10	-77.663718	-11.588668
23:26:22	03/12/10	-77.663417	-11.588592
23:26:24	03/12/10	-77.663127	-11.588528
23:26:25	03/12/10	-77.662823	-11.588477
23:26:28	03/12/10	-77.662572	-11.58844
23:26:30	03/12/10	-77.662308	-11.588422
23:26:32	03/12/10	-77.662032	-11.588403
23:26:34	03/12/10	-77.661747	-11.588383
23:26:36	03/12/10	-77.661478	-11.588353
23:26:38	03/12/10	-77.661228	-11.588333
23:26:40	03/12/10	-77.660972	-11.588297
23:26:42	03/12/10	-77.660703	-11.588262
23:26:44	03/12/10	-77.660455	-11.588193
23:26:46	03/12/10	-77.660172	-11.588138
23:26:47	03/12/10	-77.659875	-11.588105
23:26:50	03/12/10	-77.659567	-11.588097
23:26:52	03/12/10	-77.659292	-11.588095
23:26:54	03/12/10	-77.65904	-11.588108
23:26:56	03/12/10	-77.658805	-11.588115
23:26:58	03/12/10	-77.658567	-11.588135
23:27:00	03/12/10	-77.658327	-11.588085
23:27:02	03/12/10	-77.658047	-11.58804
23:27:04	03/12/10	-77.657782	-11.587955
23:27:06	03/12/10	-77.657515	-11.587878
23:27:06	03/12/10	-77.657432	-11.587892
23:27:07	03/12/10	-77.657353	-11.587893
23:27:08	03/12/10	-77.657202	-11.587923
23:27:09	03/12/10	-77.657057	-11.587952
23:27:10	03/12/10	-77.656917	-11.58797
23:27:11	03/12/10	-77.656768	-11.587997
23:27:12	03/12/10	-77.656618	-11.588012
23:27:13	03/12/10	-77.656468	-11.588002
23:27:14	03/12/10	-77.656325	-11.587992
23:27:15	03/12/10	-77.65619	-11.58798
23:27:16	03/12/10	-77.65605	-11.587973
23:27:17	03/12/10	-77.655905	-11.587952
23:27:18	03/12/10	-77.655762	-11.587927
23:27:21	03/12/10	-77.655372	-11.587842
23:27:23	03/12/10	-77.655122	-11.587813
23:27:23	03/12/10	-77.655053	-11.587805
23:27:24	03/12/10	-77.654995	-11.587792
23:27:25	03/12/10	-77.654835	-11.587788
23:27:26	03/12/10	-77.654692	-11.587753
23:27:27	03/12/10	-77.654563	-11.587705
23:27:28	03/12/10	-77.654437	-11.587683
23:27:29	03/12/10	-77.654303	-11.587673
23:27:30	03/12/10	-77.654165	-11.587675
23:27:31	03/12/10	-77.654032	-11.587673
23:27:32	03/12/10	-77.653888	-11.587658
23:27:33	03/12/10	-77.653742	-11.587662
23:27:34	03/12/10	-77.653597	-11.587672
23:27:35	03/12/10	-77.653457	-11.587695
23:27:36	03/12/10	-77.653315	-11.587737
23:27:39	03/12/10	-77.65289	-11.5878
23:27:41	03/12/10	-77.652617	-11.587842
23:27:43	03/12/10	-77.65237	-11.587892
23:27:45	03/12/10	-77.652152	-11.587962
23:27:47	03/12/10	-77.651933	-11.58804
23:27:49	03/12/10	-77.651705	-11.588093
23:27:51	03/12/10	-77.651433	-11.588053
23:27:53	03/12/10	-77.651183	-11.588007
23:27:55	03/12/10	-77.650898	-11.587983
23:27:57	03/12/10	-77.65062	-11.587965
23:27:59	03/12/10	-77.650323	-11.587955
23:28:01	03/12/10	-77.650053	-11.587967
23:28:03	03/12/10	-77.649768	-11.587978
23:28:05	03/12/10	-77.64948	-11.58796
23:28:07	03/12/10	-77.64921	-11.587953
23:28:09	03/12/10	-77.648945	-11.587963
23:28:11	03/12/10	-77.648695	-11.587998
23:28:13	03/12/10	-77.648443	-11.588063
23:28:15	03/12/10	-77.648142	-11.588098
23:28:19	03/12/10	-77.64756	-11.588005
23:28:20	03/12/10	-77.647342	-11.587952
23:28:21	03/12/10	-77.647198	-11.587892
23:28:22	03/12/10	-77.647048	-11.587838
23:28:23	03/12/10	-77.6469	-11.587808
23:28:24	03/12/10	-77.646753	-11.58779
23:28:25	03/12/10	-77.646608	-11.58777
23:28:26	03/12/10	-77.646465	-11.58778
23:28:27	03/12/10	-77.646318	-11.587785
23:28:28	03/12/10	-77.64617	-11.587773
23:28:29	03/12/10	-77.646018	-11.587765
23:28:30	03/12/10	-77.645865	-11.587758
23:28:33	03/12/10	-77.645428	-11.587708
23:28:33	03/12/10	-77.645372	-11.587713
23:28:34	03/12/10	-77.645307	-11.587717
23:28:35	03/12/10	-77.645163	-11.58772
23:28:36	03/12/10	-77.645022	-11.587737
23:28:37	03/12/10	-77.644887	-11.587758
23:28:38	03/12/10	-77.644747	-11.587783
23:28:39	03/12/10	-77.64462	-11.587813
23:28:40	03/12/10	-77.644498	-11.587852
23:28:41	03/12/10	-77.644385	-11.587895
23:28:42	03/12/10	-77.644275	-11.587933
23:28:43	03/12/10	-77.644147	-11.587963
23:28:44	03/12/10	-77.644017	-11.58798
23:28:45	03/12/10	-77.643877	-11.588013
23:28:46	03/12/10	-77.643758	-11.58804
23:28:49	03/12/10	-77.643393	-11.58813
23:28:51	03/12/10	-77.643133	-11.588168
23:28:53	03/12/10	-77.642837	-11.588148
23:28:55	03/12/10	-77.642535	-11.588163
23:28:57	03/12/10	-77.642247	-11.588193
23:28:59	03/12/10	-77.641983	-11.588157
23:29:01	03/12/10	-77.641702	-11.588112
23:29:03	03/12/10	-77.64146	-11.588078
23:29:05	03/12/10	-77.641182	-11.588095
23:29:07	03/12/10	-77.640897	-11.588097
23:29:09	03/12/10	-77.640632	-11.588072
23:29:11	03/12/10	-77.640373	-11.588062
23:29:11	03/12/10	-77.640298	-11.588063
23:29:12	03/12/10	-77.640233	-11.58806
23:29:13	03/12/10	-77.640073	-11.588085
23:29:14	03/12/10	-77.63993	-11.588095
23:29:15	03/12/10	-77.639782	-11.588075
23:29:16	03/12/10	-77.63963	-11.58808
23:29:17	03/12/10	-77.639478	-11.588078
23:29:18	03/12/10	-77.639338	-11.588068
23:29:19	03/12/10	-77.639198	-11.588078
23:29:20	03/12/10	-77.639067	-11.588107
23:29:21	03/12/10	-77.63894	-11.588128
23:29:22	03/12/10	-77.638797	-11.588152
23:29:23	03/12/10	-77.638657	-11.588147
23:29:24	03/12/10	-77.638512	-11.588137
23:29:27	03/12/10	-77.638085	-11.58814
23:29:29	03/12/10	-77.637858	-11.588157
23:29:31	03/12/10	-77.637622	-11.588223
23:29:33	03/12/10	-77.637375	-11.58823
23:29:35	03/12/10	-77.637137	-11.588268
23:29:37	03/12/10	-77.636915	-11.588298
23:29:39	03/12/10	-77.636657	-11.588315
23:29:41	03/12/10	-77.636387	-11.588333
23:29:43	03/12/10	-77.636122	-11.58834
23:29:45	03/12/10	-77.635867	-11.58836
23:29:47	03/12/10	-77.635603	-11.588383
23:29:47	03/12/10	-77.635532	-11.588387
23:29:48	03/12/10	-77.635457	-11.588398
23:29:49	03/12/10	-77.635305	-11.588422
23:29:50	03/12/10	-77.635162	-11.588438
23:29:51	03/12/10	-77.635018	-11.588452
23:29:52	03/12/10	-77.63489	-11.588453
23:29:53	03/12/10	-77.634755	-11.588468
23:29:54	03/12/10	-77.634612	-11.588482
23:29:55	03/12/10	-77.63447	-11.588478
23:29:56	03/12/10	-77.63432	-11.588467
23:29:57	03/12/10	-77.634177	-11.58844
23:29:58	03/12/10	-77.634028	-11.588408
23:29:59	03/12/10	-77.633877	-11.588375
23:30:00	03/12/10	-77.633725	-11.58833
23:30:03	03/12/10	-77.633292	-11.588208
23:30:05	03/12/10	-77.63303	-11.588168
23:30:07	03/12/10	-77.632763	-11.588145
23:30:09	03/12/10	-77.632507	-11.588118
23:30:11	03/12/10	-77.632262	-11.588073
23:30:13	03/12/10	-77.631997	-11.588015
23:30:15	03/12/10	-77.631715	-11.587973
23:30:15	03/12/10	-77.631648	-11.587943
23:30:16	03/12/10	-77.631578	-11.587928
23:30:17	03/12/10	-77.6314	-11.587868
23:30:18	03/12/10	-77.631225	-11.587843
23:30:19	03/12/10	-77.631065	-11.5878
23:30:20	03/12/10	-77.630908	-11.587757
23:30:21	03/12/10	-77.63076	-11.587705
23:30:22	03/12/10	-77.630602	-11.58764
23:30:23	03/12/10	-77.63045	-11.58757
23:30:24	03/12/10	-77.630303	-11.587503
23:30:25	03/12/10	-77.630157	-11.587457
23:30:26	03/12/10	-77.630007	-11.587427
23:30:27	03/12/10	-77.62986	-11.58744
23:30:28	03/12/10	-77.629708	-11.587467
23:30:31	03/12/10	-77.629223	-11.587427
23:30:33	03/12/10	-77.628913	-11.587373
23:30:35	03/12/10	-77.628622	-11.587302
23:30:37	03/12/10	-77.628333	-11.587267
23:30:39	03/12/10	-77.628035	-11.587247
23:30:41	03/12/10	-77.627738	-11.58725
23:30:43	03/12/10	-77.627435	-11.58727
23:30:45	03/12/10	-77.627142	-11.587272
23:30:47	03/12/10	-77.626843	-11.58728
23:30:49	03/12/10	-77.626563	-11.587255
23:30:51	03/12/10	-77.626307	-11.587253
23:30:53	03/12/10	-77.626145	-11.587248
23:30:55	03/12/10	-77.625973	-11.587258
23:30:57	03/12/10	-77.625813	-11.587333
23:30:59	03/12/10	-77.625632	-11.587418
23:31:01	03/12/10	-77.625455	-11.58749
23:31:03	03/12/10	-77.625258	-11.587522
23:31:05	03/12/10	-77.625052	-11.587552
23:31:07	03/12/10	-77.624857	-11.587552
23:31:09	03/12/10	-77.624603	-11.587578
23:31:11	03/12/10	-77.624363	-11.587615
23:31:13	03/12/10	-77.624135	-11.58766
23:31:15	03/12/10	-77.62391	-11.587715
23:31:17	03/12/10	-77.623665	-11.587775
23:31:19	03/12/10	-77.623443	-11.587865
23:31:21	03/12/10	-77.623222	-11.587948
23:31:23	03/12/10	-77.622945	-11.588115
23:31:25	03/12/10	-77.622708	-11.58822
23:31:27	03/12/10	-77.622475	-11.588283
23:31:29	03/12/10	-77.622248	-11.588433
23:31:31	03/12/10	-77.622025	-11.58858
23:31:33	03/12/10	-77.621792	-11.588713
23:31:35	03/12/10	-77.62156	-11.588848
23:31:35	03/12/10	-77.6215	-11.588878
23:31:36	03/12/10	-77.621367	-11.588897
23:31:37	03/12/10	-77.621203	-11.588922
23:31:38	03/12/10	-77.621047	-11.588993
23:31:39	03/12/10	-77.62092	-11.589068
23:31:40	03/12/10	-77.620797	-11.589113
23:31:41	03/12/10	-77.620688	-11.58919
23:31:42	03/12/10	-77.620583	-11.589253
23:31:43	03/12/10	-77.620462	-11.58931
23:31:44	03/12/10	-77.620322	-11.58936
23:31:45	03/12/10	-77.620193	-11.589405
23:31:46	03/12/10	-77.620063	-11.589455
23:31:47	03/12/10	-77.619922	-11.5895
23:31:49	03/12/10	-77.619538	-11.589613
23:31:52	03/12/10	-77.619275	-11.589688
23:31:54	03/12/10	-77.619018	-11.589748
23:31:54	03/12/10	-77.618962	-11.589753
23:31:55	03/12/10	-77.618902	-11.589758
23:31:56	03/12/10	-77.618793	-11.589747
23:31:57	03/12/10	-77.618682	-11.58972
23:31:58	03/12/10	-77.618557	-11.589702
23:31:59	03/12/10	-77.618437	-11.58968
23:32:00	03/12/10	-77.618315	-11.58969
23:32:01	03/12/10	-77.6182	-11.589715
23:32:02	03/12/10	-77.618093	-11.589755
23:32:03	03/12/10	-77.618005	-11.589832
23:32:04	03/12/10	-77.617913	-11.589912
23:32:05	03/12/10	-77.617822	-11.589958
23:32:06	03/12/10	-77.617723	-11.590002
23:32:09	03/12/10	-77.617398	-11.590142
23:32:11	03/12/10	-77.617207	-11.590242
23:32:13	03/12/10	-77.616928	-11.590258
23:32:15	03/12/10	-77.616677	-11.59032
23:32:15	03/12/10	-77.616577	-11.590322
23:32:16	03/12/10	-77.6165	-11.590323
23:32:17	03/12/10	-77.616335	-11.590343
23:32:18	03/12/10	-77.616208	-11.590393
23:32:19	03/12/10	-77.616093	-11.590443
23:32:20	03/12/10	-77.615977	-11.590497
23:32:21	03/12/10	-77.615865	-11.590545
23:32:22	03/12/10	-77.615742	-11.590603
23:32:23	03/12/10	-77.615622	-11.590658
23:32:24	03/12/10	-77.615503	-11.590715
23:32:25	03/12/10	-77.615385	-11.590762
23:32:26	03/12/10	-77.615263	-11.590798
23:32:27	03/12/10	-77.615122	-11.590828
23:32:28	03/12/10	-77.614978	-11.590847
23:32:31	03/12/10	-77.614573	-11.590935
23:32:33	03/12/10	-77.614312	-11.590987
23:32:35	03/12/10	-77.614048	-11.591025
23:32:37	03/12/10	-77.613772	-11.591022
23:32:39	03/12/10	-77.613477	-11.591015
23:32:41	03/12/10	-77.61319	-11.591005
23:32:43	03/12/10	-77.612902	-11.591018
23:32:45	03/12/10	-77.612618	-11.591018
23:32:47	03/12/10	-77.612317	-11.591033
23:32:49	03/12/10	-77.612017	-11.591043
23:32:51	03/12/10	-77.611727	-11.591038
23:32:53	03/12/10	-77.611417	-11.591035
23:32:55	03/12/10	-77.611107	-11.591028
23:32:55	03/12/10	-77.611018	-11.59104
23:32:56	03/12/10	-77.610942	-11.59105
23:32:57	03/12/10	-77.610803	-11.591088
23:32:58	03/12/10	-77.610658	-11.59114
23:32:59	03/12/10	-77.610517	-11.59122
23:33:00	03/12/10	-77.610383	-11.591285
23:33:01	03/12/10	-77.610253	-11.591357
23:33:02	03/12/10	-77.610117	-11.591427
23:33:03	03/12/10	-77.60998	-11.591478
23:33:04	03/12/10	-77.609837	-11.591535
23:33:05	03/12/10	-77.609683	-11.591585
23:33:06	03/12/10	-77.609528	-11.591595
23:33:07	03/12/10	-77.609375	-11.591582
23:33:08	03/12/10	-77.609217	-11.591575
23:33:11	03/12/10	-77.608755	-11.591593
23:33:13	03/12/10	-77.608463	-11.591635
23:33:15	03/12/10	-77.608162	-11.591653
23:33:17	03/12/10	-77.60784	-11.591663
23:33:19	03/12/10	-77.607545	-11.591648
23:33:21	03/12/10	-77.607245	-11.591593
23:33:23	03/12/10	-77.60698	-11.591535
23:33:25	03/12/10	-77.606705	-11.591485
23:33:27	03/12/10	-77.606423	-11.591415
23:33:29	03/12/10	-77.606127	-11.591373
23:33:31	03/12/10	-77.605867	-11.591352
23:33:33	03/12/10	-77.605573	-11.591365
23:33:35	03/12/10	-77.605293	-11.59133
23:33:37	03/12/10	-77.605005	-11.591308
23:33:39	03/12/10	-77.60473	-11.591252
23:33:39	03/12/10	-77.604658	-11.591242
23:33:40	03/12/10	-77.604588	-11.591232
23:33:41	03/12/10	-77.604418	-11.591272
23:33:42	03/12/10	-77.604263	-11.591312
23:33:43	03/12/10	-77.60411	-11.591332
23:33:44	03/12/10	-77.60396	-11.591355
23:33:45	03/12/10	-77.603815	-11.591348
23:33:46	03/12/10	-77.603667	-11.591347
23:33:47	03/12/10	-77.603513	-11.591342
23:33:48	03/12/10	-77.603353	-11.591323
23:33:49	03/12/10	-77.603202	-11.591305
23:33:50	03/12/10	-77.603043	-11.591298
23:33:51	03/12/10	-77.602895	-11.591267
23:33:52	03/12/10	-77.60275	-11.591242
23:33:53	03/12/10	-77.602593	-11.591247
23:33:54	03/12/10	-77.602438	-11.59124
23:33:55	03/12/10	-77.602282	-11.591242
23:33:56	03/12/10	-77.602125	-11.591242
23:33:57	03/12/10	-77.601968	-11.59126
23:33:58	03/12/10	-77.601812	-11.591288
23:33:59	03/12/10	-77.60167	-11.591323
23:34:00	03/12/10	-77.601528	-11.591352
23:34:01	03/12/10	-77.601387	-11.591388
23:34:02	03/12/10	-77.601258	-11.591432
23:34:03	03/12/10	-77.601128	-11.591488
23:34:04	03/12/10	-77.600992	-11.59154
23:34:05	03/12/10	-77.600853	-11.591587
23:34:06	03/12/10	-77.60071	-11.591625
23:34:07	03/12/10	-77.60057	-11.591643
23:34:08	03/12/10	-77.600415	-11.591662
23:34:09	03/12/10	-77.600263	-11.591678
23:34:10	03/12/10	-77.60011	-11.591693
23:34:11	03/12/10	-77.599952	-11.591695
23:34:12	03/12/10	-77.599793	-11.591687
23:34:13	03/12/10	-77.599627	-11.591663
23:34:14	03/12/10	-77.599462	-11.591623
23:34:15	03/12/10	-77.599303	-11.591597
23:34:16	03/12/10	-77.599143	-11.591582
23:34:17	03/12/10	-77.59898	-11.591583
23:34:18	03/12/10	-77.598838	-11.5916
23:34:19	03/12/10	-77.598708	-11.591632
23:34:20	03/12/10	-77.59857	-11.591688
23:34:21	03/12/10	-77.59843	-11.591753
23:34:22	03/12/10	-77.59829	-11.5918
23:34:23	03/12/10	-77.598148	-11.591822
23:34:24	03/12/10	-77.597993	-11.591833
23:34:25	03/12/10	-77.597835	-11.591828
23:34:26	03/12/10	-77.597678	-11.591797
23:34:27	03/12/10	-77.597527	-11.591777
23:34:28	03/12/10	-77.597375	-11.59177
23:34:29	03/12/10	-77.597238	-11.591787
23:34:30	03/12/10	-77.597117	-11.591808
23:34:31	03/12/10	-77.597008	-11.59185
23:34:32	03/12/10	-77.596912	-11.591905
23:34:33	03/12/10	-77.59679	-11.59196
23:34:34	03/12/10	-77.596672	-11.591995
23:34:35	03/12/10	-77.59655	-11.592023
23:34:36	03/12/10	-77.596432	-11.592063
23:34:37	03/12/10	-77.596317	-11.592102
23:34:38	03/12/10	-77.596195	-11.592123
23:34:39	03/12/10	-77.596072	-11.592133
23:34:41	03/12/10	-77.595827	-11.592093
23:34:44	03/12/10	-77.595577	-11.592138
23:34:46	03/12/10	-77.595328	-11.592223
23:34:48	03/12/10	-77.595118	-11.592325
23:34:50	03/12/10	-77.594907	-11.592423
23:34:52	03/12/10	-77.594685	-11.59253
23:34:54	03/12/10	-77.594463	-11.592527
23:34:56	03/12/10	-77.59422	-11.592475
23:34:58	03/12/10	-77.593982	-11.592475
23:35:00	03/12/10	-77.593735	-11.592532
23:35:02	03/12/10	-77.5935	-11.592623
23:35:04	03/12/10	-77.59329	-11.592715
23:35:06	03/12/10	-77.593083	-11.592782
23:35:08	03/12/10	-77.592892	-11.59282
23:35:10	03/12/10	-77.592665	-11.592813
23:35:12	03/12/10	-77.592437	-11.592827
23:35:14	03/12/10	-77.592202	-11.592882
23:35:16	03/12/10	-77.591958	-11.592947
23:35:18	03/12/10	-77.59171	-11.593045
23:35:20	03/12/10	-77.59152	-11.593153
23:35:22	03/12/10	-77.591293	-11.593122
23:35:24	03/12/10	-77.591032	-11.59318
23:35:26	03/12/10	-77.590797	-11.59324
23:35:28	03/12/10	-77.590532	-11.593287
23:35:30	03/12/10	-77.590288	-11.593365
23:35:32	03/12/10	-77.590078	-11.593403
23:35:34	03/12/10	-77.589858	-11.593443
23:35:36	03/12/10	-77.589603	-11.593498
23:35:38	03/12/10	-77.589343	-11.593492
23:35:40	03/12/10	-77.589062	-11.59347
23:35:42	03/12/10	-77.588795	-11.593435
23:35:44	03/12/10	-77.588517	-11.593395
23:35:46	03/12/10	-77.588358	-11.593468
23:35:48	03/12/10	-77.588082	-11.59357
23:35:50	03/12/10	-77.587782	-11.59376
23:35:52	03/12/10	-77.587658	-11.593752
23:35:54	03/12/10	-77.58743	-11.593853
23:35:55	03/12/10	-77.587242	-11.593883
23:35:58	03/12/10	-77.587045	-11.593867
23:36:00	03/12/10	-77.586815	-11.5938
23:36:02	03/12/10	-77.586517	-11.593698
23:36:04	03/12/10	-77.586273	-11.593797
23:36:06	03/12/10	-77.58608	-11.593802
23:36:08	03/12/10	-77.585913	-11.593878
23:36:10	03/12/10	-77.585673	-11.593855
23:36:12	03/12/10	-77.585317	-11.593838
23:36:14	03/12/10	-77.585117	-11.59384
23:36:16	03/12/10	-77.584882	-11.593885
23:36:18	03/12/10	-77.584617	-11.59397
23:36:20	03/12/10	-77.58435	-11.594025
23:36:22	03/12/10	-77.584088	-11.594072
23:36:24	03/12/10	-77.583818	-11.594042
23:36:26	03/12/10	-77.583545	-11.594068
23:36:28	03/12/10	-77.583273	-11.594085
23:36:30	03/12/10	-77.583003	-11.594067
23:36:32	03/12/10	-77.582745	-11.594097
23:36:34	03/12/10	-77.582487	-11.594143
23:36:36	03/12/10	-77.582233	-11.5942
23:36:38	03/12/10	-77.581998	-11.594253
23:36:40	03/12/10	-77.581687	-11.594365
23:36:42	03/12/10	-77.581418	-11.594285
23:36:44	03/12/10	-77.58114	-11.594212
23:36:46	03/12/10	-77.580875	-11.594187
23:36:48	03/12/10	-77.580613	-11.594133
23:36:50	03/12/10	-77.580348	-11.594125
23:36:52	03/12/10	-77.580083	-11.594168
23:36:54	03/12/10	-77.579913	-11.59426
23:36:56	03/12/10	-77.57977	-11.594295
23:36:58	03/12/10	-77.579485	-11.594328
23:36:59	03/12/10	-77.579205	-11.59437
23:37:02	03/12/10	-77.578935	-11.59437
23:37:04	03/12/10	-77.578665	-11.594443
23:37:06	03/12/10	-77.57849	-11.594582
23:37:08	03/12/10	-77.578295	-11.594662
23:37:10	03/12/10	-77.578067	-11.594713
23:37:12	03/12/10	-77.57778	-11.594773
23:37:14	03/12/10	-77.577545	-11.594778
23:37:16	03/12/10	-77.577305	-11.594833
23:37:18	03/12/10	-77.5771	-11.59489
23:37:20	03/12/10	-77.576917	-11.595028
23:37:22	03/12/10	-77.576665	-11.595083
23:37:23	03/12/10	-77.576398	-11.595155
23:37:26	03/12/10	-77.576173	-11.595203
23:37:28	03/12/10	-77.575883	-11.595213
23:37:30	03/12/10	-77.575637	-11.595178
23:37:32	03/12/10	-77.57538	-11.595177
23:37:34	03/12/10	-77.575103	-11.595138
23:37:36	03/12/10	-77.574825	-11.595097
23:37:37	03/12/10	-77.574598	-11.59513
23:37:40	03/12/10	-77.57449	-11.595118
23:37:42	03/12/10	-77.574298	-11.595198
23:37:44	03/12/10	-77.574025	-11.595355
23:37:46	03/12/10	-77.573735	-11.595377
23:37:48	03/12/10	-77.573473	-11.595445
23:37:50	03/12/10	-77.57324	-11.595508
23:37:52	03/12/10	-77.57304	-11.595602
23:37:54	03/12/10	-77.572817	-11.595668
23:37:56	03/12/10	-77.572575	-11.59577
23:37:58	03/12/10	-77.572367	-11.5958
23:38:00	03/12/10	-77.57215	-11.595907
23:38:02	03/12/10	-77.571943	-11.595953
23:38:04	03/12/10	-77.571655	-11.595978
23:38:06	03/12/10	-77.571388	-11.596005
23:38:08	03/12/10	-77.571128	-11.596028
23:38:10	03/12/10	-77.570875	-11.596053
23:38:12	03/12/10	-77.570628	-11.596082
23:38:14	03/12/10	-77.570397	-11.596112
23:38:16	03/12/10	-77.57018	-11.596188
23:38:18	03/12/10	-77.569955	-11.59629
23:38:20	03/12/10	-77.569733	-11.596373
23:38:22	03/12/10	-77.569497	-11.596462
23:38:24	03/12/10	-77.569285	-11.596557
23:38:26	03/12/10	-77.56904	-11.596565
23:38:28	03/12/10	-77.568795	-11.596558
23:38:30	03/12/10	-77.568535	-11.59657
23:38:32	03/12/10	-77.568278	-11.5966
23:38:34	03/12/10	-77.56802	-11.596635
23:38:35	03/12/10	-77.56777	-11.596655
23:38:38	03/12/10	-77.567503	-11.59668
23:38:40	03/12/10	-77.567248	-11.596745
23:38:42	03/12/10	-77.567	-11.596813
23:38:44	03/12/10	-77.566752	-11.596855
23:38:46	03/12/10	-77.566495	-11.596857
23:38:48	03/12/10	-77.566242	-11.596902
23:38:50	03/12/10	-77.565993	-11.596943
23:38:52	03/12/10	-77.565728	-11.596973
23:38:54	03/12/10	-77.56548	-11.596983
23:38:56	03/12/10	-77.565197	-11.597027
23:38:58	03/12/10	-77.564982	-11.597108
23:39:00	03/12/10	-77.56476	-11.597188
23:39:02	03/12/10	-77.564508	-11.597262
23:39:04	03/12/10	-77.564292	-11.59731
23:39:06	03/12/10	-77.564013	-11.597382
23:39:08	03/12/10	-77.563767	-11.597418
23:39:10	03/12/10	-77.563512	-11.597412
23:39:12	03/12/10	-77.563272	-11.59743
23:39:14	03/12/10	-77.563025	-11.597483
23:39:16	03/12/10	-77.562748	-11.597525
23:39:18	03/12/10	-77.562442	-11.59751
23:39:20	03/12/10	-77.562158	-11.597497
23:39:22	03/12/10	-77.561937	-11.597452
23:39:24	03/12/10	-77.56165	-11.59751
23:39:26	03/12/10	-77.561378	-11.59748
23:39:27	03/12/10	-77.561142	-11.597435
23:39:30	03/12/10	-77.56094	-11.597427
23:39:32	03/12/10	-77.560685	-11.597498
23:39:34	03/12/10	-77.56042	-11.597558
23:39:36	03/12/10	-77.560173	-11.597597
23:39:38	03/12/10	-77.559925	-11.597637
23:39:40	03/12/10	-77.559677	-11.597703
23:39:42	03/12/10	-77.55942	-11.59775
23:39:44	03/12/10	-77.5592	-11.59777
23:39:46	03/12/10	-77.558957	-11.597812
23:39:48	03/12/10	-77.558715	-11.597877
23:39:50	03/12/10	-77.558455	-11.59788
23:39:52	03/12/10	-77.558208	-11.59788
23:39:54	03/12/10	-77.557977	-11.59794
23:39:56	03/12/10	-77.557715	-11.598002
23:39:58	03/12/10	-77.557505	-11.598087
23:39:59	03/12/10	-77.55731	-11.598195
23:40:02	03/12/10	-77.55704	-11.59829
23:40:04	03/12/10	-77.55682	-11.598363
23:40:06	03/12/10	-77.556548	-11.598402
23:40:08	03/12/10	-77.556293	-11.598428
23:40:09	03/12/10	-77.556037	-11.598432
23:40:12	03/12/10	-77.55579	-11.598482
23:40:14	03/12/10	-77.555528	-11.598513
23:40:16	03/12/10	-77.555268	-11.598537
23:40:18	03/12/10	-77.554997	-11.598573
23:40:20	03/12/10	-77.554727	-11.598598
23:40:22	03/12/10	-77.554458	-11.598592
23:40:24	03/12/10	-77.554225	-11.598673
23:40:26	03/12/10	-77.553948	-11.598768
23:40:28	03/12/10	-77.553712	-11.598845
23:40:30	03/12/10	-77.55347	-11.598917
23:40:32	03/12/10	-77.553263	-11.599042
23:40:33	03/12/10	-77.553132	-11.599125
23:40:36	03/12/10	-77.552957	-11.599273
23:40:37	03/12/10	-77.552742	-11.599387
23:40:40	03/12/10	-77.552495	-11.59944
23:40:42	03/12/10	-77.552288	-11.59948
23:40:44	03/12/10	-77.552017	-11.599477
23:40:46	03/12/10	-77.551763	-11.599502
23:40:48	03/12/10	-77.5515	-11.59953
23:40:50	03/12/10	-77.551243	-11.599527
23:40:52	03/12/10	-77.551003	-11.59949
23:40:54	03/12/10	-77.550752	-11.59951
23:40:56	03/12/10	-77.5505	-11.599583
23:40:58	03/12/10	-77.550217	-11.599673
23:41:00	03/12/10	-77.549973	-11.59965
23:41:02	03/12/10	-77.54977	-11.599668
23:41:04	03/12/10	-77.54955	-11.599697
23:41:06	03/12/10	-77.549308	-11.599747
23:41:08	03/12/10	-77.54905	-11.599792
23:41:10	03/12/10	-77.548797	-11.599848
23:41:12	03/12/10	-77.548565	-11.599907
23:41:14	03/12/10	-77.548332	-11.6
23:41:16	03/12/10	-77.548117	-11.600007
23:41:18	03/12/10	-77.547878	-11.600012
23:41:20	03/12/10	-77.547635	-11.600037
23:41:22	03/12/10	-77.547403	-11.600098
23:41:24	03/12/10	-77.547167	-11.600132
23:41:26	03/12/10	-77.546903	-11.600152
23:41:28	03/12/10	-77.54664	-11.600163
23:41:30	03/12/10	-77.546377	-11.600163
23:41:32	03/12/10	-77.546097	-11.600178
23:41:34	03/12/10	-77.545877	-11.600202
23:41:36	03/12/10	-77.54567	-11.600247
23:41:38	03/12/10	-77.545447	-11.600307
23:41:40	03/12/10	-77.545292	-11.600322
23:41:42	03/12/10	-77.545035	-11.600382
23:41:44	03/12/10	-77.54477	-11.600442
23:41:46	03/12/10	-77.544517	-11.600533
23:41:48	03/12/10	-77.544345	-11.60065
23:41:50	03/12/10	-77.544163	-11.600787
23:41:52	03/12/10	-77.543937	-11.600873
23:41:54	03/12/10	-77.543702	-11.600928
23:41:56	03/12/10	-77.543457	-11.600947
23:41:57	03/12/10	-77.543233	-11.601017
23:42:00	03/12/10	-77.543012	-11.60109
23:42:02	03/12/10	-77.542805	-11.601203
23:42:04	03/12/10	-77.542573	-11.601325
23:42:06	03/12/10	-77.542345	-11.601402
23:42:08	03/12/10	-77.542125	-11.601473
23:42:10	03/12/10	-77.541937	-11.601623
23:42:12	03/12/10	-77.541707	-11.60172
23:42:14	03/12/10	-77.541472	-11.60182
23:42:16	03/12/10	-77.541258	-11.6019
23:42:18	03/12/10	-77.541002	-11.602005
23:42:20	03/12/10	-77.54076	-11.602065
23:42:22	03/12/10	-77.540505	-11.602135
23:42:24	03/12/10	-77.54034	-11.602133
23:42:26	03/12/10	-77.540135	-11.602162
23:42:28	03/12/10	-77.53991	-11.6022
23:42:30	03/12/10	-77.539673	-11.602243
23:42:32	03/12/10	-77.539437	-11.602312
23:42:34	03/12/10	-77.539208	-11.602397
23:42:36	03/12/10	-77.538973	-11.60248
23:42:38	03/12/10	-77.538738	-11.60253
23:42:40	03/12/10	-77.538512	-11.602567
23:42:42	03/12/10	-77.53826	-11.60265
23:42:44	03/12/10	-77.53801	-11.602743
23:42:46	03/12/10	-77.537757	-11.60284
23:42:48	03/12/10	-77.53749	-11.602917
23:42:50	03/12/10	-77.537205	-11.602993
23:42:52	03/12/10	-77.536967	-11.602957
23:42:54	03/12/10	-77.536725	-11.60298
23:42:56	03/12/10	-77.536493	-11.603028
23:42:58	03/12/10	-77.536277	-11.603107
23:42:59	03/12/10	-77.536062	-11.603183
23:43:02	03/12/10	-77.535863	-11.603297
23:43:04	03/12/10	-77.53565	-11.603412
23:43:06	03/12/10	-77.535452	-11.603517
23:43:08	03/12/10	-77.535185	-11.603603
23:43:10	03/12/10	-77.5349	-11.603638
23:43:12	03/12/10	-77.53469	-11.603648
23:43:14	03/12/10	-77.5344	-11.603692
23:43:16	03/12/10	-77.534167	-11.603735
23:43:18	03/12/10	-77.533997	-11.603783
23:43:20	03/12/10	-77.533742	-11.60387
23:43:22	03/12/10	-77.5335	-11.603903
23:43:24	03/12/10	-77.533242	-11.60392
23:43:26	03/12/10	-77.533002	-11.603982
23:43:27	03/12/10	-77.532758	-11.604053
23:43:30	03/12/10	-77.532513	-11.604128
23:43:32	03/12/10	-77.532293	-11.604238
23:43:34	03/12/10	-77.532142	-11.604385
23:43:36	03/12/10	-77.531963	-11.604528
23:43:37	03/12/10	-77.531777	-11.604648
23:43:40	03/12/10	-77.53161	-11.604753
23:43:40	03/12/10	-77.531512	-11.604743
23:43:41	03/12/10	-77.531425	-11.604742
23:43:42	03/12/10	-77.53124	-11.60476
23:43:43	03/12/10	-77.531095	-11.604785
23:43:44	03/12/10	-77.530968	-11.60479
23:43:45	03/12/10	-77.530848	-11.604798
23:43:46	03/12/10	-77.53073	-11.604822
23:43:47	03/12/10	-77.530613	-11.604847
23:43:48	03/12/10	-77.530497	-11.604875
23:43:49	03/12/10	-77.5304	-11.6049
23:43:50	03/12/10	-77.530307	-11.604945
23:43:51	03/12/10	-77.530213	-11.605005
23:43:52	03/12/10	-77.530118	-11.605058
23:43:53	03/12/10	-77.530012	-11.605092
23:43:54	03/12/10	-77.529898	-11.60511
23:43:55	03/12/10	-77.529793	-11.605147
23:43:56	03/12/10	-77.529682	-11.605187
23:43:57	03/12/10	-77.529565	-11.605218
23:43:58	03/12/10	-77.529448	-11.605243
23:43:59	03/12/10	-77.529332	-11.605267
23:44:00	03/12/10	-77.529217	-11.605288
23:44:01	03/12/10	-77.529097	-11.605308
23:44:02	03/12/10	-77.528972	-11.605317
23:44:03	03/12/10	-77.528845	-11.605307
23:44:04	03/12/10	-77.528715	-11.605293
23:44:05	03/12/10	-77.528587	-11.605278
23:44:06	03/12/10	-77.528462	-11.605268
23:44:07	03/12/10	-77.528338	-11.605262
23:44:08	03/12/10	-77.528217	-11.605252
23:44:09	03/12/10	-77.528098	-11.605245
23:44:10	03/12/10	-77.527983	-11.605248
23:44:11	03/12/10	-77.527872	-11.605272
23:44:12	03/12/10	-77.527758	-11.605295
23:44:13	03/12/10	-77.527652	-11.605327
23:44:14	03/12/10	-77.527553	-11.605368
23:44:15	03/12/10	-77.527462	-11.605428
23:44:16	03/12/10	-77.527375	-11.605498
23:44:17	03/12/10	-77.527285	-11.60557
23:44:18	03/12/10	-77.527188	-11.605637
23:44:19	03/12/10	-77.527065	-11.605677
23:44:20	03/12/10	-77.526942	-11.605683
23:44:21	03/12/10	-77.52681	-11.605675
23:44:22	03/12/10	-77.526687	-11.605673
23:44:23	03/12/10	-77.526565	-11.605682
23:44:24	03/12/10	-77.526445	-11.605687
23:44:25	03/12/10	-77.526323	-11.605685
23:44:26	03/12/10	-77.526203	-11.605692
23:44:27	03/12/10	-77.526088	-11.605715
23:44:28	03/12/10	-77.525992	-11.60577
23:44:29	03/12/10	-77.525895	-11.605837
23:44:30	03/12/10	-77.525793	-11.605895
23:44:31	03/12/10	-77.52569	-11.605952
23:44:32	03/12/10	-77.525593	-11.60602
23:44:33	03/12/10	-77.525493	-11.606077
23:44:34	03/12/10	-77.525385	-11.606118
23:44:35	03/12/10	-77.525262	-11.606132
23:44:36	03/12/10	-77.525132	-11.606135
23:44:37	03/12/10	-77.525008	-11.606132
23:44:38	03/12/10	-77.52488	-11.606123
23:44:39	03/12/10	-77.524752	-11.606115
23:44:40	03/12/10	-77.52463	-11.606115
23:44:43	03/12/10	-77.524295	-11.60616
23:44:45	03/12/10	-77.524078	-11.606213
23:44:47	03/12/10	-77.523848	-11.606333
23:44:49	03/12/10	-77.52368	-11.60649
23:44:51	03/12/10	-77.523478	-11.606592
23:44:53	03/12/10	-77.523273	-11.606643
23:44:55	03/12/10	-77.523075	-11.606702
23:44:57	03/12/10	-77.522837	-11.606765
23:44:59	03/12/10	-77.522598	-11.60681
23:45:01	03/12/10	-77.522365	-11.606862
23:45:03	03/12/10	-77.522172	-11.606907
23:45:05	03/12/10	-77.521942	-11.606987
23:45:07	03/12/10	-77.521722	-11.60706
23:45:09	03/12/10	-77.521508	-11.607122
23:45:11	03/12/10	-77.521293	-11.60719
23:45:13	03/12/10	-77.52105	-11.607238
23:45:15	03/12/10	-77.520825	-11.607292
23:45:17	03/12/10	-77.520632	-11.60735
23:45:19	03/12/10	-77.520463	-11.607453
23:45:21	03/12/10	-77.52026	-11.607613
23:45:23	03/12/10	-77.520082	-11.607673
23:45:25	03/12/10	-77.519898	-11.607795
23:45:27	03/12/10	-77.519712	-11.607917
23:45:29	03/12/10	-77.519513	-11.608042
23:45:31	03/12/10	-77.519265	-11.60812
23:45:33	03/12/10	-77.519037	-11.60822
23:45:35	03/12/10	-77.518773	-11.608372
23:45:37	03/12/10	-77.518565	-11.60849
23:45:39	03/12/10	-77.518368	-11.608607
23:45:41	03/12/10	-77.518175	-11.608708
23:45:43	03/12/10	-77.517962	-11.608778
23:45:45	03/12/10	-77.517775	-11.608835
23:45:47	03/12/10	-77.517543	-11.608882
23:45:49	03/12/10	-77.517343	-11.608955
23:45:51	03/12/10	-77.517122	-11.609043
23:45:53	03/12/10	-77.516898	-11.609123
23:45:55	03/12/10	-77.516673	-11.609212
23:45:57	03/12/10	-77.516472	-11.6093
23:45:59	03/12/10	-77.516307	-11.60941
23:46:01	03/12/10	-77.516118	-11.609528
23:46:03	03/12/10	-77.515935	-11.609638
23:46:05	03/12/10	-77.515637	-11.609667
23:46:07	03/12/10	-77.515388	-11.609595
23:46:09	03/12/10	-77.51528	-11.60971
23:46:11	03/12/10	-77.515037	-11.6098
23:46:13	03/12/10	-77.514745	-11.60989
23:46:15	03/12/10	-77.51448	-11.609935
23:46:17	03/12/10	-77.514228	-11.610012
23:46:19	03/12/10	-77.514013	-11.610087
23:46:21	03/12/10	-77.513807	-11.610185
23:46:23	03/12/10	-77.513607	-11.610292
23:46:25	03/12/10	-77.513437	-11.61041
23:46:27	03/12/10	-77.513275	-11.610527
23:46:29	03/12/10	-77.513145	-11.610617
23:46:31	03/12/10	-77.512958	-11.610682
23:46:33	03/12/10	-77.512763	-11.610788
23:46:35	03/12/10	-77.512567	-11.610913
23:46:37	03/12/10	-77.51237	-11.610997
23:46:39	03/12/10	-77.512147	-11.611105
23:46:41	03/12/10	-77.511932	-11.611273
23:46:43	03/12/10	-77.511757	-11.611403
23:46:45	03/12/10	-77.511552	-11.611532
23:46:47	03/12/10	-77.511357	-11.611632
23:46:49	03/12/10	-77.511147	-11.611713
23:46:51	03/12/10	-77.51093	-11.611815
23:46:53	03/12/10	-77.510717	-11.611928
23:46:55	03/12/10	-77.51053	-11.612022
23:46:57	03/12/10	-77.510325	-11.612133
23:46:59	03/12/10	-77.510105	-11.612257
23:47:01	03/12/10	-77.509907	-11.612382
23:47:03	03/12/10	-77.509725	-11.612492
23:47:05	03/12/10	-77.509532	-11.612608
23:47:07	03/12/10	-77.509335	-11.612713
23:47:09	03/12/10	-77.50913	-11.612822
23:47:11	03/12/10	-77.508917	-11.612892
23:47:13	03/12/10	-77.508695	-11.612957
23:47:15	03/12/10	-77.508453	-11.613027
23:47:17	03/12/10	-77.508227	-11.613105
23:47:19	03/12/10	-77.508042	-11.613227
23:47:21	03/12/10	-77.50787	-11.613363
23:47:23	03/12/10	-77.507693	-11.613485
23:47:25	03/12/10	-77.507472	-11.61359
23:47:27	03/12/10	-77.507273	-11.613715
23:47:29	03/12/10	-77.507093	-11.61381
23:47:30	03/12/10	-77.506935	-11.61395
23:47:33	03/12/10	-77.506727	-11.614057
23:47:35	03/12/10	-77.506512	-11.61414
23:47:37	03/12/10	-77.506267	-11.614245
23:47:39	03/12/10	-77.506028	-11.614332
23:47:41	03/12/10	-77.5058	-11.614412
23:47:43	03/12/10	-77.505568	-11.614502
23:47:45	03/12/10	-77.50533	-11.614575
23:47:47	03/12/10	-77.505105	-11.614653
23:47:49	03/12/10	-77.504882	-11.614733
23:47:51	03/12/10	-77.504668	-11.614857
23:47:53	03/12/10	-77.5045	-11.614973
23:47:55	03/12/10	-77.50433	-11.615153
23:47:57	03/12/10	-77.504192	-11.615263
23:47:59	03/12/10	-77.503993	-11.61533
23:48:01	03/12/10	-77.50383	-11.615403
23:48:03	03/12/10	-77.503615	-11.6155
23:48:05	03/12/10	-77.503412	-11.615635
23:48:07	03/12/10	-77.503217	-11.615763
23:48:09	03/12/10	-77.50303	-11.615885
23:48:11	03/12/10	-77.502853	-11.615985
23:48:13	03/12/10	-77.502638	-11.616083
23:48:15	03/12/10	-77.502417	-11.616187
23:48:17	03/12/10	-77.502217	-11.61628
23:48:19	03/12/10	-77.502022	-11.616377
23:48:21	03/12/10	-77.501793	-11.6165
23:48:23	03/12/10	-77.50145	-11.616625
23:48:25	03/12/10	-77.501202	-11.616715
23:48:27	03/12/10	-77.500987	-11.616837
23:48:29	03/12/10	-77.500798	-11.616925
23:48:31	03/12/10	-77.500627	-11.617058
23:48:33	03/12/10	-77.500447	-11.617135
23:48:35	03/12/10	-77.500247	-11.617162
23:48:37	03/12/10	-77.500055	-11.617237
23:48:39	03/12/10	-77.499818	-11.617322
23:48:41	03/12/10	-77.499617	-11.617347
23:48:43	03/12/10	-77.499363	-11.617405
23:48:45	03/12/10	-77.499138	-11.617468
23:48:47	03/12/10	-77.498908	-11.617545
23:48:49	03/12/10	-77.498705	-11.617623
23:48:51	03/12/10	-77.498495	-11.617705
23:48:53	03/12/10	-77.49827	-11.617793
23:48:55	03/12/10	-77.498042	-11.617893
23:48:57	03/12/10	-77.49783	-11.61798
23:48:59	03/12/10	-77.497637	-11.618083
23:49:01	03/12/10	-77.497463	-11.618185
23:49:03	03/12/10	-77.49725	-11.618295
23:49:05	03/12/10	-77.496987	-11.618428
23:49:07	03/12/10	-77.49676	-11.61851
23:49:08	03/12/10	-77.49653	-11.618537
23:49:11	03/12/10	-77.496282	-11.618643
23:49:13	03/12/10	-77.49606	-11.618747
23:49:15	03/12/10	-77.495872	-11.618863
23:49:17	03/12/10	-77.495698	-11.618993
23:49:19	03/12/10	-77.495552	-11.619062
23:49:21	03/12/10	-77.495348	-11.619123
23:49:23	03/12/10	-77.495112	-11.619182
23:49:25	03/12/10	-77.494917	-11.619247
23:49:27	03/12/10	-77.494742	-11.619387
23:49:29	03/12/10	-77.494573	-11.61953
23:49:31	03/12/10	-77.494415	-11.619693
23:49:33	03/12/10	-77.494242	-11.619835
23:49:35	03/12/10	-77.4941	-11.619953
23:49:37	03/12/10	-77.493855	-11.620042
23:49:39	03/12/10	-77.493683	-11.620185
23:49:41	03/12/10	-77.49349	-11.62033
23:49:43	03/12/10	-77.49331	-11.62046
23:49:45	03/12/10	-77.493108	-11.620592
23:49:47	03/12/10	-77.492867	-11.62071
23:49:49	03/12/10	-77.492603	-11.620787
23:49:51	03/12/10	-77.49236	-11.620878
23:49:53	03/12/10	-77.492148	-11.620928
23:49:54	03/12/10	-77.491907	-11.621002
23:49:57	03/12/10	-77.491678	-11.621067
23:49:57	03/12/10	-77.491615	-11.621075
23:49:58	03/12/10	-77.491557	-11.621083
23:49:59	03/12/10	-77.491443	-11.621088
23:50:00	03/12/10	-77.49133	-11.62113
23:50:01	03/12/10	-77.49123	-11.621172
23:50:02	03/12/10	-77.49113	-11.621218
23:50:03	03/12/10	-77.491027	-11.62126
23:50:04	03/12/10	-77.490912	-11.621302
23:50:05	03/12/10	-77.490805	-11.62134
23:50:06	03/12/10	-77.490713	-11.62139
23:50:07	03/12/10	-77.490617	-11.621452
23:50:10	03/12/10	-77.490343	-11.621632
23:50:12	03/12/10	-77.490152	-11.621745
23:50:14	03/12/10	-77.489928	-11.621832
23:50:16	03/12/10	-77.489708	-11.621923
23:50:18	03/12/10	-77.489497	-11.622033
23:50:20	03/12/10	-77.489283	-11.622132
23:50:22	03/12/10	-77.489083	-11.62224
23:50:24	03/12/10	-77.488895	-11.62234
23:50:26	03/12/10	-77.488693	-11.622423
23:50:28	03/12/10	-77.488465	-11.622503
23:50:30	03/12/10	-77.488225	-11.622602
23:50:31	03/12/10	-77.488003	-11.622702
23:50:34	03/12/10	-77.487798	-11.622818
23:50:35	03/12/10	-77.487592	-11.622943
23:50:38	03/12/10	-77.48737	-11.623055
23:50:40	03/12/10	-77.487158	-11.623182
23:50:42	03/12/10	-77.486953	-11.623297
23:50:44	03/12/10	-77.48674	-11.623383
23:50:46	03/12/10	-77.486535	-11.623463
23:50:48	03/12/10	-77.486333	-11.623548
23:50:50	03/12/10	-77.48613	-11.623667
23:50:52	03/12/10	-77.48593	-11.623773
23:50:54	03/12/10	-77.485713	-11.623888
23:50:56	03/12/10	-77.485502	-11.623987
23:50:58	03/12/10	-77.485282	-11.624077
23:51:00	03/12/10	-77.485073	-11.624188
23:51:02	03/12/10	-77.48489	-11.624307
23:51:04	03/12/10	-77.484683	-11.624432
23:51:06	03/12/10	-77.484488	-11.624565
23:51:08	03/12/10	-77.484263	-11.624717
23:51:10	03/12/10	-77.484057	-11.624835
23:51:12	03/12/10	-77.48387	-11.624985
23:51:14	03/12/10	-77.483668	-11.625097
23:51:16	03/12/10	-77.48344	-11.625197
23:51:17	03/12/10	-77.483248	-11.625288
23:51:20	03/12/10	-77.483058	-11.625395
23:51:22	03/12/10	-77.482857	-11.625498
23:51:24	03/12/10	-77.482653	-11.625595
23:51:26	03/12/10	-77.48247	-11.625703
23:51:28	03/12/10	-77.482273	-11.625823
23:51:30	03/12/10	-77.482055	-11.625885
23:51:32	03/12/10	-77.481832	-11.625973
23:51:34	03/12/10	-77.481645	-11.62607
23:51:36	03/12/10	-77.48143	-11.626173
23:51:38	03/12/10	-77.481192	-11.62628
23:51:40	03/12/10	-77.480978	-11.626353
23:51:42	03/12/10	-77.480757	-11.626447
23:51:44	03/12/10	-77.480542	-11.626548
23:51:46	03/12/10	-77.480338	-11.62667
23:51:48	03/12/10	-77.480137	-11.626798
23:51:50	03/12/10	-77.479955	-11.626912
23:51:52	03/12/10	-77.479748	-11.627023
23:51:54	03/12/10	-77.479522	-11.627103
23:51:56	03/12/10	-77.479303	-11.627212
23:51:58	03/12/10	-77.479092	-11.627328
23:51:59	03/12/10	-77.478913	-11.627477
23:52:02	03/12/10	-77.478692	-11.62762
23:52:04	03/12/10	-77.478465	-11.627687
23:52:06	03/12/10	-77.478237	-11.627752
23:52:08	03/12/10	-77.478028	-11.627833
23:52:10	03/12/10	-77.47783	-11.627955
23:52:12	03/12/10	-77.477632	-11.628067
23:52:14	03/12/10	-77.477485	-11.628182
23:52:16	03/12/10	-77.477353	-11.628352
23:52:18	03/12/10	-77.477158	-11.628438
23:52:20	03/12/10	-77.476957	-11.628558
23:52:22	03/12/10	-77.47673	-11.628667
23:52:24	03/12/10	-77.476522	-11.628778
23:52:26	03/12/10	-77.476353	-11.628933
23:52:28	03/12/10	-77.476202	-11.629075
23:52:30	03/12/10	-77.475992	-11.629157
23:52:32	03/12/10	-77.475737	-11.629255
23:52:34	03/12/10	-77.47554	-11.629375
23:52:36	03/12/10	-77.475352	-11.629493
23:52:38	03/12/10	-77.475153	-11.629627
23:52:40	03/12/10	-77.474952	-11.62974
23:52:42	03/12/10	-77.474785	-11.629863
23:52:44	03/12/10	-77.474593	-11.629988
23:52:46	03/12/10	-77.47442	-11.63015
23:52:48	03/12/10	-77.474217	-11.63026
23:52:49	03/12/10	-77.474018	-11.630382
23:52:52	03/12/10	-77.473853	-11.630507
23:52:54	03/12/10	-77.473688	-11.63066
23:52:56	03/12/10	-77.473518	-11.630815
23:52:58	03/12/10	-77.473358	-11.630945
23:53:00	03/12/10	-77.473192	-11.631065
23:53:02	03/12/10	-77.473017	-11.631172
23:53:04	03/12/10	-77.472832	-11.631293
23:53:06	03/12/10	-77.472635	-11.63142
23:53:08	03/12/10	-77.472423	-11.631547
23:53:10	03/12/10	-77.472242	-11.631642
23:53:12	03/12/10	-77.47207	-11.631763
23:53:14	03/12/10	-77.471843	-11.631858
23:53:16	03/12/10	-77.471617	-11.631962
23:53:18	03/12/10	-77.471397	-11.632097
23:53:20	03/12/10	-77.471185	-11.632205
23:53:22	03/12/10	-77.470997	-11.632313
23:53:24	03/12/10	-77.470813	-11.632462
23:53:26	03/12/10	-77.470633	-11.632615
23:53:28	03/12/10	-77.470453	-11.63276
23:53:30	03/12/10	-77.470283	-11.632882
23:53:31	03/12/10	-77.47013	-11.633037
23:53:34	03/12/10	-77.469978	-11.633247
23:53:36	03/12/10	-77.469815	-11.63341
23:53:38	03/12/10	-77.469652	-11.63358
23:53:40	03/12/10	-77.46947	-11.633722
23:53:40	03/12/10	-77.469397	-11.633737
23:53:41	03/12/10	-77.469338	-11.633765
23:53:42	03/12/10	-77.469222	-11.633823
23:53:43	03/12/10	-77.469097	-11.633925
23:53:44	03/12/10	-77.46899	-11.63401
23:53:45	03/12/10	-77.468897	-11.634082
23:53:46	03/12/10	-77.468815	-11.63416
23:53:47	03/12/10	-77.46875	-11.634232
23:53:48	03/12/10	-77.46868	-11.634305
23:53:49	03/12/10	-77.468597	-11.634378
23:53:50	03/12/10	-77.4685	-11.63444
23:53:51	03/12/10	-77.468398	-11.634502
23:53:52	03/12/10	-77.468298	-11.634568
23:53:53	03/12/10	-77.468205	-11.634638
23:53:54	03/12/10	-77.468112	-11.63471
23:53:55	03/12/10	-77.468018	-11.634782
23:53:56	03/12/10	-77.467925	-11.634855
23:53:57	03/12/10	-77.467828	-11.634927
23:53:58	03/12/10	-77.467722	-11.634993
23:53:59	03/12/10	-77.467612	-11.635053
23:54:00	03/12/10	-77.467508	-11.635112
23:54:01	03/12/10	-77.467412	-11.635178
23:54:02	03/12/10	-77.467327	-11.635248
23:54:03	03/12/10	-77.467237	-11.635317
23:54:04	03/12/10	-77.467138	-11.635378
23:54:05	03/12/10	-77.467032	-11.635428
23:54:06	03/12/10	-77.466928	-11.635478
23:54:07	03/12/10	-77.466828	-11.635525
23:54:08	03/12/10	-77.466727	-11.63557
23:54:09	03/12/10	-77.46663	-11.635623
23:54:10	03/12/10	-77.466528	-11.635675
23:54:11	03/12/10	-77.466427	-11.635725
23:54:12	03/12/10	-77.466335	-11.63578
23:54:13	03/12/10	-77.46625	-11.635845
23:54:14	03/12/10	-77.466172	-11.635922
23:54:15	03/12/10	-77.466098	-11.635997
23:54:16	03/12/10	-77.466017	-11.636072
23:54:17	03/12/10	-77.465925	-11.636143
23:54:18	03/12/10	-77.465833	-11.636213
23:54:19	03/12/10	-77.465735	-11.636273
23:54:20	03/12/10	-77.465623	-11.63632
23:54:21	03/12/10	-77.465522	-11.636368
23:54:22	03/12/10	-77.46543	-11.636423
23:54:23	03/12/10	-77.465337	-11.636482
23:54:24	03/12/10	-77.465232	-11.636533
23:54:25	03/12/10	-77.465135	-11.636583
23:54:26	03/12/10	-77.465035	-11.636638
23:54:27	03/12/10	-77.464932	-11.636688
23:54:28	03/12/10	-77.464828	-11.636737
23:54:29	03/12/10	-77.46473	-11.636787
23:54:30	03/12/10	-77.464633	-11.636835
23:54:31	03/12/10	-77.464542	-11.6369
23:54:32	03/12/10	-77.464457	-11.636973
23:54:33	03/12/10	-77.464368	-11.637047
23:54:34	03/12/10	-77.464277	-11.63711
23:54:35	03/12/10	-77.464168	-11.637155
23:54:36	03/12/10	-77.464058	-11.637193
23:54:37	03/12/10	-77.463958	-11.637235
23:54:38	03/12/10	-77.46386	-11.637288
23:54:39	03/12/10	-77.463752	-11.637338
23:54:40	03/12/10	-77.463642	-11.637388
23:54:43	03/12/10	-77.46333	-11.637548
23:54:45	03/12/10	-77.463133	-11.637668
23:54:47	03/12/10	-77.462923	-11.637835
23:54:48	03/12/10	-77.462675	-11.637942
23:54:51	03/12/10	-77.462452	-11.638042
23:54:53	03/12/10	-77.462225	-11.638108
23:54:55	03/12/10	-77.462038	-11.638182
23:54:57	03/12/10	-77.461873	-11.638297
23:54:59	03/12/10	-77.46169	-11.638423
23:55:01	03/12/10	-77.46149	-11.638538
23:55:03	03/12/10	-77.461297	-11.638648
23:55:05	03/12/10	-77.461112	-11.63876
23:55:07	03/12/10	-77.460913	-11.638863
23:55:09	03/12/10	-77.460718	-11.638992
23:55:11	03/12/10	-77.460535	-11.639153
23:55:13	03/12/10	-77.460367	-11.6393
23:55:15	03/12/10	-77.460198	-11.639452
23:55:17	03/12/10	-77.459998	-11.63963
23:55:19	03/12/10	-77.459713	-11.639845
23:55:21	03/12/10	-77.45954	-11.640012
23:55:23	03/12/10	-77.459365	-11.640135
23:55:25	03/12/10	-77.459133	-11.640223
23:55:27	03/12/10	-77.458893	-11.640235
23:55:29	03/12/10	-77.45864	-11.640237
23:55:31	03/12/10	-77.458437	-11.640332
23:55:33	03/12/10	-77.458235	-11.640475
23:55:35	03/12/10	-77.45805	-11.640617
23:55:36	03/12/10	-77.457827	-11.640712
23:55:39	03/12/10	-77.457638	-11.640782
23:55:41	03/12/10	-77.457463	-11.640823
23:55:43	03/12/10	-77.457327	-11.64075
23:55:45	03/12/10	-77.457153	-11.640713
23:55:47	03/12/10	-77.456893	-11.64074
23:55:49	03/12/10	-77.456685	-11.640768
23:55:51	03/12/10	-77.45648	-11.640778
23:55:53	03/12/10	-77.456285	-11.640808
23:55:55	03/12/10	-77.456092	-11.640868
23:55:57	03/12/10	-77.455865	-11.640948
23:55:59	03/12/10	-77.455633	-11.641017
23:56:01	03/12/10	-77.45539	-11.64107
23:56:03	03/12/10	-77.455123	-11.641165
23:56:05	03/12/10	-77.454868	-11.64123
23:56:07	03/12/10	-77.454627	-11.641318
23:56:09	03/12/10	-77.45441	-11.641382
23:56:11	03/12/10	-77.454202	-11.641467
23:56:11	03/12/10	-77.45415	-11.64149
23:56:12	03/12/10	-77.454103	-11.641515
23:56:13	03/12/10	-77.454015	-11.64157
23:56:14	03/12/10	-77.453925	-11.64168
23:56:15	03/12/10	-77.45382	-11.641742
23:56:16	03/12/10	-77.453728	-11.641805
23:56:17	03/12/10	-77.453628	-11.641853
23:56:18	03/12/10	-77.453527	-11.641902
23:56:19	03/12/10	-77.453422	-11.641948
23:56:20	03/12/10	-77.453307	-11.642002
23:56:21	03/12/10	-77.453198	-11.642085
23:56:22	03/12/10	-77.453113	-11.642145
23:56:23	03/12/10	-77.453023	-11.64221
23:56:24	03/12/10	-77.452928	-11.642268
23:56:27	03/12/10	-77.45261	-11.642415
23:56:29	03/12/10	-77.452388	-11.642478
23:56:31	03/12/10	-77.45217	-11.64254
23:56:32	03/12/10	-77.451978	-11.642638
23:56:35	03/12/10	-77.4518	-11.64273
23:56:37	03/12/10	-77.451617	-11.642813
23:56:39	03/12/10	-77.451388	-11.642893
23:56:41	03/12/10	-77.451193	-11.643002
23:56:43	03/12/10	-77.450975	-11.64309
23:56:45	03/12/10	-77.450748	-11.643178
23:56:47	03/12/10	-77.450523	-11.643232
23:56:49	03/12/10	-77.450333	-11.64337
23:56:51	03/12/10	-77.450148	-11.643433
23:56:53	03/12/10	-77.449905	-11.643495
23:56:55	03/12/10	-77.449707	-11.643572
23:56:57	03/12/10	-77.4495	-11.643665
23:56:59	03/12/10	-77.449285	-11.643763
23:57:01	03/12/10	-77.449093	-11.643873
23:57:03	03/12/10	-77.448877	-11.643968
23:57:05	03/12/10	-77.44866	-11.644072
23:57:07	03/12/10	-77.448455	-11.64418
23:57:09	03/12/10	-77.44825	-11.644295
23:57:11	03/12/10	-77.448055	-11.644415
23:57:13	03/12/10	-77.447855	-11.644525
23:57:15	03/12/10	-77.44764	-11.6446
23:57:17	03/12/10	-77.447418	-11.644687
23:57:19	03/12/10	-77.447188	-11.644762
23:57:21	03/12/10	-77.446968	-11.644812
23:57:23	03/12/10	-77.446733	-11.644868
23:57:25	03/12/10	-77.446508	-11.644942
23:57:27	03/12/10	-77.446313	-11.645023
23:57:29	03/12/10	-77.446105	-11.645113
23:57:31	03/12/10	-77.44586	-11.645225
23:57:33	03/12/10	-77.445678	-11.645308
23:57:35	03/12/10	-77.445492	-11.645443
23:57:37	03/12/10	-77.445293	-11.645592
23:57:39	03/12/10	-77.44509	-11.64568
23:57:41	03/12/10	-77.444867	-11.645772
23:57:43	03/12/10	-77.444647	-11.645863
23:57:45	03/12/10	-77.444445	-11.64597
23:57:47	03/12/10	-77.444253	-11.646102
23:57:49	03/12/10	-77.444098	-11.646257
23:57:51	03/12/10	-77.443952	-11.646397
23:57:53	03/12/10	-77.443765	-11.646518
23:57:55	03/12/10	-77.443555	-11.646602
23:57:57	03/12/10	-77.443357	-11.646677
23:57:59	03/12/10	-77.443162	-11.64679
23:58:01	03/12/10	-77.442973	-11.646922
23:58:03	03/12/10	-77.442793	-11.647055
23:58:05	03/12/10	-77.442608	-11.647175
23:58:07	03/12/10	-77.442405	-11.647282
23:58:09	03/12/10	-77.442198	-11.647408
23:58:11	03/12/10	-77.441995	-11.6475
23:58:13	03/12/10	-77.441802	-11.647588
23:58:15	03/12/10	-77.441628	-11.64769
23:58:17	03/12/10	-77.441455	-11.647815
23:58:19	03/12/10	-77.441262	-11.647955
23:58:21	03/12/10	-77.441077	-11.648098
23:58:23	03/12/10	-77.440922	-11.648248
23:58:25	03/12/10	-77.440757	-11.648405
23:58:27	03/12/10	-77.440595	-11.648548
23:58:29	03/12/10	-77.440392	-11.648733
23:58:31	03/12/10	-77.440242	-11.64889
23:58:33	03/12/10	-77.440073	-11.64904
23:58:35	03/12/10	-77.439907	-11.649192
23:58:37	03/12/10	-77.43974	-11.649328
23:58:39	03/12/10	-77.43957	-11.64947
23:58:41	03/12/10	-77.439405	-11.64959
23:58:43	03/12/10	-77.43925	-11.64972
23:58:45	03/12/10	-77.439088	-11.64984
23:58:47	03/12/10	-77.438883	-11.649947
23:58:49	03/12/10	-77.438692	-11.65003
23:58:51	03/12/10	-77.438445	-11.650135
23:58:53	03/12/10	-77.43829	-11.650247
23:58:55	03/12/10	-77.43814	-11.650393
23:58:57	03/12/10	-77.437982	-11.650507
23:58:59	03/12/10	-77.437808	-11.65065
23:59:01	03/12/10	-77.437618	-11.650777
23:59:03	03/12/10	-77.437443	-11.650925
23:59:05	03/12/10	-77.437265	-11.651058
23:59:07	03/12/10	-77.437063	-11.651213
23:59:08	03/12/10	-77.43686	-11.651355
23:59:11	03/12/10	-77.436682	-11.651488
23:59:13	03/12/10	-77.436495	-11.651608
23:59:15	03/12/10	-77.436342	-11.65175
23:59:17	03/12/10	-77.436225	-11.651863
23:59:19	03/12/10	-77.436063	-11.651978
23:59:21	03/12/10	-77.435867	-11.652067
23:59:23	03/12/10	-77.435683	-11.65211
23:59:25	03/12/10	-77.435498	-11.652202
23:59:27	03/12/10	-77.435285	-11.652277
23:59:29	03/12/10	-77.435028	-11.652338
23:59:31	03/12/10	-77.434843	-11.65246
23:59:32	03/12/10	-77.434692	-11.652523
23:59:35	03/12/10	-77.434533	-11.652652
23:59:37	03/12/10	-77.434403	-11.652773
23:59:39	03/12/10	-77.434262	-11.652942
23:59:41	03/12/10	-77.434125	-11.653065
23:59:43	03/12/10	-77.43392	-11.653152
23:59:45	03/12/10	-77.433697	-11.653217
23:59:47	03/12/10	-77.433478	-11.653295
23:59:48	03/12/10	-77.433283	-11.653412
23:59:51	03/12/10	-77.43309	-11.653523
23:59:53	03/12/10	-77.43287	-11.653598
23:59:55	03/12/10	-77.432685	-11.653695
23:59:55	03/12/10	-77.432645	-11.65373
23:59:56	03/12/10	-77.432592	-11.65376
23:59:57	03/12/10	-77.43245	-11.653832
23:59:58	03/12/10	-77.432312	-11.653863
23:59:59	03/12/10	-77.432182	-11.653878
00:00:00	04/12/10	-77.432053	-11.65389
00:00:01	04/12/10	-77.431942	-11.653915
00:00:02	04/12/10	-77.431845	-11.653967
00:00:03	04/12/10	-77.431768	-11.654033
00:00:04	04/12/10	-77.4317	-11.654115
00:00:05	04/12/10	-77.431623	-11.65418
00:00:06	04/12/10	-77.431512	-11.654223
00:00:07	04/12/10	-77.431398	-11.654257
00:00:09	04/12/10	-77.431082	-11.654345
00:00:12	04/12/10	-77.43087	-11.654407
00:00:14	04/12/10	-77.430692	-11.65458
00:00:16	04/12/10	-77.430483	-11.65465
00:00:18	04/12/10	-77.430312	-11.654743
00:00:20	04/12/10	-77.43014	-11.65492
00:00:22	04/12/10	-77.429952	-11.655072
00:00:24	04/12/10	-77.429738	-11.655178
00:00:26	04/12/10	-77.429497	-11.655242
00:00:28	04/12/10	-77.429282	-11.655323
00:00:30	04/12/10	-77.429057	-11.655322
00:00:32	04/12/10	-77.42886	-11.655355
00:00:34	04/12/10	-77.428675	-11.655448
00:00:36	04/12/10	-77.428467	-11.655533
00:00:38	04/12/10	-77.428233	-11.655617
00:00:40	04/12/10	-77.42802	-11.655667
00:00:40	04/12/10	-77.427957	-11.655665
00:00:41	04/12/10	-77.427902	-11.655675
00:00:42	04/12/10	-77.427803	-11.65572
00:00:43	04/12/10	-77.427695	-11.655758
00:00:44	04/12/10	-77.427588	-11.655783
00:00:45	04/12/10	-77.427483	-11.655823
00:00:46	04/12/10	-77.427387	-11.655873
00:00:47	04/12/10	-77.427293	-11.65594
00:00:48	04/12/10	-77.427212	-11.656017
00:00:49	04/12/10	-77.427127	-11.656088
00:00:50	04/12/10	-77.427035	-11.656158
00:00:51	04/12/10	-77.42694	-11.656225
00:00:52	04/12/10	-77.426843	-11.65629
00:00:55	04/12/10	-77.426512	-11.656422
00:00:57	04/12/10	-77.426272	-11.656455
00:00:59	04/12/10	-77.426095	-11.656518
00:01:01	04/12/10	-77.425878	-11.656633
00:01:03	04/12/10	-77.425702	-11.656745
00:01:05	04/12/10	-77.425515	-11.656863
00:01:07	04/12/10	-77.425317	-11.657
00:01:09	04/12/10	-77.425122	-11.657112
00:01:11	04/12/10	-77.4249	-11.657167
00:01:13	04/12/10	-77.424675	-11.657232
00:01:15	04/12/10	-77.424482	-11.657337
00:01:17	04/12/10	-77.424293	-11.65746
00:01:19	04/12/10	-77.424105	-11.657573
00:01:21	04/12/10	-77.42392	-11.657702
00:01:23	04/12/10	-77.423742	-11.657825
00:01:25	04/12/10	-77.423567	-11.657968
00:01:27	04/12/10	-77.423365	-11.658078
00:01:29	04/12/10	-77.423187	-11.658177
00:01:31	04/12/10	-77.422987	-11.65829
00:01:32	04/12/10	-77.422772	-11.65837
00:01:35	04/12/10	-77.422587	-11.658477
00:01:35	04/12/10	-77.42255	-11.658505
00:01:36	04/12/10	-77.422507	-11.658535
00:01:37	04/12/10	-77.422387	-11.65859
00:01:38	04/12/10	-77.422257	-11.658623
00:01:39	04/12/10	-77.422148	-11.658665
00:01:40	04/12/10	-77.422045	-11.658707
00:01:41	04/12/10	-77.421952	-11.65876
00:01:42	04/12/10	-77.421858	-11.658817
00:01:43	04/12/10	-77.421765	-11.658878
00:01:44	04/12/10	-77.42166	-11.658925
00:01:45	04/12/10	-77.421562	-11.658973
00:01:46	04/12/10	-77.421477	-11.65903
00:01:49	04/12/10	-77.421205	-11.659205
00:01:51	04/12/10	-77.421013	-11.659333
00:01:53	04/12/10	-77.420822	-11.659472
00:01:55	04/12/10	-77.420615	-11.659583
00:01:57	04/12/10	-77.420377	-11.659668
00:01:59	04/12/10	-77.420185	-11.659787
00:02:01	04/12/10	-77.420038	-11.659925
00:02:03	04/12/10	-77.419885	-11.660063
00:02:05	04/12/10	-77.41975	-11.660208
00:02:07	04/12/10	-77.419577	-11.660365
00:02:09	04/12/10	-77.419378	-11.660463
00:02:11	04/12/10	-77.419258	-11.660628
00:02:13	04/12/10	-77.419048	-11.66072
00:02:15	04/12/10	-77.418892	-11.660742
00:02:17	04/12/10	-77.418743	-11.660808
00:02:19	04/12/10	-77.418555	-11.660898
00:02:21	04/12/10	-77.418375	-11.660978
00:02:23	04/12/10	-77.418187	-11.661073
00:02:25	04/12/10	-77.41797	-11.661153
00:02:27	04/12/10	-77.417763	-11.661225
00:02:29	04/12/10	-77.41756	-11.661298
00:02:31	04/12/10	-77.417368	-11.661405
00:02:33	04/12/10	-77.41718	-11.661487
00:02:35	04/12/10	-77.416998	-11.661587
00:02:37	04/12/10	-77.416823	-11.661708
00:02:39	04/12/10	-77.416665	-11.661867
00:02:41	04/12/10	-77.416497	-11.662002
00:02:43	04/12/10	-77.416308	-11.662138
00:02:45	04/12/10	-77.416135	-11.662263
00:02:47	04/12/10	-77.415982	-11.662448
00:02:49	04/12/10	-77.41579	-11.662567
00:02:51	04/12/10	-77.415612	-11.662672
00:02:53	04/12/10	-77.415413	-11.662745
00:02:55	04/12/10	-77.415215	-11.662813
00:02:57	04/12/10	-77.415013	-11.662875
00:02:59	04/12/10	-77.414798	-11.662895
00:03:00	04/12/10	-77.414603	-11.662993
00:03:03	04/12/10	-77.414422	-11.663063
00:03:05	04/12/10	-77.4142	-11.663132
00:03:07	04/12/10	-77.414007	-11.663247
00:03:09	04/12/10	-77.413823	-11.663373
00:03:11	04/12/10	-77.413597	-11.663427
00:03:13	04/12/10	-77.413382	-11.663472
00:03:15	04/12/10	-77.41316	-11.663532
00:03:17	04/12/10	-77.412937	-11.663608
00:03:19	04/12/10	-77.412725	-11.663682
00:03:21	04/12/10	-77.412542	-11.663782
00:03:23	04/12/10	-77.41235	-11.663862
00:03:25	04/12/10	-77.412165	-11.663942
00:03:27	04/12/10	-77.411982	-11.664037
00:03:29	04/12/10	-77.411783	-11.664093
00:03:31	04/12/10	-77.411605	-11.664205
00:03:33	04/12/10	-77.411447	-11.664332
00:03:35	04/12/10	-77.411285	-11.664452
00:03:37	04/12/10	-77.41111	-11.664558
00:03:37	04/12/10	-77.411063	-11.664585
00:03:38	04/12/10	-77.411018	-11.664613
00:03:39	04/12/10	-77.410895	-11.664653
00:03:40	04/12/10	-77.410788	-11.66472
00:03:41	04/12/10	-77.410673	-11.664773
00:03:42	04/12/10	-77.410577	-11.664835
00:03:43	04/12/10	-77.410483	-11.6649
00:03:44	04/12/10	-77.41039	-11.664963
00:03:45	04/12/10	-77.410293	-11.665037
00:03:46	04/12/10	-77.410197	-11.665098
00:03:47	04/12/10	-77.410095	-11.665153
00:03:48	04/12/10	-77.40999	-11.665195
00:03:49	04/12/10	-77.409888	-11.665233
00:03:50	04/12/10	-77.40979	-11.66528
00:03:51	04/12/10	-77.409692	-11.665328
00:03:52	04/12/10	-77.409593	-11.665373
00:03:53	04/12/10	-77.40949	-11.665417
00:03:54	04/12/10	-77.40939	-11.665457
00:03:55	04/12/10	-77.4093	-11.665512
00:03:56	04/12/10	-77.409208	-11.66557
00:03:57	04/12/10	-77.40911	-11.665633
00:03:58	04/12/10	-77.409018	-11.665697
00:03:59	04/12/10	-77.408935	-11.665778
00:04:00	04/12/10	-77.408847	-11.665852
00:04:01	04/12/10	-77.408753	-11.665912
00:04:02	04/12/10	-77.408662	-11.665973
00:04:03	04/12/10	-77.408563	-11.666027
00:04:04	04/12/10	-77.408465	-11.666073
00:04:05	04/12/10	-77.408365	-11.66612
00:04:06	04/12/10	-77.408263	-11.666172
00:04:07	04/12/10	-77.408153	-11.666212
00:04:08	04/12/10	-77.408047	-11.666258
00:04:09	04/12/10	-77.407947	-11.66631
00:04:10	04/12/10	-77.40785	-11.666375
00:04:11	04/12/10	-77.407752	-11.666428
00:04:12	04/12/10	-77.407648	-11.666465
00:04:13	04/12/10	-77.407552	-11.66651
00:04:14	04/12/10	-77.407462	-11.666555
00:04:15	04/12/10	-77.407375	-11.666607
00:04:16	04/12/10	-77.407283	-11.666665
00:04:17	04/12/10	-77.407188	-11.666718
00:04:18	04/12/10	-77.407093	-11.666773
00:04:19	04/12/10	-77.407	-11.666828
00:04:20	04/12/10	-77.406908	-11.666897
00:04:21	04/12/10	-77.406818	-11.666965
00:04:22	04/12/10	-77.406728	-11.667033
00:04:23	04/12/10	-77.406635	-11.667093
00:04:24	04/12/10	-77.40654	-11.66715
00:04:25	04/12/10	-77.406438	-11.667203
00:04:26	04/12/10	-77.406332	-11.667248
00:04:27	04/12/10	-77.406222	-11.66729
00:04:28	04/12/10	-77.406107	-11.667328
00:04:29	04/12/10	-77.40599	-11.667365
00:04:30	04/12/10	-77.405878	-11.667405
00:04:31	04/12/10	-77.405782	-11.667458
00:04:32	04/12/10	-77.405687	-11.667518
00:04:33	04/12/10	-77.405583	-11.667568
00:04:34	04/12/10	-77.405485	-11.667623
00:04:35	04/12/10	-77.405393	-11.667682
00:04:36	04/12/10	-77.405305	-11.667755
00:04:37	04/12/10	-77.405217	-11.667828
00:04:38	04/12/10	-77.40512	-11.667897
00:04:39	04/12/10	-77.405023	-11.667965
00:04:40	04/12/10	-77.404927	-11.66803
00:04:42	04/12/10	-77.404613	-11.66821
00:04:45	04/12/10	-77.404403	-11.668328
00:04:47	04/12/10	-77.404198	-11.668442
00:04:49	04/12/10	-77.404005	-11.668552
00:04:51	04/12/10	-77.403822	-11.668662
00:04:51	04/12/10	-77.403778	-11.668685
00:04:52	04/12/10	-77.403733	-11.66871
00:04:53	04/12/10	-77.403652	-11.668788
00:04:54	04/12/10	-77.403567	-11.66886
00:04:55	04/12/10	-77.403473	-11.668915
00:04:56	04/12/10	-77.403373	-11.668967
00:04:57	04/12/10	-77.40328	-11.669018
00:04:58	04/12/10	-77.40319	-11.669067
00:04:59	04/12/10	-77.4031	-11.669127
00:05:00	04/12/10	-77.403012	-11.669188
00:05:01	04/12/10	-77.402923	-11.669243
00:05:02	04/12/10	-77.402835	-11.669298
00:05:05	04/12/10	-77.402557	-11.66947
00:05:07	04/12/10	-77.402358	-11.669583
00:05:09	04/12/10	-77.402155	-11.669678
00:05:11	04/12/10	-77.401942	-11.66973
00:05:13	04/12/10	-77.401737	-11.669807
00:05:15	04/12/10	-77.401545	-11.669878
00:05:17	04/12/10	-77.401363	-11.669977
00:05:19	04/12/10	-77.401172	-11.670065
00:05:21	04/12/10	-77.40098	-11.670185
00:05:23	04/12/10	-77.400797	-11.670337
00:05:25	04/12/10	-77.400667	-11.670495
00:05:25	04/12/10	-77.400627	-11.67054
00:05:26	04/12/10	-77.400583	-11.670585
00:05:27	04/12/10	-77.400508	-11.670652
00:05:28	04/12/10	-77.400422	-11.670728
00:05:29	04/12/10	-77.400335	-11.67081
00:05:30	04/12/10	-77.400247	-11.67089
00:05:31	04/12/10	-77.400158	-11.670962
00:05:32	04/12/10	-77.400068	-11.671022
00:05:33	04/12/10	-77.399985	-11.671078
00:05:34	04/12/10	-77.3999	-11.671142
00:05:35	04/12/10	-77.399818	-11.671207
00:05:36	04/12/10	-77.399742	-11.671282
00:05:37	04/12/10	-77.39966	-11.671353
00:05:38	04/12/10	-77.39957	-11.671422
00:05:41	04/12/10	-77.399303	-11.671625
00:05:43	04/12/10	-77.399137	-11.671762
00:05:45	04/12/10	-77.398965	-11.671888
00:05:47	04/12/10	-77.39879	-11.67198
00:05:49	04/12/10	-77.398568	-11.672015
00:05:51	04/12/10	-77.3984	-11.672123
00:05:51	04/12/10	-77.398345	-11.672152
00:05:52	04/12/10	-77.3983	-11.672183
00:05:53	04/12/10	-77.398207	-11.67226
00:05:54	04/12/10	-77.398128	-11.672335
00:05:55	04/12/10	-77.398048	-11.672413
00:05:56	04/12/10	-77.397952	-11.672482
00:05:57	04/12/10	-77.397853	-11.672547
00:05:58	04/12/10	-77.397762	-11.672607
00:05:59	04/12/10	-77.397668	-11.672665
00:06:00	04/12/10	-77.397582	-11.672728
00:06:01	04/12/10	-77.397515	-11.672803
00:06:02	04/12/10	-77.397445	-11.67288
00:06:03	04/12/10	-77.397367	-11.672947
00:06:04	04/12/10	-77.397288	-11.673023
00:06:06	04/12/10	-77.397053	-11.673262
00:06:09	04/12/10	-77.396892	-11.673407
00:06:11	04/12/10	-77.396722	-11.673533
00:06:13	04/12/10	-77.396543	-11.67366
00:06:15	04/12/10	-77.396372	-11.673782
00:06:17	04/12/10	-77.396198	-11.67392
00:06:19	04/12/10	-77.39603	-11.674047
00:06:21	04/12/10	-77.395823	-11.674147
00:06:23	04/12/10	-77.395602	-11.674222
00:06:25	04/12/10	-77.395432	-11.674262
00:06:27	04/12/10	-77.395232	-11.67433
00:06:29	04/12/10	-77.395043	-11.67439
00:06:31	04/12/10	-77.394835	-11.674443
00:06:33	04/12/10	-77.394643	-11.6745
00:06:35	04/12/10	-77.394452	-11.674592
00:06:37	04/12/10	-77.394255	-11.674708
00:06:39	04/12/10	-77.394032	-11.674795
00:06:41	04/12/10	-77.393868	-11.674908
00:06:43	04/12/10	-77.393612	-11.67502
00:06:45	04/12/10	-77.393375	-11.67514
00:06:47	04/12/10	-77.393197	-11.675245
00:06:49	04/12/10	-77.393037	-11.675328
00:06:51	04/12/10	-77.39285	-11.675422
00:06:53	04/12/10	-77.392637	-11.675557
00:06:55	04/12/10	-77.392413	-11.675645
00:06:57	04/12/10	-77.392175	-11.675712
00:06:59	04/12/10	-77.391932	-11.675752
00:07:01	04/12/10	-77.391727	-11.675817
00:07:03	04/12/10	-77.39153	-11.675918
00:07:05	04/12/10	-77.391332	-11.676038
00:07:07	04/12/10	-77.391122	-11.676145
00:07:09	04/12/10	-77.390865	-11.67626
00:07:11	04/12/10	-77.390635	-11.67631
00:07:13	04/12/10	-77.390427	-11.676433
00:07:15	04/12/10	-77.390227	-11.676507
00:07:17	04/12/10	-77.389998	-11.676555
00:07:19	04/12/10	-77.389782	-11.676585
00:07:21	04/12/10	-77.389597	-11.676713
00:07:23	04/12/10	-77.389382	-11.676842
00:07:25	04/12/10	-77.389193	-11.676958
00:07:27	04/12/10	-77.389003	-11.677083
00:07:28	04/12/10	-77.388807	-11.6772
00:07:31	04/12/10	-77.388613	-11.677312
00:07:33	04/12/10	-77.388425	-11.67745
00:07:35	04/12/10	-77.388227	-11.677588
00:07:37	04/12/10	-77.388037	-11.677727
00:07:39	04/12/10	-77.387853	-11.677843
00:07:41	04/12/10	-77.387663	-11.677937
00:07:43	04/12/10	-77.38747	-11.67803
00:07:45	04/12/10	-77.38729	-11.678165
00:07:47	04/12/10	-77.387118	-11.678312
00:07:49	04/12/10	-77.386942	-11.678462
00:07:51	04/12/10	-77.386752	-11.678587
00:07:53	04/12/10	-77.386558	-11.678718
00:07:55	04/12/10	-77.386367	-11.678825
00:07:57	04/12/10	-77.386173	-11.678928
00:07:59	04/12/10	-77.38599	-11.679047
00:08:01	04/12/10	-77.385817	-11.679175
00:08:03	04/12/10	-77.385643	-11.679323
00:08:05	04/12/10	-77.385455	-11.67945
00:08:07	04/12/10	-77.385255	-11.679532
00:08:09	04/12/10	-77.385057	-11.679608
00:08:10	04/12/10	-77.38486	-11.679675
00:08:13	04/12/10	-77.384692	-11.679782
00:08:15	04/12/10	-77.384523	-11.679895
00:08:17	04/12/10	-77.384338	-11.680042
00:08:19	04/12/10	-77.384155	-11.680182
00:08:21	04/12/10	-77.383993	-11.680343
00:08:23	04/12/10	-77.38383	-11.680507
00:08:25	04/12/10	-77.383645	-11.680632
00:08:27	04/12/10	-77.383455	-11.680723
00:08:29	04/12/10	-77.383272	-11.680843
00:08:31	04/12/10	-77.3831	-11.680972
00:08:33	04/12/10	-77.382895	-11.681082
00:08:35	04/12/10	-77.382683	-11.681155
00:08:37	04/12/10	-77.382477	-11.681252
00:08:39	04/12/10	-77.382282	-11.681345
00:08:41	04/12/10	-77.382078	-11.681445
00:08:43	04/12/10	-77.38187	-11.68157
00:08:45	04/12/10	-77.381662	-11.681683
00:08:47	04/12/10	-77.38147	-11.681802
00:08:49	04/12/10	-77.381268	-11.681937
00:08:51	04/12/10	-77.381065	-11.682068
00:08:53	04/12/10	-77.380847	-11.682175
00:08:55	04/12/10	-77.380617	-11.68226
00:08:57	04/12/10	-77.3804	-11.682313
00:08:59	04/12/10	-77.380162	-11.682407
00:09:01	04/12/10	-77.379955	-11.682503
00:09:03	04/12/10	-77.379737	-11.682543
00:09:05	04/12/10	-77.37952	-11.682648
00:09:06	04/12/10	-77.379295	-11.682748
00:09:09	04/12/10	-77.37914	-11.682918
00:09:11	04/12/10	-77.37894	-11.683002
00:09:13	04/12/10	-77.378712	-11.683098
00:09:15	04/12/10	-77.37851	-11.683172
00:09:17	04/12/10	-77.378315	-11.683283
00:09:19	04/12/10	-77.378125	-11.683402
00:09:21	04/12/10	-77.377917	-11.68351
00:09:23	04/12/10	-77.377738	-11.683622
00:09:25	04/12/10	-77.377578	-11.68379
00:09:27	04/12/10	-77.377395	-11.683933
00:09:29	04/12/10	-77.37719	-11.684062
00:09:31	04/12/10	-77.376987	-11.684182
00:09:33	04/12/10	-77.376773	-11.684307
00:09:35	04/12/10	-77.376557	-11.68439
00:09:36	04/12/10	-77.376332	-11.684457
00:09:39	04/12/10	-77.376168	-11.684583
00:09:41	04/12/10	-77.375958	-11.684693
00:09:43	04/12/10	-77.375763	-11.684792
00:09:45	04/12/10	-77.375568	-11.68485
00:09:47	04/12/10	-77.375343	-11.68492
00:09:49	04/12/10	-77.375118	-11.684997
00:09:51	04/12/10	-77.374893	-11.685082
00:09:53	04/12/10	-77.374698	-11.685203
00:09:55	04/12/10	-77.37449	-11.685327
00:09:57	04/12/10	-77.374303	-11.68546
00:09:59	04/12/10	-77.374065	-11.685573
00:10:01	04/12/10	-77.373865	-11.6857
00:10:03	04/12/10	-77.373677	-11.685838
00:10:05	04/12/10	-77.373518	-11.68597
00:10:07	04/12/10	-77.37337	-11.686068
00:10:09	04/12/10	-77.373193	-11.686163
00:10:11	04/12/10	-77.37304	-11.686253
00:10:13	04/12/10	-77.372853	-11.686375
00:10:15	04/12/10	-77.372648	-11.686492
00:10:17	04/12/10	-77.372435	-11.68658
00:10:18	04/12/10	-77.372212	-11.68669
00:10:21	04/12/10	-77.372003	-11.68681
00:10:23	04/12/10	-77.371822	-11.686918
00:10:25	04/12/10	-77.371608	-11.687038
00:10:27	04/12/10	-77.371405	-11.68716
00:10:29	04/12/10	-77.371185	-11.687298
00:10:31	04/12/10	-77.370973	-11.687443
00:10:33	04/12/10	-77.370745	-11.687572
00:10:35	04/12/10	-77.370513	-11.687652
00:10:37	04/12/10	-77.370297	-11.687682
00:10:39	04/12/10	-77.370088	-11.687768
00:10:41	04/12/10	-77.369885	-11.687867
00:10:43	04/12/10	-77.369673	-11.687958
00:10:45	04/12/10	-77.369455	-11.688058
00:10:47	04/12/10	-77.369238	-11.68815
00:10:49	04/12/10	-77.369013	-11.688222
00:10:51	04/12/10	-77.368797	-11.688292
00:10:53	04/12/10	-77.368575	-11.688365
00:10:55	04/12/10	-77.368315	-11.688402
00:10:57	04/12/10	-77.368083	-11.688413
00:10:59	04/12/10	-77.367853	-11.688418
00:11:01	04/12/10	-77.36761	-11.688407
00:11:02	04/12/10	-77.36738	-11.688375
00:11:05	04/12/10	-77.36712	-11.688358
00:11:07	04/12/10	-77.366882	-11.688328
00:11:09	04/12/10	-77.366625	-11.688302
00:11:11	04/12/10	-77.36638	-11.688287
00:11:13	04/12/10	-77.366135	-11.688273
00:11:15	04/12/10	-77.365878	-11.688253
00:11:17	04/12/10	-77.365615	-11.688225
00:11:19	04/12/10	-77.365355	-11.688188
00:11:21	04/12/10	-77.365095	-11.688135
00:11:23	04/12/10	-77.364845	-11.688093
00:11:25	04/12/10	-77.364592	-11.68807
00:11:27	04/12/10	-77.364333	-11.688083
00:11:29	04/12/10	-77.364092	-11.688122
00:11:31	04/12/10	-77.363852	-11.688177
00:11:33	04/12/10	-77.363618	-11.688218
00:11:35	04/12/10	-77.363377	-11.68827
00:11:37	04/12/10	-77.363135	-11.688323
00:11:39	04/12/10	-77.362888	-11.688387
00:11:41	04/12/10	-77.362648	-11.688448
00:11:43	04/12/10	-77.362413	-11.68851
00:11:45	04/12/10	-77.362175	-11.688532
00:11:47	04/12/10	-77.361945	-11.688568
00:11:49	04/12/10	-77.361715	-11.68862
00:11:51	04/12/10	-77.361482	-11.688673
00:11:53	04/12/10	-77.361255	-11.68874
00:11:55	04/12/10	-77.36103	-11.688822
00:11:57	04/12/10	-77.360787	-11.688895
00:11:59	04/12/10	-77.360552	-11.688963
00:12:01	04/12/10	-77.360328	-11.68901
00:12:03	04/12/10	-77.360103	-11.689105
00:12:05	04/12/10	-77.35988	-11.689197
00:12:06	04/12/10	-77.35964	-11.689295
00:12:09	04/12/10	-77.359422	-11.689425
00:12:11	04/12/10	-77.359215	-11.689588
00:12:13	04/12/10	-77.359005	-11.689727
00:12:15	04/12/10	-77.358813	-11.689873
00:12:17	04/12/10	-77.358648	-11.690035
00:12:19	04/12/10	-77.358463	-11.690193
00:12:21	04/12/10	-77.358262	-11.690323
00:12:23	04/12/10	-77.358092	-11.690437
00:12:25	04/12/10	-77.357902	-11.690582
00:12:27	04/12/10	-77.357708	-11.690702
00:12:29	04/12/10	-77.357478	-11.69075
00:12:31	04/12/10	-77.357223	-11.690898
00:12:33	04/12/10	-77.35704	-11.69103
00:12:35	04/12/10	-77.356857	-11.691193
00:12:37	04/12/10	-77.356655	-11.691268
00:12:39	04/12/10	-77.35646	-11.691425
00:12:41	04/12/10	-77.356283	-11.691532
00:12:43	04/12/10	-77.356163	-11.691632
00:12:45	04/12/10	-77.355982	-11.691727
00:12:47	04/12/10	-77.355755	-11.691833
00:12:49	04/12/10	-77.35554	-11.691987
00:12:51	04/12/10	-77.355338	-11.692112
00:12:53	04/12/10	-77.355153	-11.692257
00:12:55	04/12/10	-77.354963	-11.69239
00:12:57	04/12/10	-77.354772	-11.692532
00:12:59	04/12/10	-77.354575	-11.69266
00:13:01	04/12/10	-77.354352	-11.692753
00:13:03	04/12/10	-77.354103	-11.692813
00:13:05	04/12/10	-77.353855	-11.692853
00:13:07	04/12/10	-77.353638	-11.692923
00:13:09	04/12/10	-77.353425	-11.693018
00:13:10	04/12/10	-77.353208	-11.693115
00:13:13	04/12/10	-77.352982	-11.693212
00:13:15	04/12/10	-77.35277	-11.69332
00:13:17	04/12/10	-77.35252	-11.693405
00:13:19	04/12/10	-77.352298	-11.693513
00:13:21	04/12/10	-77.352062	-11.69356
00:13:23	04/12/10	-77.351805	-11.693597
00:13:25	04/12/10	-77.351552	-11.693655
00:13:27	04/12/10	-77.351305	-11.693728
00:13:29	04/12/10	-77.351063	-11.693725
00:13:31	04/12/10	-77.35086	-11.693878
00:13:33	04/12/10	-77.350667	-11.694075
00:13:35	04/12/10	-77.350443	-11.694167
00:13:37	04/12/10	-77.350208	-11.694245
00:13:39	04/12/10	-77.349967	-11.694335
00:13:41	04/12/10	-77.349733	-11.694463
00:13:43	04/12/10	-77.349535	-11.694623
[truncated: 22,847 more chars]
