# Supplementary material for: Generalized Pareto for Pattern-Oriented Random Walk Modelling of Organisms’ Movements
Source: PLoS One. 2015 Jul 14;10(7):e0132231. doi: 10.1371/journal.pone.0132231 (PMC4501722; doi:10.1371/journal.pone.0132231)
Supplement: S2 Dataset — (TXT) [file pone.0132231.s002.txt]

hour	date	lon	lat
22:57:27	07/12/10	-77.264552	-11.773507
22:57:29	07/12/10	-77.264603	-11.77328
22:57:31	07/12/10	-77.264738	-11.773092
22:57:33	07/12/10	-77.264918	-11.772963
22:57:35	07/12/10	-77.26511	-11.772868
22:57:37	07/12/10	-77.265313	-11.77273
22:57:39	07/12/10	-77.265525	-11.772603
22:57:41	07/12/10	-77.265735	-11.772487
22:57:43	07/12/10	-77.265968	-11.772425
22:57:45	07/12/10	-77.2662	-11.772358
22:57:47	07/12/10	-77.266383	-11.77225
22:57:49	07/12/10	-77.266598	-11.772127
22:57:51	07/12/10	-77.266792	-11.77202
22:57:53	07/12/10	-77.266982	-11.771947
22:57:55	07/12/10	-77.267182	-11.771915
22:57:57	07/12/10	-77.267423	-11.771975
22:57:59	07/12/10	-77.267605	-11.772067
22:58:01	07/12/10	-77.267842	-11.772062
22:58:03	07/12/10	-77.268078	-11.772072
22:58:05	07/12/10	-77.268282	-11.772122
22:58:07	07/12/10	-77.268443	-11.772183
22:58:09	07/12/10	-77.268678	-11.772312
22:58:11	07/12/10	-77.268888	-11.772415
22:58:13	07/12/10	-77.269117	-11.772497
22:58:15	07/12/10	-77.26935	-11.772577
22:58:17	07/12/10	-77.26958	-11.772625
22:58:19	07/12/10	-77.269837	-11.772627
22:58:21	07/12/10	-77.270085	-11.772638
22:58:23	07/12/10	-77.27028	-11.772663
22:58:25	07/12/10	-77.270533	-11.772662
22:58:27	07/12/10	-77.270782	-11.77264
22:58:29	07/12/10	-77.271037	-11.772625
22:58:31	07/12/10	-77.271282	-11.772583
22:58:33	07/12/10	-77.27153	-11.77254
22:58:35	07/12/10	-77.271748	-11.772402
22:58:37	07/12/10	-77.271915	-11.772208
22:58:39	07/12/10	-77.272065	-11.772033
22:58:41	07/12/10	-77.272278	-11.771938
22:58:43	07/12/10	-77.272482	-11.771825
22:58:45	07/12/10	-77.272668	-11.771727
22:58:47	07/12/10	-77.272848	-11.77167
22:58:49	07/12/10	-77.273078	-11.771687
22:58:51	07/12/10	-77.273305	-11.771682
22:58:53	07/12/10	-77.273597	-11.771698
22:58:55	07/12/10	-77.27383	-11.7717
22:58:57	07/12/10	-77.274077	-11.771728
22:58:59	07/12/10	-77.274345	-11.771758
22:59:01	07/12/10	-77.274597	-11.771782
22:59:03	07/12/10	-77.274848	-11.771822
22:59:05	07/12/10	-77.275083	-11.771882
22:59:06	07/12/10	-77.275308	-11.77194
22:59:09	07/12/10	-77.27553	-11.771955
22:59:11	07/12/10	-77.275782	-11.77197
22:59:13	07/12/10	-77.276038	-11.771972
22:59:15	07/12/10	-77.276292	-11.772005
22:59:17	07/12/10	-77.276538	-11.77203
22:59:19	07/12/10	-77.276803	-11.772018
22:59:21	07/12/10	-77.277037	-11.77198
22:59:23	07/12/10	-77.27729	-11.771982
22:59:25	07/12/10	-77.277532	-11.771998
22:59:27	07/12/10	-77.27776	-11.77202
22:59:29	07/12/10	-77.277998	-11.772037
22:59:31	07/12/10	-77.278255	-11.772003
22:59:33	07/12/10	-77.278518	-11.772002
22:59:35	07/12/10	-77.278775	-11.772
22:59:37	07/12/10	-77.279028	-11.772025
22:59:39	07/12/10	-77.279235	-11.772097
22:59:41	07/12/10	-77.279443	-11.772173
22:59:43	07/12/10	-77.279635	-11.772215
22:59:45	07/12/10	-77.27986	-11.772242
22:59:47	07/12/10	-77.280087	-11.772255
22:59:49	07/12/10	-77.280318	-11.77226
22:59:51	07/12/10	-77.280547	-11.772278
22:59:53	07/12/10	-77.280792	-11.772287
22:59:55	07/12/10	-77.281043	-11.772275
22:59:57	07/12/10	-77.281292	-11.77228
22:59:59	07/12/10	-77.28152	-11.772278
23:00:01	07/12/10	-77.28174	-11.772263
23:00:03	07/12/10	-77.281957	-11.772228
23:00:05	07/12/10	-77.28217	-11.77218
23:00:07	07/12/10	-77.282392	-11.772122
23:00:09	07/12/10	-77.282613	-11.772073
23:00:11	07/12/10	-77.282835	-11.772033
23:00:13	07/12/10	-77.2831	-11.772007
23:00:15	07/12/10	-77.283342	-11.771962
23:00:17	07/12/10	-77.283588	-11.77193
23:00:19	07/12/10	-77.283823	-11.771932
23:00:21	07/12/10	-77.284057	-11.771933
23:00:23	07/12/10	-77.28431	-11.771897
23:00:25	07/12/10	-77.28457	-11.771852
23:00:27	07/12/10	-77.284832	-11.771805
23:00:29	07/12/10	-77.285107	-11.771745
23:00:31	07/12/10	-77.285357	-11.771657
23:00:33	07/12/10	-77.285633	-11.771668
23:00:35	07/12/10	-77.285903	-11.771645
23:00:37	07/12/10	-77.286152	-11.771625
23:00:39	07/12/10	-77.286397	-11.77161
23:00:41	07/12/10	-77.286633	-11.77157
23:00:43	07/12/10	-77.286883	-11.771523
23:00:45	07/12/10	-77.287123	-11.7715
23:00:47	07/12/10	-77.287378	-11.771468
23:00:49	07/12/10	-77.287642	-11.77143
23:00:51	07/12/10	-77.287913	-11.771393
23:00:53	07/12/10	-77.288183	-11.771347
23:00:55	07/12/10	-77.28844	-11.771302
23:00:57	07/12/10	-77.288702	-11.771258
23:00:59	07/12/10	-77.288963	-11.771202
23:01:01	07/12/10	-77.289243	-11.771162
23:01:03	07/12/10	-77.289528	-11.77111
23:01:05	07/12/10	-77.289773	-11.771033
23:01:07	07/12/10	-77.290028	-11.770955
23:01:09	07/12/10	-77.29029	-11.77087
23:01:11	07/12/10	-77.290562	-11.770805
23:01:13	07/12/10	-77.290808	-11.770747
23:01:15	07/12/10	-77.291078	-11.770682
23:01:17	07/12/10	-77.291338	-11.770608
23:01:19	07/12/10	-77.291608	-11.77053
23:01:21	07/12/10	-77.291888	-11.770475
23:01:23	07/12/10	-77.292163	-11.770433
23:01:25	07/12/10	-77.292422	-11.77038
23:01:27	07/12/10	-77.292685	-11.77033
23:01:29	07/12/10	-77.292943	-11.770277
23:01:31	07/12/10	-77.29321	-11.770227
23:01:33	07/12/10	-77.293472	-11.770165
23:01:35	07/12/10	-77.293735	-11.770115
23:01:37	07/12/10	-77.29398	-11.770082
23:01:39	07/12/10	-77.294218	-11.770068
23:01:41	07/12/10	-77.294497	-11.770077
23:01:43	07/12/10	-77.294763	-11.770023
23:01:45	07/12/10	-77.29501	-11.769993
23:01:47	07/12/10	-77.2953	-11.769937
23:01:49	07/12/10	-77.295543	-11.769833
23:01:51	07/12/10	-77.295805	-11.769737
23:01:53	07/12/10	-77.296058	-11.769665
23:01:55	07/12/10	-77.296268	-11.769507
23:01:57	07/12/10	-77.296497	-11.769353
23:01:59	07/12/10	-77.296712	-11.769197
23:02:01	07/12/10	-77.296968	-11.769078
23:02:03	07/12/10	-77.297223	-11.768957
23:02:05	07/12/10	-77.297475	-11.76882
23:02:06	07/12/10	-77.297737	-11.768692
23:02:09	07/12/10	-77.297977	-11.768567
23:02:11	07/12/10	-77.298233	-11.768448
23:02:13	07/12/10	-77.29848	-11.768313
23:02:15	07/12/10	-77.298733	-11.768175
23:02:17	07/12/10	-77.298982	-11.768025
23:02:19	07/12/10	-77.299248	-11.767925
23:02:21	07/12/10	-77.299492	-11.767813
23:02:23	07/12/10	-77.299738	-11.767728
23:02:25	07/12/10	-77.299963	-11.76762
23:02:27	07/12/10	-77.300205	-11.767557
23:02:29	07/12/10	-77.300447	-11.767497
23:02:31	07/12/10	-77.3007	-11.767443
23:02:33	07/12/10	-77.300943	-11.767355
23:02:35	07/12/10	-77.301197	-11.767272
23:02:37	07/12/10	-77.301452	-11.767197
23:02:39	07/12/10	-77.30171	-11.767118
23:02:41	07/12/10	-77.301993	-11.767063
23:02:43	07/12/10	-77.30227	-11.767008
23:02:45	07/12/10	-77.30252	-11.766952
23:02:47	07/12/10	-77.302773	-11.76688
23:02:49	07/12/10	-77.303038	-11.766813
23:02:51	07/12/10	-77.303288	-11.766767
23:02:53	07/12/10	-77.303538	-11.766705
23:02:55	07/12/10	-77.3038	-11.766625
23:02:57	07/12/10	-77.304057	-11.766542
23:02:59	07/12/10	-77.304317	-11.766467
23:03:01	07/12/10	-77.30457	-11.76638
23:03:03	07/12/10	-77.304812	-11.766282
23:03:05	07/12/10	-77.305052	-11.766175
23:03:07	07/12/10	-77.305317	-11.7661
23:03:09	07/12/10	-77.305575	-11.76601
23:03:11	07/12/10	-77.305828	-11.765922
23:03:13	07/12/10	-77.30609	-11.765853
23:03:15	07/12/10	-77.30635	-11.765787
23:03:17	07/12/10	-77.306592	-11.765698
23:03:18	07/12/10	-77.306843	-11.765613
23:03:21	07/12/10	-77.307132	-11.765545
23:03:23	07/12/10	-77.307395	-11.765458
23:03:25	07/12/10	-77.307665	-11.76538
23:03:27	07/12/10	-77.307907	-11.765287
23:03:29	07/12/10	-77.308147	-11.76519
23:03:31	07/12/10	-77.308413	-11.765087
23:03:33	07/12/10	-77.308668	-11.764972
23:03:35	07/12/10	-77.308943	-11.76489
23:03:37	07/12/10	-77.309197	-11.76482
23:03:39	07/12/10	-77.309433	-11.76474
23:03:41	07/12/10	-77.309667	-11.76467
23:03:43	07/12/10	-77.309932	-11.76458
23:03:45	07/12/10	-77.310193	-11.764473
23:03:47	07/12/10	-77.31042	-11.764353
23:03:49	07/12/10	-77.310665	-11.764258
23:03:51	07/12/10	-77.310933	-11.76415
23:03:53	07/12/10	-77.311205	-11.764043
23:03:55	07/12/10	-77.311447	-11.763933
23:03:57	07/12/10	-77.31169	-11.763875
23:03:59	07/12/10	-77.311938	-11.763825
23:04:01	07/12/10	-77.312178	-11.76376
23:04:03	07/12/10	-77.312438	-11.76367
23:04:05	07/12/10	-77.312702	-11.763578
23:04:07	07/12/10	-77.312948	-11.763495
23:04:09	07/12/10	-77.313225	-11.763425
23:04:11	07/12/10	-77.313508	-11.763357
23:04:13	07/12/10	-77.313792	-11.763278
23:04:15	07/12/10	-77.314073	-11.763188
23:04:17	07/12/10	-77.314327	-11.76309
23:04:19	07/12/10	-77.314602	-11.762988
23:04:21	07/12/10	-77.314857	-11.762878
23:04:23	07/12/10	-77.315113	-11.762782
23:04:25	07/12/10	-77.315383	-11.762698
23:04:27	07/12/10	-77.31566	-11.76262
23:04:29	07/12/10	-77.315943	-11.762527
23:04:31	07/12/10	-77.316215	-11.762423
23:04:33	07/12/10	-77.316488	-11.762317
23:04:35	07/12/10	-77.316768	-11.76223
23:04:37	07/12/10	-77.317033	-11.76216
23:04:39	07/12/10	-77.3173	-11.762075
23:04:41	07/12/10	-77.317582	-11.761972
23:04:43	07/12/10	-77.317868	-11.761863
23:04:45	07/12/10	-77.318147	-11.761758
23:04:47	07/12/10	-77.31841	-11.761637
23:04:49	07/12/10	-77.318677	-11.76152
23:04:51	07/12/10	-77.318927	-11.761425
23:04:53	07/12/10	-77.319173	-11.761327
23:04:55	07/12/10	-77.319435	-11.761222
23:04:57	07/12/10	-77.319702	-11.761105
23:04:59	07/12/10	-77.319972	-11.760993
23:05:01	07/12/10	-77.32023	-11.760862
23:05:03	07/12/10	-77.320498	-11.76074
23:05:05	07/12/10	-77.320747	-11.760625
23:05:06	07/12/10	-77.320995	-11.76051
23:05:09	07/12/10	-77.321233	-11.760373
23:05:11	07/12/10	-77.321478	-11.760257
23:05:13	07/12/10	-77.321718	-11.760155
23:05:15	07/12/10	-77.32196	-11.760057
23:05:17	07/12/10	-77.322207	-11.759952
23:05:19	07/12/10	-77.322448	-11.759857
23:05:21	07/12/10	-77.322688	-11.759758
23:05:23	07/12/10	-77.322948	-11.759662
23:05:25	07/12/10	-77.323263	-11.75953
23:05:27	07/12/10	-77.323497	-11.759407
23:05:29	07/12/10	-77.323713	-11.759347
23:05:31	07/12/10	-77.323947	-11.759268
23:05:33	07/12/10	-77.324162	-11.759172
23:05:35	07/12/10	-77.324368	-11.759053
23:05:37	07/12/10	-77.324577	-11.75895
23:05:39	07/12/10	-77.324828	-11.758872
23:05:41	07/12/10	-77.324923	-11.758675
23:05:43	07/12/10	-77.325127	-11.758662
23:05:45	07/12/10	-77.32548	-11.75869
23:05:47	07/12/10	-77.32575	-11.758617
23:05:49	07/12/10	-77.325953	-11.758558
23:05:51	07/12/10	-77.326195	-11.758497
23:05:53	07/12/10	-77.326403	-11.75844
23:05:55	07/12/10	-77.326642	-11.758365
23:05:57	07/12/10	-77.326925	-11.758355
23:05:59	07/12/10	-77.327163	-11.758273
23:06:01	07/12/10	-77.327262	-11.758178
23:06:03	07/12/10	-77.327522	-11.758142
23:06:05	07/12/10	-77.327813	-11.758123
23:06:07	07/12/10	-77.327975	-11.758133
23:06:09	07/12/10	-77.328013	-11.758163
23:06:18	07/12/10	-77.328393	-11.758375
23:06:19	07/12/10	-77.328462	-11.758445
23:06:20	07/12/10	-77.328545	-11.758478
23:06:21	07/12/10	-77.328643	-11.758505
23:06:22	07/12/10	-77.32875	-11.75854
23:06:23	07/12/10	-77.328838	-11.758568
23:06:24	07/12/10	-77.32892	-11.758608
23:06:25	07/12/10	-77.329008	-11.758633
23:06:26	07/12/10	-77.329112	-11.758648
23:06:27	07/12/10	-77.329215	-11.758663
23:06:28	07/12/10	-77.329307	-11.758677
23:06:29	07/12/10	-77.329377	-11.758693
23:06:30	07/12/10	-77.32944	-11.758702
23:06:31	07/12/10	-77.329522	-11.7587
23:06:32	07/12/10	-77.329607	-11.758687
23:06:33	07/12/10	-77.32969	-11.758658
23:06:34	07/12/10	-77.329785	-11.758627
23:06:35	07/12/10	-77.329873	-11.758612
23:06:36	07/12/10	-77.329962	-11.758612
23:06:37	07/12/10	-77.33004	-11.758638
23:06:38	07/12/10	-77.330112	-11.758675
23:06:39	07/12/10	-77.330177	-11.758707
23:06:40	07/12/10	-77.330243	-11.75873
23:06:41	07/12/10	-77.330328	-11.758747
23:06:42	07/12/10	-77.330423	-11.758755
23:06:43	07/12/10	-77.33053	-11.75875
23:06:44	07/12/10	-77.33064	-11.758752
23:06:45	07/12/10	-77.330742	-11.758743
23:06:46	07/12/10	-77.330825	-11.758747
23:06:47	07/12/10	-77.330902	-11.758768
23:06:48	07/12/10	-77.330992	-11.75879
23:06:49	07/12/10	-77.33108	-11.75879
23:06:50	07/12/10	-77.331183	-11.758783
23:06:51	07/12/10	-77.331292	-11.758782
23:06:52	07/12/10	-77.331397	-11.75878
23:06:53	07/12/10	-77.331493	-11.758773
23:06:54	07/12/10	-77.331597	-11.758765
23:06:55	07/12/10	-77.331702	-11.75875
23:06:56	07/12/10	-77.331813	-11.758732
23:06:57	07/12/10	-77.331928	-11.758702
23:06:58	07/12/10	-77.33204	-11.758655
23:06:59	07/12/10	-77.332142	-11.758607
23:07:00	07/12/10	-77.332253	-11.758558
23:07:01	07/12/10	-77.332375	-11.758507
23:07:02	07/12/10	-77.332495	-11.758438
23:07:03	07/12/10	-77.332605	-11.758367
23:07:04	07/12/10	-77.332722	-11.758302
23:07:05	07/12/10	-77.332837	-11.758235
23:07:06	07/12/10	-77.332942	-11.758157
23:07:07	07/12/10	-77.333043	-11.758082
23:07:08	07/12/10	-77.33315	-11.758013
23:07:09	07/12/10	-77.333257	-11.757942
23:07:10	07/12/10	-77.333357	-11.757862
23:07:11	07/12/10	-77.333455	-11.75778
23:07:12	07/12/10	-77.333555	-11.757712
23:07:13	07/12/10	-77.333662	-11.75766
23:07:14	07/12/10	-77.333778	-11.757617
23:07:15	07/12/10	-77.333887	-11.757567
23:07:16	07/12/10	-77.333998	-11.757522
23:07:17	07/12/10	-77.334113	-11.757482
23:07:18	07/12/10	-77.334225	-11.757455
23:07:19	07/12/10	-77.33433	-11.757442
23:07:20	07/12/10	-77.334473	-11.757432
23:07:21	07/12/10	-77.334585	-11.757387
23:07:22	07/12/10	-77.334708	-11.75733
23:07:23	07/12/10	-77.3348	-11.75723
23:07:36	07/12/10	-77.335967	-11.756667
23:07:37	07/12/10	-77.335577	-11.756993
23:07:38	07/12/10	-77.335417	-11.75736
23:07:39	07/12/10	-77.335305	-11.75739
23:07:40	07/12/10	-77.335355	-11.757452
23:07:41	07/12/10	-77.335435	-11.757497
23:07:42	07/12/10	-77.335522	-11.757498
23:07:43	07/12/10	-77.335633	-11.757493
23:07:44	07/12/10	-77.335737	-11.757488
23:07:45	07/12/10	-77.335828	-11.757495
23:07:46	07/12/10	-77.335933	-11.757508
23:07:47	07/12/10	-77.336042	-11.757518
23:07:48	07/12/10	-77.336137	-11.757518
23:07:49	07/12/10	-77.336232	-11.757517
23:07:50	07/12/10	-77.336327	-11.757507
23:07:51	07/12/10	-77.336425	-11.757493
23:07:52	07/12/10	-77.336522	-11.75748
23:07:53	07/12/10	-77.33663	-11.757473
23:07:54	07/12/10	-77.336728	-11.757452
23:07:55	07/12/10	-77.336823	-11.757412
23:07:56	07/12/10	-77.336877	-11.757322
23:08:13	07/12/10	-77.337772	-11.757518
23:08:14	07/12/10	-77.337557	-11.757445
23:08:15	07/12/10	-77.337655	-11.757507
23:08:16	07/12/10	-77.337738	-11.757565
23:08:17	07/12/10	-77.33782	-11.757605
23:08:18	07/12/10	-77.337893	-11.757615
23:08:19	07/12/10	-77.338003	-11.757592
23:08:20	07/12/10	-77.338123	-11.757563
23:08:21	07/12/10	-77.338237	-11.757507
23:08:22	07/12/10	-77.338345	-11.75748
23:08:23	07/12/10	-77.338442	-11.757437
23:08:24	07/12/10	-77.338552	-11.757407
23:08:25	07/12/10	-77.338648	-11.757387
23:08:26	07/12/10	-77.33874	-11.75735
23:08:27	07/12/10	-77.338828	-11.757315
23:08:28	07/12/10	-77.338912	-11.757245
23:08:29	07/12/10	-77.339002	-11.757158
23:08:30	07/12/10	-77.339065	-11.757027
23:08:31	07/12/10	-77.339153	-11.756918
23:08:42	07/12/10	-77.339422	-11.756377
23:08:43	07/12/10	-77.339337	-11.756643
23:08:44	07/12/10	-77.339287	-11.756838
23:08:45	07/12/10	-77.339297	-11.756917
23:08:46	07/12/10	-77.339357	-11.756963
23:08:47	07/12/10	-77.339475	-11.756997
23:08:48	07/12/10	-77.339615	-11.757008
23:08:49	07/12/10	-77.33974	-11.756985
23:08:50	07/12/10	-77.339868	-11.756968
23:08:51	07/12/10	-77.339998	-11.756965
23:08:52	07/12/10	-77.340135	-11.756972
23:08:53	07/12/10	-77.340267	-11.756982
23:08:54	07/12/10	-77.340397	-11.756995
23:08:55	07/12/10	-77.340528	-11.757022
23:08:56	07/12/10	-77.340652	-11.757052
23:08:57	07/12/10	-77.340772	-11.757092
23:08:58	07/12/10	-77.34088	-11.75713
23:08:59	07/12/10	-77.340993	-11.75715
23:09:00	07/12/10	-77.341105	-11.75714
23:09:01	07/12/10	-77.341222	-11.757132
23:09:02	07/12/10	-77.341335	-11.757088
23:09:03	07/12/10	-77.341452	-11.757053
23:09:04	07/12/10	-77.341575	-11.757022
23:09:05	07/12/10	-77.34169	-11.757002
23:09:06	07/12/10	-77.341802	-11.75697
23:09:07	07/12/10	-77.341907	-11.756928
23:09:08	07/12/10	-77.342008	-11.756877
23:09:09	07/12/10	-77.342112	-11.756823
23:09:10	07/12/10	-77.34222	-11.75677
23:09:11	07/12/10	-77.342323	-11.756712
23:09:12	07/12/10	-77.342418	-11.75664
23:09:13	07/12/10	-77.342517	-11.756573
23:09:14	07/12/10	-77.34262	-11.756517
23:09:15	07/12/10	-77.342727	-11.756475
23:09:16	07/12/10	-77.342827	-11.756437
23:09:17	07/12/10	-77.342935	-11.756402
23:09:18	07/12/10	-77.343033	-11.75635
23:09:19	07/12/10	-77.343135	-11.756292
23:09:20	07/12/10	-77.343237	-11.756227
23:09:21	07/12/10	-77.343303	-11.756193
23:09:29	07/12/10	-77.343747	-11.755997
23:09:32	07/12/10	-77.34354	-11.756165
23:09:33	07/12/10	-77.343588	-11.756317
23:09:34	07/12/10	-77.343627	-11.756343
23:09:35	07/12/10	-77.343692	-11.75635
23:09:36	07/12/10	-77.343777	-11.756347
23:09:37	07/12/10	-77.343908	-11.756358
23:09:38	07/12/10	-77.344025	-11.756357
23:09:39	07/12/10	-77.344153	-11.756385
23:09:40	07/12/10	-77.344258	-11.75641
23:09:41	07/12/10	-77.344375	-11.756378
23:09:42	07/12/10	-77.344475	-11.756322
23:09:43	07/12/10	-77.344598	-11.756283
23:09:44	07/12/10	-77.344732	-11.756222
23:09:45	07/12/10	-77.34487	-11.756178
23:09:46	07/12/10	-77.344998	-11.756132
23:09:47	07/12/10	-77.345142	-11.756132
23:09:48	07/12/10	-77.345248	-11.756132
23:09:49	07/12/10	-77.345353	-11.756153
23:09:50	07/12/10	-77.345485	-11.756133
23:09:51	07/12/10	-77.345587	-11.756107
23:09:52	07/12/10	-77.345693	-11.756078
23:09:53	07/12/10	-77.345802	-11.756042
23:09:54	07/12/10	-77.34591	-11.756012
23:09:55	07/12/10	-77.346022	-11.755983
23:09:56	07/12/10	-77.346135	-11.755945
23:09:57	07/12/10	-77.346253	-11.755915
23:09:58	07/12/10	-77.346372	-11.755897
23:09:59	07/12/10	-77.346473	-11.755875
23:10:00	07/12/10	-77.346573	-11.755848
23:10:01	07/12/10	-77.346672	-11.755803
23:10:02	07/12/10	-77.34677	-11.755747
23:10:03	07/12/10	-77.346872	-11.755693
23:10:04	07/12/10	-77.346972	-11.755643
23:10:05	07/12/10	-77.347077	-11.755607
23:10:06	07/12/10	-77.347182	-11.755565
23:10:07	07/12/10	-77.347283	-11.755513
23:10:08	07/12/10	-77.34738	-11.755467
23:10:09	07/12/10	-77.347475	-11.75542
23:10:10	07/12/10	-77.347575	-11.755392
23:10:11	07/12/10	-77.347682	-11.755382
23:10:12	07/12/10	-77.347778	-11.755357
23:10:13	07/12/10	-77.347878	-11.755323
23:10:14	07/12/10	-77.347983	-11.75529
23:10:15	07/12/10	-77.34809	-11.75526
23:10:16	07/12/10	-77.348203	-11.755222
23:10:17	07/12/10	-77.348317	-11.755178
23:10:18	07/12/10	-77.348427	-11.755147
23:10:19	07/12/10	-77.348525	-11.755125
23:10:20	07/12/10	-77.348597	-11.755118
23:10:21	07/12/10	-77.348682	-11.755127
23:10:22	07/12/10	-77.348782	-11.755123
23:10:23	07/12/10	-77.348877	-11.7551
23:10:24	07/12/10	-77.348962	-11.755075
23:10:25	07/12/10	-77.349048	-11.755073
23:10:26	07/12/10	-77.349147	-11.755092
23:10:27	07/12/10	-77.34926	-11.755098
23:10:28	07/12/10	-77.349372	-11.755092
23:10:29	07/12/10	-77.349483	-11.755073
23:10:30	07/12/10	-77.349608	-11.75507
23:10:31	07/12/10	-77.349727	-11.75505
23:10:32	07/12/10	-77.349842	-11.755025
23:10:33	07/12/10	-77.349957	-11.754987
23:10:34	07/12/10	-77.35007	-11.754953
23:10:35	07/12/10	-77.350193	-11.754913
23:10:36	07/12/10	-77.350322	-11.75488
23:10:37	07/12/10	-77.350447	-11.754848
23:10:38	07/12/10	-77.350565	-11.75482
23:10:39	07/12/10	-77.350677	-11.75481
23:10:40	07/12/10	-77.350795	-11.754797
23:10:41	07/12/10	-77.35092	-11.754778
23:10:42	07/12/10	-77.351057	-11.754745
23:10:43	07/12/10	-77.351197	-11.754702
23:10:44	07/12/10	-77.351343	-11.754668
23:10:45	07/12/10	-77.35149	-11.754642
23:10:46	07/12/10	-77.351635	-11.754627
23:10:47	07/12/10	-77.351768	-11.754607
23:10:48	07/12/10	-77.35191	-11.7546
23:10:49	07/12/10	-77.352053	-11.754593
23:10:50	07/12/10	-77.352192	-11.754593
23:10:51	07/12/10	-77.352332	-11.754608
23:10:52	07/12/10	-77.352462	-11.754637
23:10:53	07/12/10	-77.352582	-11.75467
23:10:54	07/12/10	-77.352678	-11.754692
23:10:55	07/12/10	-77.352768	-11.754717
23:10:56	07/12/10	-77.352877	-11.75475
23:10:57	07/12/10	-77.352985	-11.754782
23:10:58	07/12/10	-77.353088	-11.754817
23:10:59	07/12/10	-77.353203	-11.754885
23:11:00	07/12/10	-77.353308	-11.754942
23:11:01	07/12/10	-77.35336	-11.754982
23:11:02	07/12/10	-77.3534	-11.755008
23:11:03	07/12/10	-77.353488	-11.755028
23:11:04	07/12/10	-77.35357	-11.755028
23:11:05	07/12/10	-77.35365	-11.755028
23:11:06	07/12/10	-77.353735	-11.755038
23:11:07	07/12/10	-77.353847	-11.755078
23:11:08	07/12/10	-77.353965	-11.755122
23:11:09	07/12/10	-77.354088	-11.755167
23:11:26	07/12/10	-77.35429	-11.75533
23:11:27	07/12/10	-77.354287	-11.755435
23:11:28	07/12/10	-77.354285	-11.755492
23:11:29	07/12/10	-77.35429	-11.755527
23:11:30	07/12/10	-77.35436	-11.755587
23:11:31	07/12/10	-77.354415	-11.75562
23:11:32	07/12/10	-77.354478	-11.755622
23:11:33	07/12/10	-77.354593	-11.755642
23:11:34	07/12/10	-77.35467	-11.755643
23:11:35	07/12/10	-77.354808	-11.755613
23:11:36	07/12/10	-77.354947	-11.755565
23:11:37	07/12/10	-77.355068	-11.755512
23:11:38	07/12/10	-77.355177	-11.755455
23:11:39	07/12/10	-77.355298	-11.755427
23:11:40	07/12/10	-77.355408	-11.755382
23:11:41	07/12/10	-77.355523	-11.755358
23:11:42	07/12/10	-77.355633	-11.755345
23:11:43	07/12/10	-77.355722	-11.755317
23:11:44	07/12/10	-77.355812	-11.755292
23:11:45	07/12/10	-77.355925	-11.755293
23:11:46	07/12/10	-77.356028	-11.755288
23:11:47	07/12/10	-77.356117	-11.755305
23:11:48	07/12/10	-77.356193	-11.755308
23:11:49	07/12/10	-77.356287	-11.75531
23:11:50	07/12/10	-77.356387	-11.755293
23:11:51	07/12/10	-77.356478	-11.755253
23:11:52	07/12/10	-77.356577	-11.755225
23:11:53	07/12/10	-77.356685	-11.755208
23:11:54	07/12/10	-77.356793	-11.755193
23:11:55	07/12/10	-77.35691	-11.75516
23:11:56	07/12/10	-77.357022	-11.75511
23:11:57	07/12/10	-77.357127	-11.75504
23:11:58	07/12/10	-77.357223	-11.754962
23:11:59	07/12/10	-77.357325	-11.75489
23:12:00	07/12/10	-77.357427	-11.754817
23:12:01	07/12/10	-77.357528	-11.754748
23:12:02	07/12/10	-77.357638	-11.754688
23:12:03	07/12/10	-77.357752	-11.754627
23:12:04	07/12/10	-77.357852	-11.754552
23:12:05	07/12/10	-77.357953	-11.754467
23:12:06	07/12/10	-77.35806	-11.754402
23:12:07	07/12/10	-77.358173	-11.754345
23:12:08	07/12/10	-77.358295	-11.754292
23:12:09	07/12/10	-77.3584	-11.754223
23:12:10	07/12/10	-77.358505	-11.754165
23:12:11	07/12/10	-77.358603	-11.754122
23:12:12	07/12/10	-77.358712	-11.754083
23:12:13	07/12/10	-77.358822	-11.75406
23:12:14	07/12/10	-77.358935	-11.754042
23:12:15	07/12/10	-77.359055	-11.754027
23:12:16	07/12/10	-77.35917	-11.754012
23:12:17	07/12/10	-77.359282	-11.753982
23:12:18	07/12/10	-77.359387	-11.753957
23:12:19	07/12/10	-77.359498	-11.75394
23:12:20	07/12/10	-77.359607	-11.753922
23:12:21	07/12/10	-77.359723	-11.7539
23:12:22	07/12/10	-77.359837	-11.753868
23:12:23	07/12/10	-77.35995	-11.753853
23:12:24	07/12/10	-77.360063	-11.753852
23:12:25	07/12/10	-77.360157	-11.753852
23:12:26	07/12/10	-77.36026	-11.753857
23:12:27	07/12/10	-77.360375	-11.753865
23:12:28	07/12/10	-77.360502	-11.753855
23:12:29	07/12/10	-77.36062	-11.753832
23:12:30	07/12/10	-77.360733	-11.753815
23:12:31	07/12/10	-77.360837	-11.753813
23:12:32	07/12/10	-77.360942	-11.753818
23:12:33	07/12/10	-77.361035	-11.753808
23:12:34	07/12/10	-77.36114	-11.753802
23:12:35	07/12/10	-77.361258	-11.753815
23:12:36	07/12/10	-77.361365	-11.753828
23:12:37	07/12/10	-77.361483	-11.753842
23:12:38	07/12/10	-77.361598	-11.753843
23:12:39	07/12/10	-77.36172	-11.753843
23:12:40	07/12/10	-77.361843	-11.75384
23:12:41	07/12/10	-77.361957	-11.753845
23:12:42	07/12/10	-77.362058	-11.753852
23:12:43	07/12/10	-77.362158	-11.753863
23:12:44	07/12/10	-77.362248	-11.753875
23:12:45	07/12/10	-77.362348	-11.753887
23:12:46	07/12/10	-77.362457	-11.753882
23:12:47	07/12/10	-77.362575	-11.753868
23:12:48	07/12/10	-77.362693	-11.75387
23:12:49	07/12/10	-77.362792	-11.753885
23:12:50	07/12/10	-77.362885	-11.753915
23:12:51	07/12/10	-77.362987	-11.75394
23:12:52	07/12/10	-77.363095	-11.75395
23:12:53	07/12/10	-77.363188	-11.753963
23:12:54	07/12/10	-77.363302	-11.753988
23:12:55	07/12/10	-77.363402	-11.754
23:12:56	07/12/10	-77.363517	-11.754015
23:12:57	07/12/10	-77.363648	-11.754025
23:12:58	07/12/10	-77.363772	-11.754027
23:12:59	07/12/10	-77.363887	-11.754013
23:13:00	07/12/10	-77.364002	-11.754013
23:13:01	07/12/10	-77.36412	-11.754022
23:13:02	07/12/10	-77.36424	-11.754038
23:13:03	07/12/10	-77.364368	-11.754055
23:13:04	07/12/10	-77.364493	-11.754052
23:13:05	07/12/10	-77.36461	-11.75404
23:13:06	07/12/10	-77.364728	-11.754015
23:13:07	07/12/10	-77.364848	-11.753983
23:13:08	07/12/10	-77.364963	-11.753958
23:13:09	07/12/10	-77.365077	-11.753933
23:13:10	07/12/10	-77.365188	-11.753917
23:13:11	07/12/10	-77.365217	-11.753863
23:13:17	07/12/10	-77.365647	-11.753967
23:13:20	07/12/10	-77.365742	-11.754102
23:13:21	07/12/10	-77.365617	-11.75406
23:13:22	07/12/10	-77.365657	-11.754062
23:13:23	07/12/10	-77.365713	-11.754047
23:13:24	07/12/10	-77.365818	-11.754048
23:13:25	07/12/10	-77.36592	-11.754042
23:13:26	07/12/10	-77.366032	-11.75406
23:13:27	07/12/10	-77.366143	-11.754092
23:13:28	07/12/10	-77.36624	-11.754138
23:13:29	07/12/10	-77.366335	-11.754187
23:13:30	07/12/10	-77.366418	-11.754233
23:13:31	07/12/10	-77.366493	-11.754272
23:13:32	07/12/10	-77.366568	-11.754308
23:13:33	07/12/10	-77.366643	-11.754345
23:13:34	07/12/10	-77.366713	-11.754372
23:13:35	07/12/10	-77.366793	-11.7544
23:13:36	07/12/10	-77.366882	-11.754425
23:13:37	07/12/10	-77.36697	-11.754428
23:13:38	07/12/10	-77.367062	-11.754422
23:13:39	07/12/10	-77.367165	-11.754422
23:13:40	07/12/10	-77.367272	-11.754417
23:13:41	07/12/10	-77.367377	-11.754402
23:13:42	07/12/10	-77.367488	-11.754398
23:13:43	07/12/10	-77.367585	-11.754398
23:13:44	07/12/10	-77.367675	-11.754417
23:13:45	07/12/10	-77.367768	-11.754437
23:13:47	07/12/10	-77.368062	-11.754482
23:13:50	07/12/10	-77.368253	-11.754483
23:13:52	07/12/10	-77.368443	-11.754497
23:13:54	07/12/10	-77.368632	-11.754518
23:13:56	07/12/10	-77.368813	-11.754515
23:13:58	07/12/10	-77.369017	-11.754528
23:14:00	07/12/10	-77.369218	-11.754558
23:14:00	07/12/10	-77.369267	-11.754565
23:14:01	07/12/10	-77.369318	-11.75457
23:14:02	07/12/10	-77.369427	-11.754602
23:14:03	07/12/10	-77.369548	-11.754632
23:14:04	07/12/10	-77.369657	-11.754658
23:14:05	07/12/10	-77.369788	-11.754698
23:14:06	07/12/10	-77.369847	-11.754758
23:14:07	07/12/10	-77.369895	-11.754818
23:14:08	07/12/10	-77.369872	-11.754878
23:14:09	07/12/10	-77.369848	-11.754968
23:14:10	07/12/10	-77.369858	-11.755038
23:14:11	07/12/10	-77.369867	-11.755093
23:14:12	07/12/10	-77.369908	-11.75516
23:14:13	07/12/10	-77.369942	-11.75522
23:14:14	07/12/10	-77.369983	-11.755268
23:14:15	07/12/10	-77.370093	-11.755293
23:14:16	07/12/10	-77.370183	-11.755327
23:14:17	07/12/10	-77.370258	-11.755355
23:14:18	07/12/10	-77.370345	-11.75538
23:14:19	07/12/10	-77.370438	-11.755395
23:14:20	07/12/10	-77.370552	-11.755405
23:14:21	07/12/10	-77.370657	-11.755383
23:14:22	07/12/10	-77.370765	-11.755368
23:14:23	07/12/10	-77.370865	-11.755357
23:14:24	07/12/10	-77.37097	-11.75536
23:14:25	07/12/10	-77.371068	-11.75537
23:14:26	07/12/10	-77.371165	-11.755392
23:14:27	07/12/10	-77.371263	-11.755417
23:14:28	07/12/10	-77.371363	-11.755447
23:14:29	07/12/10	-77.371457	-11.755477
23:14:30	07/12/10	-77.371552	-11.755488
23:14:31	07/12/10	-77.371642	-11.755492
23:14:33	07/12/10	-77.371905	-11.755522
23:14:34	07/12/10	-77.371943	-11.75551
23:14:35	07/12/10	-77.37198	-11.75551
23:14:36	07/12/10	-77.372048	-11.755498
23:14:37	07/12/10	-77.372175	-11.755503
23:14:38	07/12/10	-77.372333	-11.755538
23:14:39	07/12/10	-77.372473	-11.755567
23:14:40	07/12/10	-77.372595	-11.755585
23:14:41	07/12/10	-77.372715	-11.755613
23:14:42	07/12/10	-77.372833	-11.755645
23:14:43	07/12/10	-77.372957	-11.75568
23:14:44	07/12/10	-77.373067	-11.755708
23:14:45	07/12/10	-77.373183	-11.755737
23:14:46	07/12/10	-77.373312	-11.755758
23:14:47	07/12/10	-77.373442	-11.75577
23:14:48	07/12/10	-77.373573	-11.755782
23:14:49	07/12/10	-77.3737	-11.755795
23:14:50	07/12/10	-77.37382	-11.75582
23:14:51	07/12/10	-77.373932	-11.755857
23:14:52	07/12/10	-77.37405	-11.755888
23:14:53	07/12/10	-77.374182	-11.75591
23:14:54	07/12/10	-77.374302	-11.755925
23:14:55	07/12/10	-77.374428	-11.755953
23:14:56	07/12/10	-77.374538	-11.755973
23:14:57	07/12/10	-77.374662	-11.756035
23:14:58	07/12/10	-77.374753	-11.75611
23:14:59	07/12/10	-77.374832	-11.756178
23:15:00	07/12/10	-77.37492	-11.756222
23:15:01	07/12/10	-77.375023	-11.756265
23:15:02	07/12/10	-77.375117	-11.756307
23:15:03	07/12/10	-77.375233	-11.756355
23:15:04	07/12/10	-77.375368	-11.756372
23:15:05	07/12/10	-77.375468	-11.75638
23:15:06	07/12/10	-77.375593	-11.756373
23:15:07	07/12/10	-77.375715	-11.756365
23:15:08	07/12/10	-77.375825	-11.756357
23:15:09	07/12/10	-77.375955	-11.756373
23:15:10	07/12/10	-77.376068	-11.756398
23:15:11	07/12/10	-77.37618	-11.75642
23:15:12	07/12/10	-77.376303	-11.75644
23:15:13	07/12/10	-77.376427	-11.75645
23:15:14	07/12/10	-77.376552	-11.756448
23:15:15	07/12/10	-77.376678	-11.756433
23:15:16	07/12/10	-77.376803	-11.75641
23:15:17	07/12/10	-77.376925	-11.756388
23:15:19	07/12/10	-77.37728	-11.756317
23:15:22	07/12/10	-77.377538	-11.756258
23:15:22	07/12/10	-77.377608	-11.756245
23:15:23	07/12/10	-77.377668	-11.756228
23:15:24	07/12/10	-77.377795	-11.756197
23:15:25	07/12/10	-77.377927	-11.756165
23:15:26	07/12/10	-77.378028	-11.756157
23:15:32	07/12/10	-77.378533	-11.756272
23:15:33	07/12/10	-77.378462	-11.756408
23:15:34	07/12/10	-77.37846	-11.75646
23:15:35	07/12/10	-77.378447	-11.756467
23:15:36	07/12/10	-77.37847	-11.756455
23:15:37	07/12/10	-77.378565	-11.75646
23:15:38	07/12/10	-77.378663	-11.756478
23:15:39	07/12/10	-77.378775	-11.756492
23:15:40	07/12/10	-77.3789	-11.756502
23:15:41	07/12/10	-77.379017	-11.756537
23:15:42	07/12/10	-77.379112	-11.756568
23:15:43	07/12/10	-77.379182	-11.756602
23:15:44	07/12/10	-77.379272	-11.756638
23:15:45	07/12/10	-77.379347	-11.75666
23:15:46	07/12/10	-77.379453	-11.756657
23:15:47	07/12/10	-77.379565	-11.756638
23:15:48	07/12/10	-77.379667	-11.75658
23:15:49	07/12/10	-77.379778	-11.75652
23:15:50	07/12/10	-77.379897	-11.756482
23:15:51	07/12/10	-77.380003	-11.756445
23:15:52	07/12/10	-77.380102	-11.756417
23:15:53	07/12/10	-77.380203	-11.756393
23:15:54	07/12/10	-77.380302	-11.756373
23:15:55	07/12/10	-77.380405	-11.756358
23:15:56	07/12/10	-77.380513	-11.75635
23:15:57	07/12/10	-77.380617	-11.756337
23:15:58	07/12/10	-77.380715	-11.756313
23:15:59	07/12/10	-77.380825	-11.756275
23:16:00	07/12/10	-77.38093	-11.75623
23:16:03	07/12/10	-77.38126	-11.756102
23:16:05	07/12/10	-77.381475	-11.75606
23:16:07	07/12/10	-77.381703	-11.756037
23:16:09	07/12/10	-77.381933	-11.755973
23:16:11	07/12/10	-77.382157	-11.755923
23:16:13	07/12/10	-77.38239	-11.755875
23:16:15	07/12/10	-77.382623	-11.755822
23:16:17	07/12/10	-77.382873	-11.755777
23:16:19	07/12/10	-77.383112	-11.755763
23:16:19	07/12/10	-77.383167	-11.755763
23:16:20	07/12/10	-77.38322	-11.755767
23:16:21	07/12/10	-77.383318	-11.755762
23:16:22	07/12/10	-77.383412	-11.755808
23:16:23	07/12/10	-77.383537	-11.755853
23:16:24	07/12/10	-77.38365	-11.75587
23:16:25	07/12/10	-77.383777	-11.75585
23:16:26	07/12/10	-77.383888	-11.755803
23:16:27	07/12/10	-77.384017	-11.755757
23:16:28	07/12/10	-77.384125	-11.755687
23:16:29	07/12/10	-77.384212	-11.755612
23:16:30	07/12/10	-77.384313	-11.755557
23:16:31	07/12/10	-77.384403	-11.755533
23:16:32	07/12/10	-77.3845	-11.755533
23:16:33	07/12/10	-77.384605	-11.75554
23:16:34	07/12/10	-77.384728	-11.755547
23:16:35	07/12/10	-77.384838	-11.755547
23:16:36	07/12/10	-77.384955	-11.755547
23:16:37	07/12/10	-77.385065	-11.75554
23:16:38	07/12/10	-77.38519	-11.755518
23:16:39	07/12/10	-77.385307	-11.755487
23:16:42	07/12/10	-77.385677	-11.755427
23:16:44	07/12/10	-77.385942	-11.755417
23:16:46	07/12/10	-77.386202	-11.755412
23:16:48	07/12/10	-77.386463	-11.75538
23:16:48	07/12/10	-77.386545	-11.755352
23:16:49	07/12/10	-77.386605	-11.755338
23:16:50	07/12/10	-77.386682	-11.755325
23:16:51	07/12/10	-77.386762	-11.755332
23:16:52	07/12/10	-77.386873	-11.755345
23:16:53	07/12/10	-77.386988	-11.755328
23:16:54	07/12/10	-77.387108	-11.75528
23:16:55	07/12/10	-77.38722	-11.755242
23:16:56	07/12/10	-77.387323	-11.75521
23:16:57	07/12/10	-77.387403	-11.755178
23:16:58	07/12/10	-77.387493	-11.755138
23:16:59	07/12/10	-77.38759	-11.755102
23:17:00	07/12/10	-77.387682	-11.755077
23:17:01	07/12/10	-77.387782	-11.755068
23:17:02	07/12/10	-77.387897	-11.755075
23:17:03	07/12/10	-77.388	-11.755068
23:17:13	07/12/10	-77.388862	-11.755232
23:17:14	07/12/10	-77.388755	-11.755322
23:17:15	07/12/10	-77.38856	-11.75527
23:17:16	07/12/10	-77.388578	-11.755285
23:17:17	07/12/10	-77.388648	-11.755323
23:17:18	07/12/10	-77.388722	-11.755383
23:17:19	07/12/10	-77.388792	-11.755427
23:17:20	07/12/10	-77.388845	-11.755465
23:17:21	07/12/10	-77.388905	-11.755503
23:17:22	07/12/10	-77.388962	-11.755528
23:17:23	07/12/10	-77.389053	-11.755537
23:17:24	07/12/10	-77.389138	-11.755545
23:17:25	07/12/10	-77.389225	-11.755563
23:17:26	07/12/10	-77.389312	-11.755582
23:17:27	07/12/10	-77.389392	-11.75559
23:17:28	07/12/10	-77.389475	-11.755583
23:17:29	07/12/10	-77.389572	-11.755582
23:17:30	07/12/10	-77.389665	-11.755582
23:17:31	07/12/10	-77.389757	-11.755583
23:17:32	07/12/10	-77.389848	-11.75559
23:17:33	07/12/10	-77.38994	-11.755603
23:17:34	07/12/10	-77.390032	-11.75561
23:17:35	07/12/10	-77.390123	-11.755607
23:17:36	07/12/10	-77.390222	-11.755598
23:17:37	07/12/10	-77.390325	-11.755592
23:17:38	07/12/10	-77.390433	-11.755597
23:17:39	07/12/10	-77.390527	-11.755605
23:17:40	07/12/10	-77.390633	-11.755623
23:17:41	07/12/10	-77.390743	-11.755618
23:17:42	07/12/10	-77.390853	-11.755583
23:17:43	07/12/10	-77.390965	-11.755537
23:17:44	07/12/10	-77.391078	-11.755492
23:17:45	07/12/10	-77.391185	-11.755458
23:17:46	07/12/10	-77.39129	-11.755445
23:17:47	07/12/10	-77.391393	-11.755455
23:17:48	07/12/10	-77.391488	-11.755478
23:17:49	07/12/10	-77.391585	-11.755488
23:17:50	07/12/10	-77.39168	-11.7555
23:17:51	07/12/10	-77.391778	-11.755525
23:17:52	07/12/10	-77.39187	-11.755558
23:17:53	07/12/10	-77.391955	-11.755595
23:17:54	07/12/10	-77.392043	-11.75564
23:17:55	07/12/10	-77.392127	-11.755673
23:17:56	07/12/10	-77.39221	-11.755705
23:17:57	07/12/10	-77.3923	-11.755747
23:17:58	07/12/10	-77.392385	-11.755788
23:17:59	07/12/10	-77.392473	-11.755827
23:18:00	07/12/10	-77.392562	-11.755847
23:18:01	07/12/10	-77.39265	-11.755865
23:18:02	07/12/10	-77.392742	-11.75589
23:18:03	07/12/10	-77.392835	-11.755925
23:18:04	07/12/10	-77.392923	-11.755955
23:18:05	07/12/10	-77.393015	-11.755983
23:18:06	07/12/10	-77.393115	-11.756008
23:18:07	07/12/10	-77.393218	-11.756027
23:18:08	07/12/10	-77.393317	-11.75605
23:18:09	07/12/10	-77.393403	-11.756085
23:18:10	07/12/10	-77.39349	-11.75612
23:18:11	07/12/10	-77.393583	-11.756155
23:18:12	07/12/10	-77.393678	-11.75618
23:18:13	07/12/10	-77.39376	-11.756202
23:18:14	07/12/10	-77.393843	-11.756227
23:18:15	07/12/10	-77.393925	-11.756252
23:18:16	07/12/10	-77.394032	-11.756263
23:18:17	07/12/10	-77.394153	-11.75625
23:18:18	07/12/10	-77.394267	-11.75623
23:18:19	07/12/10	-77.394372	-11.756218
23:18:20	07/12/10	-77.394463	-11.756218
23:18:21	07/12/10	-77.394547	-11.756242
23:18:22	07/12/10	-77.394622	-11.756275
23:18:23	07/12/10	-77.394717	-11.756308
23:18:24	07/12/10	-77.394823	-11.756335
23:18:25	07/12/10	-77.39492	-11.756357
23:18:26	07/12/10	-77.395003	-11.756387
23:18:27	07/12/10	-77.395082	-11.756422
23:18:28	07/12/10	-77.395165	-11.75646
23:18:29	07/12/10	-77.395258	-11.756492
23:18:30	07/12/10	-77.395355	-11.756512
23:18:31	07/12/10	-77.395448	-11.756525
23:18:32	07/12/10	-77.395537	-11.756545
23:18:33	07/12/10	-77.395617	-11.756575
23:18:34	07/12/10	-77.395698	-11.756608
23:18:35	07/12/10	-77.395787	-11.756643
23:18:36	07/12/10	-77.395877	-11.756678
23:18:37	07/12/10	-77.39598	-11.756715
23:18:38	07/12/10	-77.396072	-11.756747
23:18:39	07/12/10	-77.396167	-11.756775
23:18:40	07/12/10	-77.396263	-11.756793
23:18:41	07/12/10	-77.396365	-11.756837
23:18:48	07/12/10	-77.396603	-11.757077
23:18:49	07/12/10	-77.396477	-11.757138
23:18:50	07/12/10	-77.396482	-11.757198
23:18:51	07/12/10	-77.396527	-11.757272
23:18:52	07/12/10	-77.396558	-11.757338
23:18:53	07/12/10	-77.3966	-11.757415
23:18:54	07/12/10	-77.39663	-11.757472
23:18:55	07/12/10	-77.396668	-11.757537
23:18:56	07/12/10	-77.396707	-11.757602
23:18:57	07/12/10	-77.396727	-11.757665
23:18:58	07/12/10	-77.396748	-11.757722
23:18:59	07/12/10	-77.39678	-11.757763
23:19:00	07/12/10	-77.396832	-11.757805
23:19:01	07/12/10	-77.396892	-11.757843
23:19:02	07/12/10	-77.39695	-11.757887
23:19:03	07/12/10	-77.396985	-11.75793
23:19:04	07/12/10	-77.397032	-11.757975
23:19:05	07/12/10	-77.397095	-11.758023
23:19:06	07/12/10	-77.397162	-11.758072
23:19:07	07/12/10	-77.397223	-11.758128
23:19:08	07/12/10	-77.397282	-11.75819
23:19:09	07/12/10	-77.397332	-11.758257
23:19:10	07/12/10	-77.397368	-11.758322
23:19:11	07/12/10	-77.397398	-11.758385
23:19:12	07/12/10	-77.397448	-11.758452
23:19:13	07/12/10	-77.397495	-11.758505
23:19:14	07/12/10	-77.39755	-11.758558
23:19:15	07/12/10	-77.397617	-11.758612
23:19:16	07/12/10	-77.397687	-11.758658
23:19:17	07/12/10	-77.397755	-11.758703
23:19:18	07/12/10	-77.397825	-11.75875
23:19:19	07/12/10	-77.397892	-11.758793
23:19:20	07/12/10	-77.397962	-11.758835
23:19:21	07/12/10	-77.39804	-11.758877
23:19:22	07/12/10	-77.398112	-11.75892
23:19:23	07/12/10	-77.398197	-11.758962
23:19:24	07/12/10	-77.398278	-11.758992
23:19:25	07/12/10	-77.398363	-11.759017
23:19:26	07/12/10	-77.398448	-11.759038
23:19:27	07/12/10	-77.398535	-11.759057
23:19:28	07/12/10	-77.398622	-11.75908
23:19:29	07/12/10	-77.398703	-11.759107
23:19:30	07/12/10	-77.398788	-11.759127
23:19:31	07/12/10	-77.398878	-11.759155
23:19:32	07/12/10	-77.398963	-11.75919
23:19:33	07/12/10	-77.399045	-11.759232
23:19:34	07/12/10	-77.399132	-11.759268
23:19:35	07/12/10	-77.399218	-11.759312
23:19:36	07/12/10	-77.399305	-11.75936
23:19:37	07/12/10	-77.399387	-11.75941
23:19:38	07/12/10	-77.399462	-11.759453
23:19:39	07/12/10	-77.39954	-11.75949
23:19:40	07/12/10	-77.399623	-11.759512
23:19:41	07/12/10	-77.399715	-11.75953
23:19:42	07/12/10	-77.399813	-11.759552
23:19:43	07/12/10	-77.399903	-11.759582
23:19:44	07/12/10	-77.399988	-11.759618
23:19:45	07/12/10	-77.400063	-11.759637
23:19:46	07/12/10	-77.40015	-11.759647
23:19:47	07/12/10	-77.400245	-11.759657
23:19:48	07/12/10	-77.40034	-11.759678
23:19:49	07/12/10	-77.40043	-11.759705
23:19:50	07/12/10	-77.400527	-11.759742
23:19:51	07/12/10	-77.400618	-11.759772
23:19:52	07/12/10	-77.400705	-11.759805
23:19:53	07/12/10	-77.400782	-11.759855
23:19:54	07/12/10	-77.400848	-11.759905
23:19:55	07/12/10	-77.400917	-11.759948
23:19:57	07/12/10	-77.401143	-11.760053
23:20:00	07/12/10	-77.401317	-11.760062
23:20:02	07/12/10	-77.401557	-11.760173
23:20:02	07/12/10	-77.401633	-11.760197
23:20:03	07/12/10	-77.40168	-11.760207
23:20:04	07/12/10	-77.401742	-11.760182
23:20:05	07/12/10	-77.401818	-11.760162
23:20:06	07/12/10	-77.401908	-11.760163
23:20:07	07/12/10	-77.401998	-11.760178
23:20:08	07/12/10	-77.40208	-11.760193
23:20:09	07/12/10	-77.40219	-11.760192
23:20:10	07/12/10	-77.402283	-11.760187
23:20:11	07/12/10	-77.40238	-11.760203
23:20:12	07/12/10	-77.40247	-11.760243
23:20:17	07/12/10	-77.402718	-11.760378
23:20:20	07/12/10	-77.402707	-11.760495
23:20:21	07/12/10	-77.40274	-11.760557
23:20:22	07/12/10	-77.40278	-11.760627
23:20:23	07/12/10	-77.40285	-11.760698
23:20:24	07/12/10	-77.40291	-11.760755
23:20:25	07/12/10	-77.402967	-11.760807
23:20:26	07/12/10	-77.403028	-11.760862
23:20:27	07/12/10	-77.403097	-11.760903
23:20:28	07/12/10	-77.403162	-11.760927
23:20:29	07/12/10	-77.403243	-11.760947
23:20:30	07/12/10	-77.40332	-11.760958
23:20:31	07/12/10	-77.403405	-11.76097
23:20:32	07/12/10	-77.403495	-11.76098
23:20:33	07/12/10	-77.403585	-11.761
23:20:34	07/12/10	-77.403663	-11.761028
23:20:35	07/12/10	-77.40373	-11.76106
23:20:36	07/12/10	-77.403802	-11.76109
23:20:37	07/12/10	-77.403893	-11.761103
23:20:38	07/12/10	-77.403993	-11.76111
23:20:39	07/12/10	-77.404085	-11.761128
23:20:40	07/12/10	-77.404155	-11.761157
23:20:41	07/12/10	-77.40423	-11.761192
23:20:42	07/12/10	-77.404295	-11.761232
23:20:43	07/12/10	-77.404355	-11.761267
23:20:44	07/12/10	-77.404442	-11.761303
23:20:45	07/12/10	-77.40453	-11.761335
23:20:46	07/12/10	-77.404617	-11.76137
23:20:47	07/12/10	-77.404697	-11.761412
23:20:48	07/12/10	-77.404768	-11.761457
23:20:49	07/12/10	-77.404837	-11.761512
23:20:50	07/12/10	-77.404893	-11.761558
23:20:51	07/12/10	-77.404953	-11.761597
23:20:52	07/12/10	-77.405027	-11.76163
23:20:53	07/12/10	-77.405098	-11.761652
23:20:54	07/12/10	-77.405182	-11.761672
23:20:55	07/12/10	-77.405263	-11.761708
23:20:56	07/12/10	-77.40533	-11.761753
23:20:57	07/12/10	-77.405423	-11.761782
23:20:58	07/12/10	-77.405508	-11.761803
23:20:59	07/12/10	-77.405598	-11.76182
23:21:00	07/12/10	-77.405697	-11.761843
23:21:01	07/12/10	-77.405797	-11.761862
23:21:02	07/12/10	-77.405892	-11.761882
23:21:03	07/12/10	-77.405977	-11.761917
23:21:04	07/12/10	-77.406075	-11.761963
23:21:05	07/12/10	-77.406142	-11.761983
23:21:06	07/12/10	-77.406225	-11.762015
23:21:07	07/12/10	-77.406305	-11.762058
23:21:08	07/12/10	-77.40639	-11.762103
23:21:09	07/12/10	-77.406473	-11.76214
23:21:10	07/12/10	-77.406555	-11.762167
23:21:11	07/12/10	-77.406653	-11.762182
23:21:12	07/12/10	-77.406757	-11.762177
23:21:13	07/12/10	-77.406865	-11.762152
23:21:14	07/12/10	-77.406953	-11.76213
23:21:15	07/12/10	-77.407068	-11.76215
23:21:16	07/12/10	-77.407143	-11.762167
23:21:17	07/12/10	-77.407195	-11.762202
23:21:18	07/12/10	-77.407277	-11.762255
23:21:19	07/12/10	-77.407363	-11.762297
23:21:20	07/12/10	-77.40745	-11.76233
23:21:21	07/12/10	-77.407553	-11.762355
23:21:22	07/12/10	-77.40765	-11.762362
23:21:23	07/12/10	-77.407762	-11.762363
23:21:24	07/12/10	-77.407872	-11.762345
23:21:25	07/12/10	-77.407985	-11.762323
23:21:28	07/12/10	-77.40834	-11.762283
23:21:28	07/12/10	-77.408387	-11.762283
23:21:29	07/12/10	-77.408433	-11.762307
23:21:30	07/12/10	-77.408502	-11.762315
23:21:31	07/12/10	-77.408577	-11.762375
23:21:32	07/12/10	-77.408663	-11.762412
23:21:33	07/12/10	-77.408738	-11.76245
23:21:34	07/12/10	-77.408823	-11.76249
23:21:35	07/12/10	-77.408912	-11.762518
23:21:36	07/12/10	-77.409018	-11.762528
23:21:37	07/12/10	-77.409128	-11.762525
23:21:38	07/12/10	-77.409248	-11.76251
23:21:39	07/12/10	-77.409357	-11.762502
23:21:40	07/12/10	-77.409447	-11.762497
23:21:41	07/12/10	-77.409542	-11.762513
23:21:42	07/12/10	-77.409647	-11.76253
23:21:43	07/12/10	-77.409758	-11.762547
23:21:44	07/12/10	-77.409858	-11.762567
23:21:45	07/12/10	-77.40994	-11.762592
23:21:46	07/12/10	-77.410028	-11.762638
23:21:47	07/12/10	-77.41009	-11.762683
23:21:48	07/12/10	-77.410128	-11.762725
23:21:49	07/12/10	-77.410188	-11.762767
23:21:50	07/12/10	-77.410258	-11.762802
23:21:51	07/12/10	-77.410333	-11.762835
23:21:52	07/12/10	-77.410417	-11.762883
23:21:53	07/12/10	-77.410492	-11.762928
23:21:54	07/12/10	-77.410578	-11.76297
23:21:55	07/12/10	-77.410655	-11.76301
23:21:56	07/12/10	-77.410737	-11.763043
23:21:57	07/12/10	-77.410838	-11.763073
23:21:58	07/12/10	-77.410945	-11.763085
23:21:59	07/12/10	-77.411048	-11.763097
23:22:00	07/12/10	-77.411152	-11.763108
23:22:01	07/12/10	-77.411255	-11.763128
23:22:02	07/12/10	-77.411348	-11.763148
23:22:03	07/12/10	-77.411453	-11.763172
23:22:04	07/12/10	-77.411553	-11.763187
23:22:05	07/12/10	-77.411652	-11.763197
23:22:06	07/12/10	-77.41176	-11.763203
23:22:07	07/12/10	-77.411877	-11.763202
23:22:08	07/12/10	-77.411985	-11.763202
23:22:09	07/12/10	-77.412045	-11.763188
23:22:10	07/12/10	-77.412147	-11.763222
23:22:11	07/12/10	-77.412223	-11.763245
23:22:12	07/12/10	-77.4123	-11.76327
23:22:13	07/12/10	-77.412395	-11.76331
23:22:14	07/12/10	-77.412493	-11.763348
23:22:15	07/12/10	-77.412598	-11.763372
23:22:16	07/12/10	-77.412702	-11.763383
23:22:17	07/12/10	-77.412808	-11.763387
23:22:18	07/12/10	-77.412918	-11.763377
23:22:19	07/12/10	-77.413025	-11.763362
23:22:20	07/12/10	-77.413142	-11.763383
23:22:21	07/12/10	-77.413237	-11.763402
23:22:22	07/12/10	-77.413312	-11.763435
23:22:23	07/12/10	-77.413377	-11.763468
23:22:24	07/12/10	-77.413448	-11.763505
23:22:25	07/12/10	-77.413532	-11.763543
23:22:26	07/12/10	-77.413625	-11.763575
23:22:27	07/12/10	-77.41372	-11.763588
23:22:28	07/12/10	-77.413818	-11.763612
23:22:29	07/12/10	-77.413927	-11.763638
23:22:30	07/12/10	-77.414028	-11.763667
23:22:31	07/12/10	-77.414125	-11.763693
23:22:32	07/12/10	-77.414217	-11.763718
23:22:33	07/12/10	-77.414302	-11.76375
23:22:34	07/12/10	-77.41439	-11.763778
23:22:35	07/12/10	-77.4145	-11.763782
23:22:36	07/12/10	-77.414605	-11.763775
23:22:37	07/12/10	-77.414713	-11.763763
23:22:38	07/12/10	-77.414817	-11.763755
23:22:39	07/12/10	-77.414927	-11.76377
23:22:40	07/12/10	-77.415015	-11.763767
23:22:41	07/12/10	-77.415105	-11.763765
23:22:42	07/12/10	-77.415193	-11.763763
23:22:43	07/12/10	-77.415293	-11.76377
23:22:44	07/12/10	-77.41538	-11.76378
23:22:45	07/12/10	-77.41547	-11.763813
23:22:46	07/12/10	-77.415557	-11.763852
23:22:47	07/12/10	-77.415635	-11.763888
23:22:48	07/12/10	-77.415695	-11.76392
23:22:49	07/12/10	-77.415767	-11.763947
23:22:50	07/12/10	-77.415828	-11.763988
23:22:51	07/12/10	-77.415885	-11.764035
23:22:52	07/12/10	-77.41589	-11.764107
23:22:53	07/12/10	-77.415898	-11.76416
23:22:54	07/12/10	-77.415863	-11.76422
23:22:55	07/12/10	-77.415837	-11.76428
23:22:56	07/12/10	-77.415815	-11.764347
23:22:57	07/12/10	-77.415782	-11.76441
23:22:58	07/12/10	-77.415742	-11.764475
23:22:59	07/12/10	-77.415718	-11.764538
23:23:00	07/12/10	-77.415702	-11.764603
23:23:01	07/12/10	-77.415712	-11.764673
23:23:02	07/12/10	-77.415737	-11.764743
23:23:03	07/12/10	-77.415777	-11.764803
23:23:04	07/12/10	-77.415802	-11.764858
23:23:05	07/12/10	-77.415802	-11.764913
23:23:06	07/12/10	-77.415803	-11.764973
23:23:07	07/12/10	-77.415785	-11.765038
23:23:08	07/12/10	-77.415772	-11.7651
23:23:09	07/12/10	-77.415767	-11.765157
23:23:10	07/12/10	-77.41578	-11.76522
23:23:11	07/12/10	-77.415815	-11.76527
23:23:12	07/12/10	-77.415872	-11.765298
23:23:13	07/12/10	-77.415948	-11.765318
23:23:14	07/12/10	-77.416025	-11.765327
23:23:15	07/12/10	-77.41611	-11.765362
23:23:16	07/12/10	-77.416202	-11.765403
23:23:17	07/12/10	-77.416298	-11.76544
23:23:18	07/12/10	-77.416378	-11.765468
23:23:19	07/12/10	-77.41647	-11.765507
23:23:20	07/12/10	-77.416557	-11.765542
23:23:21	07/12/10	-77.416633	-11.765568
23:23:22	07/12/10	-77.416712	-11.765588
23:23:23	07/12/10	-77.4168	-11.765602
23:23:24	07/12/10	-77.41689	-11.765618
23:23:25	07/12/10	-77.416977	-11.765633
23:23:26	07/12/10	-77.417065	-11.765655
23:23:27	07/12/10	-77.417135	-11.765682
23:23:28	07/12/10	-77.417205	-11.76572
23:23:29	07/12/10	-77.41727	-11.76576
23:23:30	07/12/10	-77.41734	-11.765798
23:23:31	07/12/10	-77.417425	-11.765827
23:23:32	07/12/10	-77.417513	-11.765857
23:23:33	07/12/10	-77.417602	-11.765875
23:23:34	07/12/10	-77.41767	-11.765922
23:23:35	07/12/10	-77.417733	-11.765957
23:23:36	07/12/10	-77.417803	-11.76598
23:23:37	07/12/10	-77.417877	-11.766025
23:23:38	07/12/10	-77.417937	-11.766067
23:23:39	07/12/10	-77.418005	-11.7661
23:23:40	07/12/10	-77.418095	-11.766138
23:23:41	07/12/10	-77.418188	-11.76617
23:23:42	07/12/10	-77.418282	-11.766198
23:23:43	07/12/10	-77.418373	-11.766227
23:23:44	07/12/10	-77.41845	-11.766263
23:23:45	07/12/10	-77.418517	-11.766305
23:23:46	07/12/10	-77.418567	-11.766347
23:23:47	07/12/10	-77.418608	-11.766398
23:23:48	07/12/10	-77.418638	-11.766458
23:23:49	07/12/10	-77.418672	-11.766517
23:23:50	07/12/10	-77.418697	-11.766572
23:24:27	07/12/10	-77.418672	-11.767268
23:24:28	07/12/10	-77.418782	-11.76693
23:24:29	07/12/10	-77.418813	-11.766993
23:24:30	07/12/10	-77.418833	-11.76694
23:24:31	07/12/10	-77.41883	-11.76704
23:24:32	07/12/10	-77.418812	-11.767127
23:24:33	07/12/10	-77.418785	-11.767208
23:24:34	07/12/10	-77.418762	-11.767283
23:24:35	07/12/10	-77.418732	-11.767343
23:24:36	07/12/10	-77.418685	-11.767398
23:24:37	07/12/10	-77.418613	-11.767428
23:24:38	07/12/10	-77.418535	-11.767453
23:24:39	07/12/10	-77.418452	-11.767472
23:24:40	07/12/10	-77.418352	-11.767473
23:24:41	07/12/10	-77.418257	-11.767475
23:24:43	07/12/10	-77.41802	-11.767522
23:24:46	07/12/10	-77.417863	-11.767565
23:24:48	07/12/10	-77.41777	-11.767643
23:24:50	07/12/10	-77.417667	-11.767705
23:24:52	07/12/10	-77.417562	-11.767788
23:24:54	07/12/10	-77.417467	-11.767888
23:24:56	07/12/10	-77.417363	-11.767987
23:24:58	07/12/10	-77.41726	-11.768088
23:25:00	07/12/10	-77.41716	-11.768188
23:25:02	07/12/10	-77.41706	-11.768263
23:25:04	07/12/10	-77.416967	-11.768308
23:25:06	07/12/10	-77.416822	-11.768357
23:25:08	07/12/10	-77.416652	-11.76844
23:25:10	07/12/10	-77.416578	-11.768558
23:25:12	07/12/10	-77.416467	-11.768653
23:25:14	07/12/10	-77.41639	-11.768767
23:25:16	07/12/10	-77.416313	-11.76887
23:25:18	07/12/10	-77.416205	-11.768975
23:25:20	07/12/10	-77.416102	-11.769058
23:25:22	07/12/10	-77.4159	-11.769097
23:25:24	07/12/10	-77.415753	-11.769233
23:25:26	07/12/10	-77.41564	-11.769355
23:25:28	07/12/10	-77.415498	-11.769458
23:25:30	07/12/10	-77.41536	-11.769533
23:25:32	07/12/10	-77.415208	-11.769653
23:25:34	07/12/10	-77.415057	-11.769708
23:25:36	07/12/10	-77.41488	-11.769762
23:25:37	07/12/10	-77.414712	-11.769815
23:25:40	07/12/10	-77.41451	-11.769898
23:25:42	07/12/10	-77.414472	-11.770002
23:25:44	07/12/10	-77.414347	-11.77007
23:25:46	07/12/10	-77.414262	-11.770168
23:25:48	07/12/10	-77.414117	-11.770272
23:25:50	07/12/10	-77.41398	-11.770377
23:25:52	07/12/10	-77.413843	-11.770465
23:25:54	07/12/10	-77.413688	-11.770542
23:25:56	07/12/10	-77.413512	-11.770578
23:25:58	07/12/10	-77.413333	-11.770597
23:25:59	07/12/10	-77.413178	-11.770618
23:26:02	07/12/10	-77.413027	-11.770652
23:26:04	07/12/10	-77.412862	-11.770673
23:26:06	07/12/10	-77.41268	-11.770703
23:26:08	07/12/10	-77.412503	-11.770728
23:26:10	07/12/10	-77.41233	-11.770775
23:26:12	07/12/10	-77.412152	-11.770802
23:26:14	07/12/10	-77.41197	-11.770802
23:26:15	07/12/10	-77.411768	-11.770815
23:26:18	07/12/10	-77.41168	-11.77086
23:26:18	07/12/10	-77.41167	-11.770885
23:26:19	07/12/10	-77.411633	-11.770892
23:26:20	07/12/10	-77.41148	-11.770903
23:26:21	07/12/10	-77.411363	-11.770923
23:26:22	07/12/10	-77.411272	-11.770958
23:26:23	07/12/10	-77.411177	-11.77098
23:26:24	07/12/10	-77.411082	-11.770993
23:26:25	07/12/10	-77.410973	-11.770987
23:26:26	07/12/10	-77.410862	-11.77096
23:26:27	07/12/10	-77.410752	-11.770948
23:26:28	07/12/10	-77.410643	-11.770943
23:26:29	07/12/10	-77.410542	-11.77095
23:26:32	07/12/10	-77.410248	-11.770972
23:26:34	07/12/10	-77.410062	-11.770995
23:26:36	07/12/10	-77.409872	-11.771015
23:26:38	07/12/10	-77.40969	-11.771038
23:26:40	07/12/10	-77.409525	-11.771075
23:26:42	07/12/10	-77.409328	-11.771108
23:26:44	07/12/10	-77.409138	-11.77111
23:26:46	07/12/10	-77.40897	-11.771148
23:26:48	07/12/10	-77.408875	-11.771162
23:26:50	07/12/10	-77.408767	-11.77122
23:26:52	07/12/10	-77.40865	-11.771302
23:26:54	07/12/10	-77.408468	-11.771362
23:26:56	07/12/10	-77.408287	-11.771375
23:26:58	07/12/10	-77.408095	-11.771422
23:27:00	07/12/10	-77.407903	-11.771485
23:27:02	07/12/10	-77.40778	-11.771437
23:27:04	07/12/10	-77.407607	-11.771437
23:27:06	07/12/10	-77.407382	-11.771393
23:27:08	07/12/10	-77.407162	-11.771413
23:27:10	07/12/10	-77.406967	-11.771288
23:27:12	07/12/10	-77.406743	-11.771228
23:27:14	07/12/10	-77.406425	-11.771238
23:27:16	07/12/10	-77.406198	-11.771217
23:27:18	07/12/10	-77.406033	-11.771148
23:27:20	07/12/10	-77.405852	-11.771115
23:27:22	07/12/10	-77.405678	-11.771043
23:27:24	07/12/10	-77.405518	-11.770988
23:27:26	07/12/10	-77.405332	-11.770913
23:27:28	07/12/10	-77.405108	-11.770833
23:27:30	07/12/10	-77.404928	-11.770765
23:27:32	07/12/10	-77.404767	-11.770758
23:27:33	07/12/10	-77.404578	-11.770775
23:27:36	07/12/10	-77.404412	-11.770743
23:27:38	07/12/10	-77.40421	-11.770718
23:27:40	07/12/10	-77.404058	-11.770703
23:27:40	07/12/10	-77.403995	-11.770702
23:27:41	07/12/10	-77.403955	-11.770705
23:27:42	07/12/10	-77.403867	-11.770668
23:27:43	07/12/10	-77.403755	-11.770645
23:27:44	07/12/10	-77.403648	-11.770638
23:27:45	07/12/10	-77.403547	-11.770635
23:27:46	07/12/10	-77.403452	-11.770642
23:27:47	07/12/10	-77.40336	-11.770658
23:27:48	07/12/10	-77.403268	-11.770682
23:27:49	07/12/10	-77.403192	-11.770713
23:27:50	07/12/10	-77.4031	-11.770722
23:27:51	07/12/10	-77.403002	-11.770712
23:27:52	07/12/10	-77.402902	-11.77068
23:27:53	07/12/10	-77.4028	-11.770638
23:27:54	07/12/10	-77.402697	-11.7706
23:27:55	07/12/10	-77.402592	-11.770568
23:27:56	07/12/10	-77.402492	-11.770547
23:27:57	07/12/10	-77.40239	-11.770535
23:27:58	07/12/10	-77.402295	-11.770537
23:27:59	07/12/10	-77.4022	-11.770538
23:28:00	07/12/10	-77.402103	-11.770528
23:28:01	07/12/10	-77.402008	-11.770512
23:28:02	07/12/10	-77.401905	-11.770482
23:28:03	07/12/10	-77.401807	-11.770443
23:28:04	07/12/10	-77.401712	-11.770408
23:28:05	07/12/10	-77.401618	-11.770385
23:28:06	07/12/10	-77.401527	-11.770382
23:28:07	07/12/10	-77.40144	-11.770395
23:28:08	07/12/10	-77.401357	-11.770412
23:28:09	07/12/10	-77.401282	-11.770425
23:28:10	07/12/10	-77.40121	-11.770433
23:28:11	07/12/10	-77.401132	-11.770428
23:28:12	07/12/10	-77.401037	-11.770418
23:28:13	07/12/10	-77.400943	-11.770417
23:28:14	07/12/10	-77.400853	-11.770417
23:28:15	07/12/10	-77.400762	-11.770412
23:28:16	07/12/10	-77.400667	-11.7704
23:28:17	07/12/10	-77.400568	-11.770395
23:28:18	07/12/10	-77.400475	-11.770402
23:28:19	07/12/10	-77.400392	-11.77042
23:28:20	07/12/10	-77.40032	-11.770448
23:28:21	07/12/10	-77.40024	-11.770472
23:28:22	07/12/10	-77.400148	-11.770483
23:28:23	07/12/10	-77.400053	-11.770478
23:28:24	07/12/10	-77.39995	-11.770475
23:28:25	07/12/10	-77.399848	-11.770473
23:28:26	07/12/10	-77.399743	-11.770462
23:28:27	07/12/10	-77.39964	-11.770437
23:28:28	07/12/10	-77.399533	-11.770395
23:28:29	07/12/10	-77.399427	-11.770355
23:28:30	07/12/10	-77.399318	-11.77033
23:28:31	07/12/10	-77.39921	-11.770315
23:28:32	07/12/10	-77.399103	-11.770308
23:28:33	07/12/10	-77.399003	-11.770312
23:28:34	07/12/10	-77.39891	-11.770325
23:28:35	07/12/10	-77.39882	-11.77034
23:28:36	07/12/10	-77.398722	-11.770342
23:28:37	07/12/10	-77.398623	-11.770347
23:28:38	07/12/10	-77.398533	-11.770357
23:28:39	07/12/10	-77.398445	-11.770357
23:28:40	07/12/10	-77.398353	-11.770345
23:28:42	07/12/10	-77.398192	-11.7703
23:28:45	07/12/10	-77.397972	-11.77031
23:28:47	07/12/10	-77.397832	-11.770477
23:28:49	07/12/10	-77.397668	-11.770533
23:28:51	07/12/10	-77.397477	-11.770578
23:28:53	07/12/10	-77.39729	-11.77061
23:28:55	07/12/10	-77.397098	-11.770638
23:28:57	07/12/10	-77.396918	-11.770632
23:28:59	07/12/10	-77.396712	-11.770623
23:29:01	07/12/10	-77.396473	-11.770607
23:29:03	07/12/10	-77.39626	-11.770593
23:29:05	07/12/10	-77.396073	-11.770603
23:29:07	07/12/10	-77.395908	-11.770623
23:29:09	07/12/10	-77.395687	-11.770605
23:29:11	07/12/10	-77.39546	-11.770608
23:29:13	07/12/10	-77.395273	-11.7706
23:29:15	07/12/10	-77.395063	-11.770638
23:29:17	07/12/10	-77.39487	-11.770668
23:29:19	07/12/10	-77.394685	-11.770662
23:29:21	07/12/10	-77.394565	-11.770622
23:29:23	07/12/10	-77.394607	-11.77045
23:29:29	07/12/10	-77.39448	-11.770482
23:29:32	07/12/10	-77.394402	-11.770392
23:29:33	07/12/10	-77.394298	-11.770293
23:29:34	07/12/10	-77.39425	-11.770215
23:29:35	07/12/10	-77.394178	-11.770135
23:29:36	07/12/10	-77.394093	-11.770037
23:29:37	07/12/10	-77.394005	-11.769943
23:29:38	07/12/10	-77.393912	-11.769858
23:29:39	07/12/10	-77.393803	-11.769795
23:29:40	07/12/10	-77.39367	-11.769768
23:29:41	07/12/10	-77.39357	-11.769762
23:29:42	07/12/10	-77.39345	-11.769767
23:29:43	07/12/10	-77.39333	-11.76977
23:29:46	07/12/10	-77.393015	-11.769783
23:29:48	07/12/10	-77.392792	-11.769773
23:29:50	07/12/10	-77.392603	-11.769712
23:29:52	07/12/10	-77.392338	-11.76962
23:29:54	07/12/10	-77.3922	-11.769615
23:29:56	07/12/10	-77.392188	-11.769608
23:29:58	07/12/10	-77.392025	-11.76957
23:30:00	07/12/10	-77.391797	-11.769523
23:30:02	07/12/10	-77.39158	-11.76947
23:30:04	07/12/10	-77.3914	-11.769382
23:30:06	07/12/10	-77.39111	-11.769245
23:30:08	07/12/10	-77.390928	-11.769225
23:30:10	07/12/10	-77.390727	-11.769275
23:30:12	07/12/10	-77.390463	-11.76923
23:30:14	07/12/10	-77.390253	-11.769237
23:30:16	07/12/10	-77.38999	-11.76924
23:30:18	07/12/10	-77.38982	-11.76919
23:30:20	07/12/10	-77.389627	-11.769197
23:30:22	07/12/10	-77.389415	-11.76917
23:30:24	07/12/10	-77.389205	-11.769152
23:30:26	07/12/10	-77.389007	-11.769137
23:30:28	07/12/10	-77.388792	-11.769115
23:30:30	07/12/10	-77.38856	-11.76909
23:30:32	07/12/10	-77.388333	-11.769063
23:30:34	07/12/10	-77.388118	-11.769045
23:30:36	07/12/10	-77.387922	-11.769015
23:30:38	07/12/10	-77.387727	-11.76894
23:30:40	07/12/10	-77.387508	-11.768765
23:30:42	07/12/10	-77.387305	-11.768642
23:30:44	07/12/10	-77.387088	-11.768533
23:30:46	07/12/10	-77.386867	-11.768433
23:30:48	07/12/10	-77.386672	-11.76837
23:30:50	07/12/10	-77.386458	-11.768363
23:30:52	07/12/10	-77.386242	-11.768317
23:30:54	07/12/10	-77.386015	-11.768275
23:30:56	07/12/10	-77.385725	-11.768277
23:30:58	07/12/10	-77.385502	-11.768233
23:31:00	07/12/10	-77.385308	-11.768097
23:31:02	07/12/10	-77.385047	-11.768043
23:31:04	07/12/10	-77.384873	-11.768057
23:31:06	07/12/10	-77.384648	-11.768025
23:31:07	07/12/10	-77.384453	-11.767965
23:31:10	07/12/10	-77.384255	-11.767878
23:31:12	07/12/10	-77.384043	-11.767788
23:31:14	07/12/10	-77.383867	-11.76771
23:31:16	07/12/10	-77.383655	-11.767647
23:31:18	07/12/10	-77.383397	-11.767638
23:31:20	07/12/10	-77.383153	-11.767563
23:31:22	07/12/10	-77.382938	-11.767485
23:31:24	07/12/10	-77.382717	-11.767442
23:31:26	07/12/10	-77.382502	-11.767405
23:31:28	07/12/10	-77.382282	-11.767395
23:31:30	07/12/10	-77.382053	-11.767388
23:31:32	07/12/10	-77.381808	-11.767313
23:31:34	07/12/10	-77.381618	-11.76722
23:31:36	07/12/10	-77.381407	-11.767095
23:31:38	07/12/10	-77.3812	-11.76697
23:31:40	07/12/10	-77.381028	-11.76688
23:31:42	07/12/10	-77.380863	-11.766867
23:31:44	07/12/10	-77.380592	-11.766858
23:31:46	07/12/10	-77.380432	-11.766823
23:31:48	07/12/10	-77.380233	-11.766753
23:31:50	07/12/10	-77.37998	-11.76672
23:31:52	07/12/10	-77.379767	-11.766702
23:31:54	07/12/10	-77.379515	-11.766655
23:31:56	07/12/10	-77.379348	-11.76664
23:31:58	07/12/10	-77.379125	-11.76663
23:32:00	07/12/10	-77.378918	-11.766635
23:32:02	07/12/10	-77.378707	-11.766645
23:32:04	07/12/10	-77.378495	-11.76665
23:32:06	07/12/10	-77.378298	-11.766675
23:32:08	07/12/10	-77.378068	-11.766662
23:32:10	07/12/10	-77.377845	-11.766647
23:32:12	07/12/10	-77.37762	-11.766632
23:32:14	07/12/10	-77.377405	-11.766602
23:32:16	07/12/10	-77.377175	-11.766558
23:32:18	07/12/10	-77.376925	-11.766467
23:32:20	07/12/10	-77.376685	-11.76639
23:32:22	07/12/10	-77.376467	-11.766288
23:32:24	07/12/10	-77.376173	-11.766128
23:32:26	07/12/10	-77.375882	-11.765933
23:32:28	07/12/10	-77.375583	-11.765748
23:32:30	07/12/10	-77.37531	-11.765712
23:32:32	07/12/10	-77.37514	-11.76571
23:32:34	07/12/10	-77.374923	-11.76562
23:32:36	07/12/10	-77.374703	-11.765562
23:32:38	07/12/10	-77.374468	-11.765502
23:32:40	07/12/10	-77.374262	-11.765512
23:32:42	07/12/10	-77.37397	-11.765488
23:32:44	07/12/10	-77.373747	-11.765462
23:32:46	07/12/10	-77.37351	-11.765452
23:32:48	07/12/10	-77.373265	-11.765405
23:32:50	07/12/10	-77.373028	-11.76535
23:32:52	07/12/10	-77.37278	-11.765292
23:32:54	07/12/10	-77.372527	-11.765227
23:32:56	07/12/10	-77.372258	-11.765132
23:32:58	07/12/10	-77.372003	-11.765075
23:33:00	07/12/10	-77.371755	-11.765027
23:33:02	07/12/10	-77.371505	-11.764985
23:33:04	07/12/10	-77.371257	-11.764928
23:33:06	07/12/10	-77.371013	-11.764895
23:33:08	07/12/10	-77.370747	-11.764828
23:33:10	07/12/10	-77.370493	-11.76474
23:33:12	07/12/10	-77.370238	-11.764633
23:33:14	07/12/10	-77.370028	-11.76461
23:33:16	07/12/10	-77.369812	-11.764587
23:33:17	07/12/10	-77.369528	-11.7646
23:33:20	07/12/10	-77.369315	-11.764548
23:33:22	07/12/10	-77.369062	-11.764537
23:33:24	07/12/10	-77.368807	-11.764493
23:33:26	07/12/10	-77.368572	-11.76445
23:33:28	07/12/10	-77.368355	-11.764385
23:33:30	07/12/10	-77.368102	-11.764327
23:33:32	07/12/10	-77.367842	-11.764293
23:33:34	07/12/10	-77.367598	-11.76428
23:33:36	07/12/10	-77.367367	-11.764288
23:33:38	07/12/10	-77.367128	-11.764278
23:33:40	07/12/10	-77.36691	-11.76426
23:33:42	07/12/10	-77.36667	-11.764213
23:33:44	07/12/10	-77.366448	-11.76416
23:33:46	07/12/10	-77.366228	-11.76411
23:33:48	07/12/10	-77.365947	-11.76406
23:33:50	07/12/10	-77.365717	-11.764017
23:33:52	07/12/10	-77.36545	-11.764003
23:33:54	07/12/10	-77.36522	-11.763987
23:33:56	07/12/10	-77.364985	-11.763937
23:33:58	07/12/10	-77.364815	-11.763978
23:34:00	07/12/10	-77.364592	-11.763992
23:34:02	07/12/10	-77.364397	-11.764078
23:34:04	07/12/10	-77.364222	-11.764113
23:34:06	07/12/10	-77.36402	-11.764098
23:34:07	07/12/10	-77.363803	-11.764087
23:34:10	07/12/10	-77.363562	-11.764072
23:34:12	07/12/10	-77.363285	-11.764087
23:34:14	07/12/10	-77.36308	-11.763972
23:34:16	07/12/10	-77.362873	-11.763873
23:34:18	07/12/10	-77.362643	-11.763763
23:34:20	07/12/10	-77.36241	-11.76367
23:34:22	07/12/10	-77.36219	-11.763632
23:34:24	07/12/10	-77.361963	-11.763673
23:34:26	07/12/10	-77.361733	-11.763642
23:34:28	07/12/10	-77.361505	-11.763517
23:34:30	07/12/10	-77.361272	-11.76339
23:34:32	07/12/10	-77.361068	-11.763238
23:34:34	07/12/10	-77.360828	-11.763172
23:34:36	07/12/10	-77.36053	-11.76308
23:34:38	07/12/10	-77.360333	-11.763
23:34:40	07/12/10	-77.360112	-11.762978
23:34:42	07/12/10	-77.359933	-11.762993
23:34:44	07/12/10	-77.359685	-11.763005
23:34:46	07/12/10	-77.359458	-11.763055
23:34:48	07/12/10	-77.359258	-11.763083
23:34:50	07/12/10	-77.359045	-11.763
23:34:52	07/12/10	-77.358935	-11.763053
23:34:53	07/12/10	-77.358628	-11.76303
23:34:56	07/12/10	-77.358363	-11.76303
23:34:58	07/12/10	-77.358112	-11.763028
23:35:00	07/12/10	-77.357872	-11.762998
23:35:02	07/12/10	-77.357632	-11.76301
23:35:04	07/12/10	-77.357433	-11.76304
23:35:06	07/12/10	-77.357183	-11.763008
23:35:08	07/12/10	-77.356912	-11.762937
23:35:10	07/12/10	-77.35671	-11.762897
23:35:12	07/12/10	-77.356492	-11.762827
23:35:14	07/12/10	-77.356262	-11.762813
23:35:16	07/12/10	-77.355992	-11.762823
23:35:18	07/12/10	-77.35578	-11.76276
23:35:20	07/12/10	-77.355548	-11.76272
23:35:22	07/12/10	-77.355285	-11.762698
23:35:24	07/12/10	-77.355048	-11.762688
23:35:26	07/12/10	-77.354797	-11.762683
23:35:28	07/12/10	-77.354555	-11.76264
23:35:30	07/12/10	-77.354425	-11.762625
23:35:32	07/12/10	-77.35421	-11.762652
23:35:34	07/12/10	-77.35391	-11.762617
23:35:36	07/12/10	-77.353692	-11.762575
23:35:38	07/12/10	-77.353447	-11.762562
23:35:40	07/12/10	-77.353222	-11.762612
23:35:42	07/12/10	-77.35306	-11.762677
23:35:44	07/12/10	-77.352873	-11.762727
23:35:46	07/12/10	-77.352717	-11.762675
23:35:48	07/12/10	-77.352557	-11.76257
23:35:50	07/12/10	-77.352372	-11.762405
23:35:52	07/12/10	-77.352143	-11.762198
23:35:54	07/12/10	-77.352003	-11.76208
23:35:56	07/12/10	-77.35186	-11.761817
23:35:58	07/12/10	-77.351782	-11.761548
23:36:00	07/12/10	-77.351755	-11.761255
23:36:02	07/12/10	-77.351655	-11.76102
23:36:04	07/12/10	-77.351393	-11.760855
23:36:06	07/12/10	-77.351325	-11.760668
23:36:08	07/12/10	-77.351232	-11.760457
23:36:10	07/12/10	-77.3512	-11.760207
23:36:12	07/12/10	-77.351298	-11.75992
23:36:14	07/12/10	-77.351417	-11.759747
23:36:16	07/12/10	-77.351637	-11.759662
23:36:18	07/12/10	-77.351935	-11.75961
23:36:20	07/12/10	-77.352075	-11.759615
23:36:22	07/12/10	-77.352245	-11.759682
23:36:24	07/12/10	-77.352272	-11.759777
23:36:26	07/12/10	-77.352197	-11.759897
23:36:28	07/12/10	-77.35228	-11.760025
23:36:30	07/12/10	-77.352428	-11.760235
23:36:32	07/12/10	-77.35247	-11.760413
23:36:34	07/12/10	-77.352407	-11.760477
23:36:36	07/12/10	-77.352295	-11.76051
23:36:38	07/12/10	-77.352152	-11.760455
23:36:40	07/12/10	-77.351967	-11.760358
23:36:42	07/12/10	-77.351852	-11.760272
23:36:44	07/12/10	-77.35155	-11.76014
23:36:46	07/12/10	-77.351382	-11.759968
23:36:48	07/12/10	-77.351177	-11.7598
23:36:50	07/12/10	-77.351023	-11.759595
23:36:52	07/12/10	-77.350972	-11.759322
23:36:54	07/12/10	-77.350838	-11.759165
23:36:56	07/12/10	-77.35079	-11.759035
23:36:58	07/12/10	-77.350602	-11.758988
23:37:00	07/12/10	-77.350488	-11.758875
23:37:02	07/12/10	-77.350348	-11.758753
23:37:04	07/12/10	-77.350153	-11.758623
23:37:06	07/12/10	-77.350038	-11.758575
23:37:13	07/12/10	-77.349733	-11.758637
23:37:14	07/12/10	-77.349688	-11.758767
23:37:15	07/12/10	-77.349607	-11.758798
23:37:16	07/12/10	-77.34951	-11.758797
23:37:17	07/12/10	-77.349403	-11.758782
23:37:18	07/12/10	-77.349282	-11.758767
23:37:19	07/12/10	-77.349178	-11.75878
23:37:20	07/12/10	-77.349075	-11.758813
23:37:21	07/12/10	-77.348995	-11.758847
23:37:22	07/12/10	-77.348907	-11.758862
23:37:23	07/12/10	-77.348815	-11.758872
23:37:24	07/12/10	-77.348738	-11.758867
23:37:25	07/12/10	-77.348658	-11.758815
23:37:27	07/12/10	-77.34842	-11.758537
23:37:30	07/12/10	-77.348227	-11.758295
23:37:32	07/12/10	-77.348078	-11.758103
23:37:34	07/12/10	-77.347955	-11.758018
23:37:34	07/12/10	-77.347952	-11.758018
23:37:35	07/12/10	-77.347918	-11.757993
23:37:43	07/12/10	-77.347565	-11.758122
23:37:44	07/12/10	-77.347607	-11.758172
23:37:45	07/12/10	-77.347513	-11.758182
23:37:46	07/12/10	-77.347415	-11.75819
23:37:47	07/12/10	-77.347305	-11.758195
23:37:48	07/12/10	-77.347198	-11.758202
23:37:49	07/12/10	-77.347105	-11.758207
23:37:50	07/12/10	-77.347032	-11.758208
23:37:51	07/12/10	-77.346955	-11.758208
23:37:52	07/12/10	-77.346877	-11.758218
23:37:53	07/12/10	-77.346792	-11.758228
23:37:54	07/12/10	-77.346707	-11.758233
23:37:55	07/12/10	-77.346615	-11.758228
23:37:56	07/12/10	-77.346523	-11.758207
23:37:57	07/12/10	-77.346438	-11.758178
23:37:58	07/12/10	-77.346365	-11.758128
23:37:59	07/12/10	-77.346282	-11.758062
23:38:00	07/12/10	-77.346202	-11.757985
23:38:01	07/12/10	-77.346108	-11.757908
23:38:02	07/12/10	-77.346017	-11.757832
23:38:03	07/12/10	-77.345917	-11.757758
23:38:04	07/12/10	-77.345883	-11.757747
23:38:05	07/12/10	-77.345848	-11.75776
23:38:06	07/12/10	-77.345757	-11.757728
23:38:09	07/12/10	-77.34561	-11.757643
23:38:13	07/12/10	-77.34544	-11.757757
23:38:14	07/12/10	-77.345377	-11.757767
23:38:15	07/12/10	-77.345303	-11.757768
23:38:16	07/12/10	-77.345225	-11.757827
23:38:17	07/12/10	-77.345137	-11.757862
23:38:18	07/12/10	-77.345073	-11.75789
23:38:19	07/12/10	-77.345063	-11.757937
23:38:20	07/12/10	-77.345043	-11.75798
23:38:21	07/12/10	-77.345022	-11.758028
23:38:22	07/12/10	-77.344988	-11.758077
23:38:23	07/12/10	-77.344952	-11.758115
23:38:24	07/12/10	-77.344918	-11.758158
23:38:25	07/12/10	-77.344882	-11.758202
23:38:26	07/12/10	-77.344842	-11.75825
23:38:27	07/12/10	-77.344812	-11.758297
23:38:28	07/12/10	-77.344837	-11.758367
23:38:29	07/12/10	-77.344872	-11.758363
23:38:30	07/12/10	-77.3449	-11.758373
23:38:31	07/12/10	-77.344982	-11.758358
23:38:32	07/12/10	-77.345025	-11.758332
23:38:33	07/12/10	-77.345142	-11.758155
23:38:34	07/12/10	-77.345232	-11.75801
23:38:35	07/12/10	-77.345305	-11.757907
23:38:36	07/12/10	-77.345398	-11.757847
23:38:37	07/12/10	-77.345465	-11.757793
23:38:38	07/12/10	-77.34555	-11.757795
23:38:39	07/12/10	-77.345633	-11.75781
23:38:40	07/12/10	-77.345705	-11.757847
23:38:41	07/12/10	-77.345747	-11.757907
23:38:42	07/12/10	-77.345748	-11.757967
23:38:43	07/12/10	-77.345753	-11.758013
23:38:44	07/12/10	-77.345683	-11.7581
23:38:45	07/12/10	-77.345673	-11.75816
23:38:46	07/12/10	-77.345683	-11.758188
23:38:47	07/12/10	-77.345683	-11.758227
23:38:48	07/12/10	-77.34567	-11.758275
23:38:49	07/12/10	-77.345645	-11.758313
23:38:50	07/12/10	-77.345632	-11.75836
23:38:51	07/12/10	-77.345692	-11.758417
23:38:52	07/12/10	-77.345737	-11.758475
23:38:53	07/12/10	-77.345753	-11.758517
23:38:54	07/12/10	-77.345777	-11.7585
23:38:55	07/12/10	-77.345823	-11.758438
23:38:56	07/12/10	-77.345865	-11.758325
23:38:57	07/12/10	-77.345905	-11.758248
23:38:58	07/12/10	-77.34605	-11.758058
23:38:59	07/12/10	-77.346123	-11.758003
23:39:00	07/12/10	-77.346223	-11.758045
23:39:01	07/12/10	-77.34621	-11.758043
23:39:02	07/12/10	-77.346177	-11.758085
23:39:03	07/12/10	-77.34615	-11.758105
23:39:04	07/12/10	-77.346112	-11.7581
23:39:05	07/12/10	-77.346063	-11.75813
23:39:06	07/12/10	-77.346075	-11.758135
23:39:07	07/12/10	-77.346115	-11.758177
23:39:08	07/12/10	-77.346168	-11.758215
23:39:09	07/12/10	-77.346245	-11.758225
23:39:10	07/12/10	-77.346312	-11.758223
23:39:11	07/12/10	-77.346393	-11.75821
23:39:12	07/12/10	-77.346483	-11.758177
23:39:13	07/12/10	-77.346573	-11.758147
23:39:14	07/12/10	-77.346657	-11.758097
23:39:15	07/12/10	-77.346743	-11.758042
23:39:16	07/12/10	-77.346892	-11.758043
23:39:17	07/12/10	-77.34695	-11.758053
23:39:18	07/12/10	-77.346973	-11.758098
23:39:19	07/12/10	-77.347012	-11.75813
23:39:20	07/12/10	-77.347057	-11.758142
23:39:21	07/12/10	-77.347027	-11.758195
23:39:22	07/12/10	-77.346993	-11.758223
23:39:23	07/12/10	-77.346923	-11.758293
23:39:24	07/12/10	-77.346908	-11.758367
23:39:25	07/12/10	-77.346895	-11.758428
23:39:26	07/12/10	-77.346882	-11.758475
23:39:27	07/12/10	-77.346883	-11.758535
23:39:28	07/12/10	-77.346893	-11.758592
23:39:29	07/12/10	-77.346893	-11.758642
23:39:30	07/12/10	-77.346897	-11.758695
23:39:31	07/12/10	-77.346897	-11.758752
23:39:32	07/12/10	-77.346875	-11.758802
23:39:33	07/12/10	-77.346853	-11.758855
23:39:34	07/12/10	-77.346832	-11.758913
23:39:35	07/12/10	-77.346808	-11.758963
23:39:36	07/12/10	-77.3468	-11.759012
23:39:37	07/12/10	-77.346805	-11.759068
23:39:38	07/12/10	-77.346812	-11.75912
23:39:39	07/12/10	-77.346828	-11.759168
23:39:40	07/12/10	-77.346887	-11.75922
23:39:41	07/12/10	-77.346935	-11.759248
23:39:42	07/12/10	-77.346973	-11.75924
23:39:43	07/12/10	-77.347062	-11.759168
23:39:44	07/12/10	-77.347132	-11.75903
23:39:45	07/12/10	-77.347142	-11.758855
23:39:46	07/12/10	-77.347148	-11.758727
23:39:47	07/12/10	-77.34713	-11.75858
23:39:48	07/12/10	-77.347115	-11.758425
23:39:49	07/12/10	-77.347103	-11.75829
23:39:50	07/12/10	-77.3471	-11.758127
23:39:51	07/12/10	-77.347135	-11.757997
23:39:52	07/12/10	-77.347163	-11.757848
23:39:53	07/12/10	-77.347235	-11.757718
23:39:54	07/12/10	-77.347328	-11.757597
23:39:55	07/12/10	-77.347405	-11.757468
23:39:56	07/12/10	-77.34747	-11.75733
23:39:57	07/12/10	-77.347522	-11.757188
23:39:58	07/12/10	-77.34756	-11.75705
23:39:59	07/12/10	-77.347602	-11.75692
23:40:00	07/12/10	-77.347628	-11.756797
23:40:01	07/12/10	-77.347652	-11.756665
23:40:02	07/12/10	-77.3477	-11.75655
23:40:03	07/12/10	-77.347738	-11.756453
23:40:04	07/12/10	-77.34785	-11.756437
23:40:05	07/12/10	-77.347933	-11.756403
23:40:06	07/12/10	-77.348042	-11.75637
23:40:07	07/12/10	-77.348167	-11.756337
23:40:12	07/12/10	-77.348583	-11.75618
23:40:13	07/12/10	-77.348443	-11.756247
23:40:14	07/12/10	-77.348375	-11.75641
23:40:15	07/12/10	-77.348358	-11.756552
23:40:16	07/12/10	-77.34831	-11.756705
23:40:17	07/12/10	-77.348297	-11.756802
23:40:18	07/12/10	-77.348308	-11.756853
23:40:19	07/12/10	-77.348323	-11.7569
23:40:20	07/12/10	-77.348352	-11.756942
23:40:21	07/12/10	-77.348412	-11.756977
23:40:22	07/12/10	-77.34844	-11.757002
23:40:23	07/12/10	-77.34852	-11.75697
23:40:24	07/12/10	-77.348582	-11.756865
23:40:25	07/12/10	-77.348642	-11.756725
23:40:26	07/12/10	-77.348712	-11.756605
23:40:27	07/12/10	-77.348752	-11.756473
23:40:28	07/12/10	-77.348752	-11.756317
23:40:29	07/12/10	-77.348767	-11.756182
23:40:30	07/12/10	-77.348802	-11.75602
23:40:31	07/12/10	-77.34886	-11.755913
23:40:32	07/12/10	-77.348923	-11.75583
23:40:33	07/12/10	-77.349003	-11.75574
23:40:34	07/12/10	-77.349095	-11.755682
23:40:35	07/12/10	-77.34919	-11.75563
23:40:36	07/12/10	-77.349282	-11.75559
23:40:37	07/12/10	-77.349342	-11.755577
23:40:38	07/12/10	-77.349435	-11.755592
23:40:39	07/12/10	-77.349482	-11.755638
23:40:40	07/12/10	-77.34953	-11.75567
23:40:41	07/12/10	-77.34954	-11.755712
23:40:42	07/12/10	-77.349518	-11.755768
23:40:43	07/12/10	-77.349463	-11.755817
23:40:44	07/12/10	-77.349345	-11.755838
23:40:45	07/12/10	-77.349238	-11.755818
23:40:46	07/12/10	-77.349185	-11.755827
23:40:47	07/12/10	-77.349077	-11.755755
23:40:48	07/12/10	-77.34896	-11.755657
23:40:49	07/12/10	-77.348875	-11.755618
23:40:50	07/12/10	-77.348803	-11.755602
23:40:51	07/12/10	-77.348755	-11.755618
23:40:52	07/12/10	-77.34872	-11.755655
23:40:53	07/12/10	-77.348638	-11.755667
23:40:54	07/12/10	-77.348553	-11.75568
23:40:55	07/12/10	-77.348473	-11.755677
23:40:56	07/12/10	-77.348392	-11.755642
23:40:57	07/12/10	-77.348318	-11.755557
23:40:58	07/12/10	-77.348223	-11.755483
23:40:59	07/12/10	-77.34814	-11.755407
23:41:00	07/12/10	-77.34806	-11.755323
23:41:01	07/12/10	-77.347987	-11.755232
23:41:02	07/12/10	-77.347912	-11.755157
23:41:03	07/12/10	-77.34783	-11.755088
23:41:04	07/12/10	-77.347738	-11.755055
23:41:05	07/12/10	-77.347637	-11.75502
23:41:06	07/12/10	-77.347538	-11.755005
23:41:07	07/12/10	-77.347445	-11.755
23:41:08	07/12/10	-77.34737	-11.755015
23:41:09	07/12/10	-77.347295	-11.755032
23:41:10	07/12/10	-77.34722	-11.755042
23:41:11	07/12/10	-77.347153	-11.755023
23:41:12	07/12/10	-77.347055	-11.754975
23:41:13	07/12/10	-77.346947	-11.754915
23:41:14	07/12/10	-77.346847	-11.754882
23:41:15	07/12/10	-77.346745	-11.754853
23:41:16	07/12/10	-77.346653	-11.75483
23:41:17	07/12/10	-77.346568	-11.754832
23:41:18	07/12/10	-77.346472	-11.754827
23:41:19	07/12/10	-77.346372	-11.75479
23:41:20	07/12/10	-77.346272	-11.754752
23:41:21	07/12/10	-77.346167	-11.75472
23:41:22	07/12/10	-77.346088	-11.754705
23:41:23	07/12/10	-77.346013	-11.75472
23:41:24	07/12/10	-77.345948	-11.754752
23:41:25	07/12/10	-77.345922	-11.754807
23:41:26	07/12/10	-77.345897	-11.754855
23:41:27	07/12/10	-77.345875	-11.754927
23:41:28	07/12/10	-77.34581	-11.754983
23:41:29	07/12/10	-77.345743	-11.75505
23:41:30	07/12/10	-77.345668	-11.755082
23:41:31	07/12/10	-77.345598	-11.755127
23:41:32	07/12/10	-77.345543	-11.755173
23:41:33	07/12/10	-77.345492	-11.755215
23:41:34	07/12/10	-77.345438	-11.755262
23:41:35	07/12/10	-77.345372	-11.755305
23:41:36	07/12/10	-77.3453	-11.75534
23:41:37	07/12/10	-77.345218	-11.75536
23:41:38	07/12/10	-77.345147	-11.755382
23:41:39	07/12/10	-77.345087	-11.755413
23:41:40	07/12/10	-77.344992	-11.755427
23:41:41	07/12/10	-77.344933	-11.75545
23:41:47	07/12/10	-77.344787	-11.755633
23:41:48	07/12/10	-77.344835	-11.755765
23:41:49	07/12/10	-77.344832	-11.755828
23:41:50	07/12/10	-77.344848	-11.755908
23:41:51	07/12/10	-77.344852	-11.755972
23:41:52	07/12/10	-77.344852	-11.756047
23:41:53	07/12/10	-77.34485	-11.756095
23:41:54	07/12/10	-77.344838	-11.756135
23:41:55	07/12/10	-77.344813	-11.75617
23:41:56	07/12/10	-77.344775	-11.7562
23:41:57	07/12/10	-77.344727	-11.756225
23:41:58	07/12/10	-77.344672	-11.756253
23:41:59	07/12/10	-77.344603	-11.756275
23:42:00	07/12/10	-77.344532	-11.756275
23:42:01	07/12/10	-77.344448	-11.756203
23:42:02	07/12/10	-77.344363	-11.75613
23:42:03	07/12/10	-77.344265	-11.756053
23:42:04	07/12/10	-77.344193	-11.755953
23:42:05	07/12/10	-77.344132	-11.755883
23:42:06	07/12/10	-77.34415	-11.755793
23:42:15	07/12/10	-77.344143	-11.755285
23:42:16	07/12/10	-77.344218	-11.75558
23:42:17	07/12/10	-77.344318	-11.755965
23:42:18	07/12/10	-77.344287	-11.756045
23:42:19	07/12/10	-77.344287	-11.756113
23:42:20	07/12/10	-77.344262	-11.756158
23:42:21	07/12/10	-77.344217	-11.756202
23:42:22	07/12/10	-77.344167	-11.756233
23:42:23	07/12/10	-77.344107	-11.756245
23:42:24	07/12/10	-77.34404	-11.756275
23:42:25	07/12/10	-77.343973	-11.756287
23:42:26	07/12/10	-77.343922	-11.756323
23:42:27	07/12/10	-77.343848	-11.756342
23:42:28	07/12/10	-77.34375	-11.756328
23:42:29	07/12/10	-77.34365	-11.756278
23:42:30	07/12/10	-77.343588	-11.75619
23:42:31	07/12/10	-77.343543	-11.756193
23:42:38	07/12/10	-77.343497	-11.756293
23:42:39	07/12/10	-77.34351	-11.756345
23:42:40	07/12/10	-77.343535	-11.756398
23:42:41	07/12/10	-77.343518	-11.756437
23:42:42	07/12/10	-77.343473	-11.756488
23:42:43	07/12/10	-77.343438	-11.756538
23:42:44	07/12/10	-77.343417	-11.75658
23:42:45	07/12/10	-77.343417	-11.756627
23:42:46	07/12/10	-77.343445	-11.75668
23:42:47	07/12/10	-77.343483	-11.756723
23:42:48	07/12/10	-77.343535	-11.75673
23:42:49	07/12/10	-77.343593	-11.756725
23:42:50	07/12/10	-77.34367	-11.756672
23:42:51	07/12/10	-77.343743	-11.75655
23:42:52	07/12/10	-77.343823	-11.756413
23:42:53	07/12/10	-77.343912	-11.756362
23:42:54	07/12/10	-77.343965	-11.756307
23:42:55	07/12/10	-77.344053	-11.75633
23:42:56	07/12/10	-77.344113	-11.756352
23:42:57	07/12/10	-77.344185	-11.756342
23:42:58	07/12/10	-77.344268	-11.756305
23:42:59	07/12/10	-77.344352	-11.756267
23:43:00	07/12/10	-77.344428	-11.756235
23:43:01	07/12/10	-77.344493	-11.756188
23:43:02	07/12/10	-77.34457	-11.756138
23:43:07	07/12/10	-77.344898	-11.755943
23:43:08	07/12/10	-77.344818	-11.756017
23:43:09	07/12/10	-77.344787	-11.756168
23:43:10	07/12/10	-77.34481	-11.756173
23:43:11	07/12/10	-77.344837	-11.756193
23:43:12	07/12/10	-77.344923	-11.75615
23:43:13	07/12/10	-77.344963	-11.756118
23:43:14	07/12/10	-77.345002	-11.756042
23:43:15	07/12/10	-77.345035	-11.755908
23:43:16	07/12/10	-77.345063	-11.755768
23:43:17	07/12/10	-77.345093	-11.755627
23:43:18	07/12/10	-77.345102	-11.75549
23:43:19	07/12/10	-77.345095	-11.75536
23:43:20	07/12/10	-77.345082	-11.755222
23:43:21	07/12/10	-77.34508	-11.755052
23:43:22	07/12/10	-77.345053	-11.754908
23:43:23	07/12/10	-77.345023	-11.75478
23:43:24	07/12/10	-77.345015	-11.754648
23:43:25	07/12/10	-77.344998	-11.754518
23:43:26	07/12/10	-77.344977	-11.754387
23:43:30	07/12/10	-77.344978	-11.753922
23:43:31	07/12/10	-77.344997	-11.753998
23:43:32	07/12/10	-77.344965	-11.753988
23:43:33	07/12/10	-77.344827	-11.754133
23:43:34	07/12/10	-77.344628	-11.754323
23:43:35	07/12/10	-77.344523	-11.754318
23:43:36	07/12/10	-77.344412	-11.754272
23:43:37	07/12/10	-77.344298	-11.754208
23:43:38	07/12/10	-77.344185	-11.754138
23:43:39	07/12/10	-77.344103	-11.754048
23:43:40	07/12/10	-77.344027	-11.753943
23:43:41	07/12/10	-77.343985	-11.753823
23:43:42	07/12/10	-77.343948	-11.753705
23:43:43	07/12/10	-77.34391	-11.753582
23:43:44	07/12/10	-77.343877	-11.753455
23:43:45	07/12/10	-77.343843	-11.753342
23:43:46	07/12/10	-77.343847	-11.753233
23:43:47	07/12/10	-77.343863	-11.753175
23:43:48	07/12/10	-77.343877	-11.753072
23:43:53	07/12/10	-77.343908	-11.75273
23:43:54	07/12/10	-77.34407	-11.752995
23:43:55	07/12/10	-77.344048	-11.753268
23:43:56	07/12/10	-77.344063	-11.753377
23:43:57	07/12/10	-77.34405	-11.753492
23:43:58	07/12/10	-77.344053	-11.753552
23:43:59	07/12/10	-77.343997	-11.753543
23:44:00	07/12/10	-77.343887	-11.753513
23:44:01	07/12/10	-77.343818	-11.753517
23:44:02	07/12/10	-77.343755	-11.753467
23:44:03	07/12/10	-77.34368	-11.753382
23:44:04	07/12/10	-77.343622	-11.753282
23:44:05	07/12/10	-77.343575	-11.753145
23:44:06	07/12/10	-77.343588	-11.753012
23:44:07	07/12/10	-77.34362	-11.752885
23:44:08	07/12/10	-77.343612	-11.752778
23:44:09	07/12/10	-77.343665	-11.75271
23:44:10	07/12/10	-77.343783	-11.752663
23:44:11	07/12/10	-77.343867	-11.75264
23:44:12	07/12/10	-77.343955	-11.752613
23:44:13	07/12/10	-77.344015	-11.752618
23:44:14	07/12/10	-77.344055	-11.75268
23:44:15	07/12/10	-77.344067	-11.752738
23:44:16	07/12/10	-77.344048	-11.752805
23:44:17	07/12/10	-77.34402	-11.752868
23:44:18	07/12/10	-77.34398	-11.752912
23:44:19	07/12/10	-77.343928	-11.752947
23:44:20	07/12/10	-77.34384	-11.752973
23:44:21	07/12/10	-77.34376	-11.752997
23:44:22	07/12/10	-77.343675	-11.753018
23:44:23	07/12/10	-77.343597	-11.753043
23:44:24	07/12/10	-77.343548	-11.753082
23:44:25	07/12/10	-77.343505	-11.753115
23:44:26	07/12/10	-77.343487	-11.753153
23:44:27	07/12/10	-77.343472	-11.75319
23:44:28	07/12/10	-77.343432	-11.753225
23:44:29	07/12/10	-77.343365	-11.753243
23:44:30	07/12/10	-77.343295	-11.753272
23:44:31	07/12/10	-77.34325	-11.75331
23:44:32	07/12/10	-77.343207	-11.753342
23:44:33	07/12/10	-77.343268	-11.753427
23:44:34	07/12/10	-77.343318	-11.753442
23:44:35	07/12/10	-77.343357	-11.753462
23:44:36	07/12/10	-77.343405	-11.753473
23:44:37	07/12/10	-77.343462	-11.753478
23:44:38	07/12/10	-77.3435	-11.7535
23:44:39	07/12/10	-77.34351	-11.753498
23:44:40	07/12/10	-77.343518	-11.753518
23:44:41	07/12/10	-77.343495	-11.753558
23:44:42	07/12/10	-77.343428	-11.753568
23:44:43	07/12/10	-77.343332	-11.753562
23:44:44	07/12/10	-77.343235	-11.753537
23:44:45	07/12/10	-77.343118	-11.753495
23:44:46	07/12/10	-77.34302	-11.753445
23:44:47	07/12/10	-77.342923	-11.753402
23:44:48	07/12/10	-77.342845	-11.753342
23:44:49	07/12/10	-77.342772	-11.753245
23:44:50	07/12/10	-77.342738	-11.75312
23:44:51	07/12/10	-77.342693	-11.752998
23:44:52	07/12/10	-77.342657	-11.7529
23:44:56	07/12/10	-77.342517	-11.752588
23:44:57	07/12/10	-77.342633	-11.752797
23:44:58	07/12/10	-77.342595	-11.752938
23:44:59	07/12/10	-77.342517	-11.753002
23:45:00	07/12/10	-77.342402	-11.753007
23:45:01	07/12/10	-77.34232	-11.752968
23:45:02	07/12/10	-77.342242	-11.752918
23:45:03	07/12/10	-77.342147	-11.752832
23:45:04	07/12/10	-77.342083	-11.752728
23:45:05	07/12/10	-77.342022	-11.75263
23:45:06	07/12/10	-77.341982	-11.752512
23:45:07	07/12/10	-77.341968	-11.752403
23:45:08	07/12/10	-77.341983	-11.75227
23:45:09	07/12/10	-77.34204	-11.752165
23:45:10	07/12/10	-77.342097	-11.752075
23:45:11	07/12/10	-77.342197	-11.752002
23:45:12	07/12/10	-77.342312	-11.751943
23:45:13	07/12/10	-77.342412	-11.75189
23:45:14	07/12/10	-77.34251	-11.75184
23:45:15	07/12/10	-77.342605	-11.751807
23:45:16	07/12/10	-77.3427	-11.751797
23:45:17	07/12/10	-77.342795	-11.751783
23:45:18	07/12/10	-77.342893	-11.75176
23:45:19	07/12/10	-77.342987	-11.751732
23:45:20	07/12/10	-77.343085	-11.7517
23:45:21	07/12/10	-77.343177	-11.7517
23:45:22	07/12/10	-77.343257	-11.751715
23:45:23	07/12/10	-77.343327	-11.751753
23:45:24	07/12/10	-77.343402	-11.751783
23:45:25	07/12/10	-77.343473	-11.75182
23:45:26	07/12/10	-77.34353	-11.751872
23:45:27	07/12/10	-77.343567	-11.75193
23:45:28	07/12/10	-77.343592	-11.751993
23:45:29	07/12/10	-77.343602	-11.752053
23:45:30	07/12/10	-77.34358	-11.752117
23:45:31	07/12/10	-77.343545	-11.752182
23:45:32	07/12/10	-77.343512	-11.752245
23:45:33	07/12/10	-77.343472	-11.752302
23:45:34	07/12/10	-77.343425	-11.752348
23:45:35	07/12/10	-77.343382	-11.752383
23:45:36	07/12/10	-77.343298	-11.7524
23:45:37	07/12/10	-77.343235	-11.752408
23:45:43	07/12/10	-77.34303	-11.752495
23:45:44	07/12/10	-77.343107	-11.752607
23:45:45	07/12/10	-77.343133	-11.752677
23:45:46	07/12/10	-77.343123	-11.752745
23:45:47	07/12/10	-77.343118	-11.75282
23:45:48	07/12/10	-77.343117	-11.7529
23:45:49	07/12/10	-77.343112	-11.752968
23:45:50	07/12/10	-77.343107	-11.753017
23:45:51	07/12/10	-77.34311	-11.753077
23:45:52	07/12/10	-77.343115	-11.753132
23:45:53	07/12/10	-77.343128	-11.753185
23:45:54	07/12/10	-77.34315	-11.75324
23:45:55	07/12/10	-77.34317	-11.753293
23:45:56	07/12/10	-77.343192	-11.753347
23:45:57	07/12/10	-77.343208	-11.753398
23:45:58	07/12/10	-77.34323	-11.753453
23:45:59	07/12/10	-77.343265	-11.7535
23:46:05	07/12/10	-77.343433	-11.753707
23:46:06	07/12/10	-77.343445	-11.753802
23:46:07	07/12/10	-77.343402	-11.753942
23:46:08	07/12/10	-77.343417	-11.754007
23:46:09	07/12/10	-77.343423	-11.75407
23:46:10	07/12/10	-77.343433	-11.754095
23:46:11	07/12/10	-77.343432	-11.75414
23:46:12	07/12/10	-77.343437	-11.754187
23:46:13	07/12/10	-77.343435	-11.754228
23:46:14	07/12/10	-77.343448	-11.754267
23:46:15	07/12/10	-77.34346	-11.754312
23:46:16	07/12/10	-77.343462	-11.754372
23:46:17	07/12/10	-77.343443	-11.754418
23:46:18	07/12/10	-77.343417	-11.754457
23:46:19	07/12/10	-77.34339	-11.754508
23:46:20	07/12/10	-77.343383	-11.754557
23:46:21	07/12/10	-77.343387	-11.75461
23:46:22	07/12/10	-77.343423	-11.754665
23:46:23	07/12/10	-77.343463	-11.754712
23:46:24	07/12/10	-77.343537	-11.754755
23:46:25	07/12/10	-77.34364	-11.754758
23:46:26	07/12/10	-77.343717	-11.754755
23:46:27	07/12/10	-77.343802	-11.754753
23:46:28	07/12/10	-77.343868	-11.754763
23:46:29	07/12/10	-77.34388	-11.75479
23:46:30	07/12/10	-77.34395	-11.75482
23:46:31	07/12/10	-77.344018	-11.754848
23:46:32	07/12/10	-77.344087	-11.754892
23:46:33	07/12/10	-77.344163	-11.7549
23:46:34	07/12/10	-77.344273	-11.754887
23:46:35	07/12/10	-77.344365	-11.754868
23:46:36	07/12/10	-77.344443	-11.754862
23:46:37	07/12/10	-77.344513	-11.75487
23:46:38	07/12/10	-77.344587	-11.75488
23:46:39	07/12/10	-77.344672	-11.754888
23:46:40	07/12/10	-77.344758	-11.754888
23:46:41	07/12/10	-77.344837	-11.754892
23:46:42	07/12/10	-77.344912	-11.754877
23:46:43	07/12/10	-77.344978	-11.754835
23:46:44	07/12/10	-77.345063	-11.754793
23:46:45	07/12/10	-77.34515	-11.754772
23:46:46	07/12/10	-77.345247	-11.754772
23:46:47	07/12/10	-77.345347	-11.754777
23:46:48	07/12/10	-77.345442	-11.754785
23:46:49	07/12/10	-77.345512	-11.754798
23:46:50	07/12/10	-77.34557	-11.754837
23:46:51	07/12/10	-77.34562	-11.754865
23:46:52	07/12/10	-77.345623	-11.754922
23:46:53	07/12/10	-77.345563	-11.754972
23:46:54	07/12/10	-77.34553	-11.755025
23:46:55	07/12/10	-77.345457	-11.755077
23:46:56	07/12/10	-77.345393	-11.75508
23:46:57	07/12/10	-77.345335	-11.755107
23:46:58	07/12/10	-77.345237	-11.755103
23:46:59	07/12/10	-77.345177	-11.755138
23:47:00	07/12/10	-77.345125	-11.755168
23:47:01	07/12/10	-77.345077	-11.7552
23:47:05	07/12/10	-77.34505	-11.7554
23:47:07	07/12/10	-77.34504	-11.755453
23:47:08	07/12/10	-77.34497	-11.755515
23:47:09	07/12/10	-77.344878	-11.755565
23:47:10	07/12/10	-77.344793	-11.755593
23:47:11	07/12/10	-77.344713	-11.755605
23:47:12	07/12/10	-77.344608	-11.755593
23:47:13	07/12/10	-77.344508	-11.755555
23:47:14	07/12/10	-77.344422	-11.755492
23:47:15	07/12/10	-77.344332	-11.755402
23:47:16	07/12/10	-77.344263	-11.755292
23:47:17	07/12/10	-77.3442	-11.755177
23:47:18	07/12/10	-77.344142	-11.755048
23:47:19	07/12/10	-77.344083	-11.754932
23:47:20	07/12/10	-77.344043	-11.754798
23:47:21	07/12/10	-77.344042	-11.754662
23:47:22	07/12/10	-77.34404	-11.754522
23:47:23	07/12/10	-77.344042	-11.754378
23:47:24	07/12/10	-77.34404	-11.754243
23:47:25	07/12/10	-77.34403	-11.754105
23:47:26	07/12/10	-77.344023	-11.753973
23:47:27	07/12/10	-77.344017	-11.753845
23:47:28	07/12/10	-77.34402	-11.753718
23:47:29	07/12/10	-77.344032	-11.75359
23:47:30	07/12/10	-77.344065	-11.75346
23:47:32	07/12/10	-77.344137	-11.753095
23:47:35	07/12/10	-77.344142	-11.752812
23:47:35	07/12/10	-77.344127	-11.752733
23:47:36	07/12/10	-77.344122	-11.752667
23:47:37	07/12/10	-77.344097	-11.752518
23:47:38	07/12/10	-77.344068	-11.752387
23:47:39	07/12/10	-77.344018	-11.752262
23:47:40	07/12/10	-77.343975	-11.752127
23:47:41	07/12/10	-77.343948	-11.751998
23:47:42	07/12/10	-77.343928	-11.751865
23:47:43	07/12/10	-77.343915	-11.751727
23:47:44	07/12/10	-77.343872	-11.75163
23:47:45	07/12/10	-77.34382	-11.751587
23:47:46	07/12/10	-77.343713	-11.751572
23:47:47	07/12/10	-77.34368	-11.75152
23:47:51	07/12/10	-77.34366	-11.751388
23:47:54	07/12/10	-77.343297	-11.751767
23:47:55	07/12/10	-77.343155	-11.751938
23:47:56	07/12/10	-77.343082	-11.751985
23:47:57	07/12/10	-77.34299	-11.752008
23:47:58	07/12/10	-77.342893	-11.752037
23:47:59	07/12/10	-77.342802	-11.752058
23:48:00	07/12/10	-77.342717	-11.752057
23:48:01	07/12/10	-77.342638	-11.752023
23:48:02	07/12/10	-77.342552	-11.751965
23:48:03	07/12/10	-77.342467	-11.751905
23:48:04	07/12/10	-77.342372	-11.751835
23:48:05	07/12/10	-77.342295	-11.751762
23:48:06	07/12/10	-77.342208	-11.751717
23:48:07	07/12/10	-77.342115	-11.751678
23:48:08	07/12/10	-77.342027	-11.75165
23:48:09	07/12/10	-77.341935	-11.751618
23:48:10	07/12/10	-77.341848	-11.751587
23:48:11	07/12/10	-77.341757	-11.751555
23:48:14	07/12/10	-77.34149	-11.751467
23:48:16	07/12/10	-77.341303	-11.751375
23:48:18	07/12/10	-77.341128	-11.751257
23:48:20	07/12/10	-77.34095	-11.751042
23:48:20	07/12/10	-77.340972	-11.750953
23:48:21	07/12/10	-77.340957	-11.750892
23:48:22	07/12/10	-77.34089	-11.750783
23:48:23	07/12/10	-77.340828	-11.750692
23:48:24	07/12/10	-77.340775	-11.750585
23:48:25	07/12/10	-77.340792	-11.750503
23:48:26	07/12/10	-77.340805	-11.750383
23:48:27	07/12/10	-77.34087	-11.750298
23:48:28	07/12/10	-77.34099	-11.750297
23:48:29	07/12/10	-77.341012	-11.750293
23:48:30	07/12/10	-77.340967	-11.750368
23:48:31	07/12/10	-77.340915	-11.750387
23:48:32	07/12/10	-77.340822	-11.750398
23:48:33	07/12/10	-77.340728	-11.750407
23:48:34	07/12/10	-77.340638	-11.750407
23:48:35	07/12/10	-77.340542	-11.750385
23:48:36	07/12/10	-77.34045	-11.750362
23:48:37	07/12/10	-77.340358	-11.750347
23:48:38	07/12/10	-77.340287	-11.750368
23:48:39	07/12/10	-77.340208	-11.750388
23:48:40	07/12/10	-77.340177	-11.750437
23:48:41	07/12/10	-77.340148	-11.750503
23:48:42	07/12/10	-77.340122	-11.750563
23:48:43	07/12/10	-77.340102	-11.750623
23:48:44	07/12/10	-77.340095	-11.750682
23:48:45	07/12/10	-77.340105	-11.750742
23:48:46	07/12/10	-77.340142	-11.750792
23:48:47	07/12/10	-77.340192	-11.750845
23:48:48	07/12/10	-77.340237	-11.750897
23:48:49	07/12/10	-77.340298	-11.750943
23:48:50	07/12/10	-77.340375	-11.750987
23:48:51	07/12/10	-77.340445	-11.751028
23:48:52	07/12/10	-77.340513	-11.751063
23:48:53	07/12/10	-77.340592	-11.751102
23:48:54	07/12/10	-77.340692	-11.75113
23:48:55	07/12/10	-77.340757	-11.751113
23:48:56	07/12/10	-77.340845	-11.751132
23:48:57	07/12/10	-77.340903	-11.75116
23:48:58	07/12/10	-77.340963	-11.751208
23:48:59	07/12/10	-77.341027	-11.75125
23:49:00	07/12/10	-77.341087	-11.751295
23:49:01	07/12/10	-77.34113	-11.751358
23:49:02	07/12/10	-77.341155	-11.751417
23:49:03	07/12/10	-77.341168	-11.751472
23:49:04	07/12/10	-77.34118	-11.751532
23:49:07	07/12/10	-77.341105	-11.751563
23:49:09	07/12/10	-77.34099	-11.751728
23:49:11	07/12/10	-77.340837	-11.751753
23:49:13	07/12/10	-77.340822	-11.751863
23:49:13	07/12/10	-77.340815	-11.751888
23:49:14	07/12/10	-77.340802	-11.751917
23:49:15	07/12/10	-77.340778	-11.75197
23:49:16	07/12/10	-77.340752	-11.752037
23:49:17	07/12/10	-77.340732	-11.752105
23:49:18	07/12/10	-77.340747	-11.752168
23:49:19	07/12/10	-77.340762	-11.752208
23:49:20	07/12/10	-77.340783	-11.752252
23:49:21	07/12/10	-77.340808	-11.752305
23:49:22	07/12/10	-77.340803	-11.752363
23:49:23	07/12/10	-77.340802	-11.752422
23:49:24	07/12/10	-77.340815	-11.752485
23:49:25	07/12/10	-77.340843	-11.752537
23:49:26	07/12/10	-77.340882	-11.752583
23:49:27	07/12/10	-77.34094	-11.752618
23:49:28	07/12/10	-77.341013	-11.752637
23:49:29	07/12/10	-77.341095	-11.752647
23:49:30	07/12/10	-77.341182	-11.752653
23:49:31	07/12/10	-77.341247	-11.752643
23:49:32	07/12/10	-77.34135	-11.752605
23:49:33	07/12/10	-77.341425	-11.752562
23:49:34	07/12/10	-77.341527	-11.752512
23:49:35	07/12/10	-77.341628	-11.752472
23:49:36	07/12/10	-77.341738	-11.752463
23:49:39	07/12/10	-77.342005	-11.752457
23:49:46	07/12/10	-77.342228	-11.752743
23:49:47	07/12/10	-77.341995	-11.75284
23:49:48	07/12/10	-77.34202	-11.752895
23:49:49	07/12/10	-77.342053	-11.752975
23:49:50	07/12/10	-77.342093	-11.753038
23:49:51	07/12/10	-77.34213	-11.75311
23:49:52	07/12/10	-77.342153	-11.753178
23:49:53	07/12/10	-77.34218	-11.753242
23:49:54	07/12/10	-77.342207	-11.753292
23:49:55	07/12/10	-77.342245	-11.75334
23:49:56	07/12/10	-77.342285	-11.753382
23:49:57	07/12/10	-77.342345	-11.75342
23:49:58	07/12/10	-77.342408	-11.753447
23:50:01	07/12/10	-77.342787	-11.753502
23:50:03	07/12/10	-77.342988	-11.753513
23:50:05	07/12/10	-77.343063	-11.753453
23:50:07	07/12/10	-77.343217	-11.753333
23:50:09	07/12/10	-77.343372	-11.753318
23:50:11	07/12/10	-77.34352	-11.753305
23:50:13	07/12/10	-77.34377	-11.753233
23:50:15	07/12/10	-77.344032	-11.753088
23:50:15	07/12/10	-77.34411	-11.753037
23:50:17	07/12/10	-77.344195	-11.752947
23:50:18	07/12/10	-77.344268	-11.752912
23:50:19	07/12/10	-77.344392	-11.752913
23:50:20	07/12/10	-77.344492	-11.752892
23:50:21	07/12/10	-77.344578	-11.752882
23:50:22	07/12/10	-77.344657	-11.75287
23:50:23	07/12/10	-77.344733	-11.752847
23:50:24	07/12/10	-77.344822	-11.752817
23:50:25	07/12/10	-77.344927	-11.752768
23:50:26	07/12/10	-77.34502	-11.752717
23:50:27	07/12/10	-77.345113	-11.752672
23:50:28	07/12/10	-77.34522	-11.752647
23:50:29	07/12/10	-77.34532	-11.752633
23:50:32	07/12/10	-77.345587	-11.752625
23:50:34	07/12/10	-77.345757	-11.752587
23:50:36	07/12/10	-77.34581	-11.752643
23:50:38	07/12/10	-77.345877	-11.752763
23:50:40	07/12/10	-77.345987	-11.75285
23:50:42	07/12/10	-77.346075	-11.752997
23:50:44	07/12/10	-77.346062	-11.753113
23:50:46	07/12/10	-77.346068	-11.753172
23:50:48	07/12/10	-77.34588	-11.753263
23:50:50	07/12/10	-77.34569	-11.753325
23:50:52	07/12/10	-77.345432	-11.753387
23:50:54	07/12/10	-77.34523	-11.753375
23:50:56	07/12/10	-77.345203	-11.753487
23:50:58	07/12/10	-77.345083	-11.753643
23:50:59	07/12/10	-77.344973	-11.753713
23:51:02	07/12/10	-77.34482	-11.75375
23:51:04	07/12/10	-77.34465	-11.753775
23:51:06	07/12/10	-77.344435	-11.753725
23:51:08	07/12/10	-77.34421	-11.753698
23:51:10	07/12/10	-77.344075	-11.753722
23:51:12	07/12/10	-77.343925	-11.753743
23:51:14	07/12/10	-77.343747	-11.753797
23:51:16	07/12/10	-77.343565	-11.753868
23:51:18	07/12/10	-77.343373	-11.753943
23:51:20	07/12/10	-77.343212	-11.75402
23:51:22	07/12/10	-77.342902	-11.754092
23:51:31	07/12/10	-77.342542	-11.754512
23:51:32	07/12/10	-77.342597	-11.754452
23:51:33	07/12/10	-77.342547	-11.75449
23:51:34	07/12/10	-77.342475	-11.754527
23:51:35	07/12/10	-77.34241	-11.754585
23:51:36	07/12/10	-77.342352	-11.75463
23:51:37	07/12/10	-77.342283	-11.754665
23:51:38	07/12/10	-77.342165	-11.754667
23:51:39	07/12/10	-77.342058	-11.754652
23:51:40	07/12/10	-77.341937	-11.754632
23:51:41	07/12/10	-77.34182	-11.75463
23:51:42	07/12/10	-77.34174	-11.754678
23:51:45	07/12/10	-77.341637	-11.754708
23:51:47	07/12/10	-77.341468	-11.754705
23:51:49	07/12/10	-77.341222	-11.754665
23:51:51	07/12/10	-77.341057	-11.754743
23:51:53	07/12/10	-77.340933	-11.75482
23:51:55	07/12/10	-77.340777	-11.754893
23:51:57	07/12/10	-77.340633	-11.754937
23:51:57	07/12/10	-77.34062	-11.754938
23:51:58	07/12/10	-77.340582	-11.754945
23:51:59	07/12/10	-77.340508	-11.754953
23:52:00	07/12/10	-77.34042	-11.754955
23:52:01	07/12/10	-77.340322	-11.754943
23:52:02	07/12/10	-77.340242	-11.754923
23:52:03	07/12/10	-77.34015	-11.754917
23:52:04	07/12/10	-77.340062	-11.754905
23:52:05	07/12/10	-77.339968	-11.754887
23:52:06	07/12/10	-77.339867	-11.754865
23:52:07	07/12/10	-77.339765	-11.754842
23:52:10	07/12/10	-77.339453	-11.754762
23:52:12	07/12/10	-77.339248	-11.754693
23:52:14	07/12/10	-77.339052	-11.754628
23:52:16	07/12/10	-77.338873	-11.754607
23:52:18	07/12/10	-77.338692	-11.754583
23:52:20	07/12/10	-77.338512	-11.754548
23:52:22	07/12/10	-77.338313	-11.754485
23:52:24	07/12/10	-77.3381	-11.754398
23:52:26	07/12/10	-77.337898	-11.754325
23:52:28	07/12/10	-77.337688	-11.754367
23:52:30	07/12/10	-77.337495	-11.754358
23:52:32	07/12/10	-77.337422	-11.754358
23:52:34	07/12/10	-77.337187	-11.754395
23:52:36	07/12/10	-77.336963	-11.754293
23:52:38	07/12/10	-77.336783	-11.754338
23:52:40	07/12/10	-77.336567	-11.75442
23:52:42	07/12/10	-77.33642	-11.75441
23:52:44	07/12/10	-77.3363	-11.754515
23:52:46	07/12/10	-77.336078	-11.754558
23:52:48	07/12/10	-77.335843	-11.75459
23:52:50	07/12/10	-77.335643	-11.754657
23:52:52	07/12/10	-77.335455	-11.754682
23:52:54	07/12/10	-77.335238	-11.754702
23:52:55	07/12/10	-77.335035	-11.754703
23:52:58	07/12/10	-77.334815	-11.754695
23:53:00	07/12/10	-77.334593	-11.754682
23:53:02	07/12/10	-77.334388	-11.75468
23:53:04	07/12/10	-77.334153	-11.75467
23:53:06	07/12/10	-77.333922	-11.754658
23:53:08	07/12/10	-77.333712	-11.754633
23:53:10	07/12/10	-77.333492	-11.754595
23:53:12	07/12/10	-77.333297	-11.754567
23:53:14	07/12/10	-77.333122	-11.754515
23:53:16	07/12/10	-77.332913	-11.754477
23:53:18	07/12/10	-77.332762	-11.754553
23:53:20	07/12/10	-77.332593	-11.754583
23:53:22	07/12/10	-77.33239	-11.75463
23:53:24	07/12/10	-77.332178	-11.754692
23:53:26	07/12/10	-77.33198	-11.754725
23:53:28	07/12/10	-77.331762	-11.75476
23:53:30	07/12/10	-77.331565	-11.754807
23:53:32	07/12/10	-77.331367	-11.754857
23:53:34	07/12/10	-77.331165	-11.754888
23:53:36	07/12/10	-77.330945	-11.7549
23:53:38	07/12/10	-77.330753	-11.75492
23:53:40	07/12/10	-77.330552	-11.754907
23:53:42	07/12/10	-77.330407	-11.754917
23:53:44	07/12/10	-77.330207	-11.75495
23:53:46	07/12/10	-77.329997	-11.754993
23:53:48	07/12/10	-77.329788	-11.755052
23:53:50	07/12/10	-77.32961	-11.755102
23:53:52	07/12/10	-77.329412	-11.755155
23:53:54	07/12/10	-77.329222	-11.755207
23:53:56	07/12/10	-77.329017	-11.755267
23:53:58	07/12/10	-77.328812	-11.755295
23:53:59	07/12/10	-77.328602	-11.755322
23:54:02	07/12/10	-77.328383	-11.75535
23:54:04	07/12/10	-77.328168	-11.755372
23:54:06	07/12/10	-77.327977	-11.75541
23:54:08	07/12/10	-77.327698	-11.755448
23:54:10	07/12/10	-77.327482	-11.755465
23:54:12	07/12/10	-77.327308	-11.755452
23:54:13	07/12/10	-77.327145	-11.755453
23:54:16	07/12/10	-77.326915	-11.755488
23:54:18	07/12/10	-77.326675	-11.755545
23:54:20	07/12/10	-77.326458	-11.755605
23:54:22	07/12/10	-77.326242	-11.755662
23:54:24	07/12/10	-77.326063	-11.755662
23:54:26	07/12/10	-77.325872	-11.755713
23:54:28	07/12/10	-77.325682	-11.755767
23:54:30	07/12/10	-77.325488	-11.755817
23:54:32	07/12/10	-77.325282	-11.755865
23:54:34	07/12/10	-77.325083	-11.755927
23:54:36	07/12/10	-77.324892	-11.75598
23:54:38	07/12/10	-77.324688	-11.756023
23:54:40	07/12/10	-77.324442	-11.756063
23:54:42	07/12/10	-77.324228	-11.75612
23:54:44	07/12/10	-77.324025	-11.75618
23:54:46	07/12/10	-77.323823	-11.756232
23:54:48	07/12/10	-77.32363	-11.756273
23:54:50	07/12/10	-77.323408	-11.756293
23:54:52	07/12/10	-77.323165	-11.756255
23:54:54	07/12/10	-77.322947	-11.756297
23:54:56	07/12/10	-77.322708	-11.756348
23:54:58	07/12/10	-77.322442	-11.756413
23:55:00	07/12/10	-77.322213	-11.756423
23:55:02	07/12/10	-77.321947	-11.756423
23:55:04	07/12/10	-77.321685	-11.75641
23:55:06	07/12/10	-77.32144	-11.756368
23:55:08	07/12/10	-77.321203	-11.756397
23:55:10	07/12/10	-77.320897	-11.756335
23:55:12	07/12/10	-77.320663	-11.756393
23:55:14	07/12/10	-77.320432	-11.756423
23:55:16	07/12/10	-77.320293	-11.756485
23:55:18	07/12/10	-77.320053	-11.756547
23:55:20	07/12/10	-77.319822	-11.756612
23:55:22	07/12/10	-77.319642	-11.756717
23:55:24	07/12/10	-77.319433	-11.756833
23:55:26	07/12/10	-77.319262	-11.756925
23:55:28	07/12/10	-77.319115	-11.757005
23:55:30	07/12/10	-77.318985	-11.757098
23:55:32	07/12/10	-77.318885	-11.757143
23:55:34	07/12/10	-77.318738	-11.757207
23:55:36	07/12/10	-77.318458	-11.757232
23:55:38	07/12/10	-77.31824	-11.757283
23:55:40	07/12/10	-77.318042	-11.75735
23:55:42	07/12/10	-77.317835	-11.757375
23:55:44	07/12/10	-77.317607	-11.757422
23:55:46	07/12/10	-77.317377	-11.757433
23:55:48	07/12/10	-77.317145	-11.757468
23:55:50	07/12/10	-77.316912	-11.75752
23:55:52	07/12/10	-77.316673	-11.757543
23:55:54	07/12/10	-77.316433	-11.757583
23:55:55	07/12/10	-77.316205	-11.75763
23:55:58	07/12/10	-77.31596	-11.757665
23:56:00	07/12/10	-77.315715	-11.757692
23:56:02	07/12/10	-77.31549	-11.757707
23:56:04	07/12/10	-77.315272	-11.757735
23:56:06	07/12/10	-77.315052	-11.757788
23:56:08	07/12/10	-77.314843	-11.757853
23:56:10	07/12/10	-77.314652	-11.757923
23:56:12	07/12/10	-77.314468	-11.757998
23:56:14	07/12/10	-77.314257	-11.758052
23:56:16	07/12/10	-77.314048	-11.758098
23:56:18	07/12/10	-77.313843	-11.75814
23:56:20	07/12/10	-77.313612	-11.758173
23:56:22	07/12/10	-77.313395	-11.75821
23:56:24	07/12/10	-77.313165	-11.758245
23:56:26	07/12/10	-77.312922	-11.758268
23:56:28	07/12/10	-77.312672	-11.758297
23:56:30	07/12/10	-77.312423	-11.758318
23:56:32	07/12/10	-77.312182	-11.758342
23:56:34	07/12/10	-77.311935	-11.75837
23:56:36	07/12/10	-77.3117	-11.758392
23:56:38	07/12/10	-77.311467	-11.75842
23:56:40	07/12/10	-77.31123	-11.758442
23:56:42	07/12/10	-77.310988	-11.758447
23:56:44	07/12/10	-77.310742	-11.75844
23:56:46	07/12/10	-77.310507	-11.758432
23:56:48	07/12/10	-77.310267	-11.758422
23:56:50	07/12/10	-77.31003	-11.75841
23:56:52	07/12/10	-77.309797	-11.758398
23:56:54	07/12/10	-77.30955	-11.758412
23:56:56	07/12/10	-77.309383	-11.758442
23:56:58	07/12/10	-77.309168	-11.758458
23:56:59	07/12/10	-77.308907	-11.758468
23:57:02	07/12/10	-77.308662	-11.758512
23:57:04	07/12/10	-77.308392	-11.758553
23:57:06	07/12/10	-77.308128	-11.758607
23:57:08	07/12/10	-77.307905	-11.758687
23:57:10	07/12/10	-77.307688	-11.758773
23:57:12	07/12/10	-77.307472	-11.758862
23:57:14	07/12/10	-77.307268	-11.758898
23:57:16	07/12/10	-77.30708	-11.758847
23:57:18	07/12/10	-77.306797	-11.75887
23:57:20	07/12/10	-77.306553	-11.758955
23:57:22	07/12/10	-77.306298	-11.759
23:57:24	07/12/10	-77.306065	-11.759033
23:57:26	07/12/10	-77.305828	-11.759025
23:57:28	07/12/10	-77.305585	-11.759015
23:57:30	07/12/10	-77.305368	-11.759045
23:57:32	07/12/10	-77.305135	-11.75907
23:57:34	07/12/10	-77.304885	-11.759072
23:57:36	07/12/10	-77.30464	-11.759055
23:57:38	07/12/10	-77.304388	-11.759033
23:57:40	07/12/10	-77.304137	-11.75901
23:57:42	07/12/10	-77.303917	-11.759042
23:57:44	07/12/10	-77.303725	-11.759072
23:57:46	07/12/10	-77.303537	-11.75919
23:57:48	07/12/10	-77.303337	-11.759243
23:57:50	07/12/10	-77.303083	-11.759292
23:57:52	07/12/10	-77.302883	-11.759383
23:57:54	07/12/10	-77.302662	-11.75944
23:57:56	07/12/10	-77.302447	-11.759492
23:57:58	07/12/10	-77.302228	-11.759525
23:57:59	07/12/10	-77.301998	-11.75957
23:58:02	07/12/10	-77.301752	-11.759575
23:58:04	07/12/10	-77.301513	-11.759577
23:58:06	07/12/10	-77.301247	-11.759587
23:58:08	07/12/10	-77.301003	-11.759615
23:58:10	07/12/10	-77.300747	-11.759728
23:58:10	07/12/10	-77.300707	-11.759768
23:58:11	07/12/10	-77.30067	-11.759785
23:58:12	07/12/10	-77.300618	-11.759803
23:58:13	07/12/10	-77.300523	-11.75985
23:58:14	07/12/10	-77.300422	-11.75989
23:58:15	07/12/10	-77.300317	-11.759917
23:58:16	07/12/10	-77.300205	-11.759947
23:58:17	07/12/10	-77.300095	-11.759978
23:58:18	07/12/10	-77.299985	-11.760002
23:58:19	07/12/10	-77.29987	-11.760025
23:58:20	07/12/10	-77.299753	-11.760038
23:58:21	07/12/10	-77.299635	-11.760048
23:58:22	07/12/10	-77.299513	-11.760062
23:58:23	07/12/10	-77.299395	-11.760087
23:58:24	07/12/10	-77.299283	-11.760127
23:58:25	07/12/10	-77.299168	-11.76016
23:58:26	07/12/10	-77.299043	-11.760177
23:58:27	07/12/10	-77.298922	-11.76019
23:58:28	07/12/10	-77.298812	-11.760218
23:58:29	07/12/10	-77.298713	-11.760265
23:58:30	07/12/10	-77.298612	-11.760308
23:58:31	07/12/10	-77.298502	-11.760343
23:58:32	07/12/10	-77.29839	-11.760378
23:58:33	07/12/10	-77.298288	-11.760427
23:58:34	07/12/10	-77.298202	-11.760485
23:58:35	07/12/10	-77.298117	-11.760537
23:58:36	07/12/10	-77.29802	-11.760572
23:58:37	07/12/10	-77.297913	-11.760602
23:58:38	07/12/10	-77.297808	-11.760632
23:58:39	07/12/10	-77.297708	-11.760667
23:58:40	07/12/10	-77.297608	-11.760705
23:58:41	07/12/10	-77.297502	-11.760735
23:58:42	07/12/10	-77.297387	-11.760757
23:58:43	07/12/10	-77.297268	-11.760777
23:58:44	07/12/10	-77.297152	-11.760803
23:58:45	07/12/10	-77.297033	-11.760833
23:58:46	07/12/10	-77.296918	-11.760862
23:58:47	07/12/10	-77.296812	-11.760895
23:58:48	07/12/10	-77.296708	-11.760938
23:58:49	07/12/10	-77.296608	-11.76099
23:58:50	07/12/10	-77.296507	-11.761035
23:58:51	07/12/10	-77.296397	-11.761067
23:58:52	07/12/10	-77.296278	-11.761083
23:58:53	07/12/10	-77.29616	-11.761103
23:58:54	07/12/10	-77.296068	-11.761145
23:58:55	07/12/10	-77.295977	-11.76119
23:58:56	07/12/10	-77.29588	-11.761223
23:58:57	07/12/10	-77.295768	-11.761252
23:58:58	07/12/10	-77.295662	-11.761283
23:58:59	07/12/10	-77.295558	-11.76132
23:59:00	07/12/10	-77.295453	-11.76136
23:59:01	07/12/10	-77.295348	-11.761405
23:59:02	07/12/10	-77.295242	-11.761447
23:59:03	07/12/10	-77.295132	-11.761483
23:59:04	07/12/10	-77.295027	-11.761525
23:59:05	07/12/10	-77.294927	-11.761573
23:59:06	07/12/10	-77.294822	-11.761617
23:59:07	07/12/10	-77.294712	-11.761653
23:59:08	07/12/10	-77.294598	-11.761688
23:59:09	07/12/10	-77.294482	-11.761717
23:59:10	07/12/10	-77.294368	-11.761748
23:59:12	07/12/10	-77.294022	-11.761833
23:59:15	07/12/10	-77.293788	-11.761885
23:59:17	07/12/10	-77.293568	-11.76195
23:59:19	07/12/10	-77.293345	-11.762015
23:59:21	07/12/10	-77.293115	-11.762057
23:59:23	07/12/10	-77.292892	-11.76209
23:59:25	07/12/10	-77.292693	-11.76216
23:59:27	07/12/10	-77.292508	-11.76218
23:59:29	07/12/10	-77.292285	-11.76223
23:59:31	07/12/10	-77.29208	-11.762275
23:59:33	07/12/10	-77.29185	-11.762322
23:59:35	07/12/10	-77.291632	-11.762385
23:59:37	07/12/10	-77.291398	-11.762437
23:59:39	07/12/10	-77.291155	-11.7625
23:59:41	07/12/10	-77.290913	-11.76256
23:59:43	07/12/10	-77.290668	-11.762622
23:59:45	07/12/10	-77.290443	-11.762722
23:59:47	07/12/10	-77.290245	-11.762845
23:59:49	07/12/10	-77.290017	-11.762877
23:59:51	07/12/10	-77.289793	-11.762897
23:59:53	07/12/10	-77.28955	-11.76293
23:59:55	07/12/10	-77.28936	-11.762952
23:59:57	07/12/10	-77.28919	-11.763053
23:59:59	07/12/10	-77.288987	-11.763108
00:00:01	08/12/10	-77.288767	-11.763162
00:00:03	08/12/10	-77.288535	-11.763197
00:00:05	08/12/10	-77.288308	-11.763228
00:00:07	08/12/10	-77.28808	-11.763312
00:00:09	08/12/10	-77.287865	-11.763378
00:00:11	08/12/10	-77.28766	-11.76345
00:00:13	08/12/10	-77.287442	-11.763508
00:00:15	08/12/10	-77.287222	-11.763577
00:00:17	08/12/10	-77.287007	-11.763655
00:00:19	08/12/10	-77.286782	-11.763732
00:00:21	08/12/10	-77.286553	-11.763805
00:00:23	08/12/10	-77.286335	-11.763885
00:00:25	08/12/10	-77.286117	-11.763963
00:00:27	08/12/10	-77.285885	-11.764025
00:00:29	08/12/10	-77.285657	-11.764083
00:00:31	08/12/10	-77.285433	-11.76414
00:00:33	08/12/10	-77.285223	-11.764208
00:00:35	08/12/10	-77.285012	-11.764268
00:00:37	08/12/10	-77.28479	-11.76433
00:00:39	08/12/10	-77.284572	-11.764398
00:00:41	08/12/10	-77.284353	-11.764453
00:00:43	08/12/10	-77.284142	-11.764517
00:00:45	08/12/10	-77.283915	-11.764563
00:00:47	08/12/10	-77.283685	-11.764613
00:00:49	08/12/10	-77.28348	-11.764685
00:00:51	08/12/10	-77.283255	-11.764762
00:00:53	08/12/10	-77.283043	-11.764795
00:00:55	08/12/10	-77.282802	-11.76484
00:00:57	08/12/10	-77.282592	-11.764872
00:00:59	08/12/10	-77.282358	-11.764898
00:01:01	08/12/10	-77.28214	-11.764938
00:01:03	08/12/10	-77.281935	-11.764998
00:01:05	08/12/10	-77.281725	-11.765067
00:01:07	08/12/10	-77.28151	-11.765112
00:01:09	08/12/10	-77.281318	-11.76517
00:01:11	08/12/10	-77.281125	-11.765267
00:01:13	08/12/10	-77.280947	-11.765348
00:01:15	08/12/10	-77.280778	-11.765438
00:01:16	08/12/10	-77.280573	-11.765502
00:01:19	08/12/10	-77.280353	-11.76556
00:01:21	08/12/10	-77.280148	-11.765612
00:01:23	08/12/10	-77.279952	-11.76567
00:01:25	08/12/10	-77.279745	-11.765723
00:01:27	08/12/10	-77.27954	-11.76577
00:01:29	08/12/10	-77.279333	-11.76581
00:01:31	08/12/10	-77.279127	-11.765853
00:01:33	08/12/10	-77.278903	-11.765887
00:01:35	08/12/10	-77.278692	-11.765922
00:01:37	08/12/10	-77.278475	-11.765975
00:01:39	08/12/10	-77.278257	-11.766033
00:01:41	08/12/10	-77.278058	-11.766102
00:01:43	08/12/10	-77.277852	-11.766148
00:01:45	08/12/10	-77.27764	-11.766178
00:01:47	08/12/10	-77.277443	-11.76623
00:01:49	08/12/10	-77.277243	-11.766292
00:01:51	08/12/10	-77.277058	-11.766342
00:01:53	08/12/10	-77.276897	-11.766392
00:01:55	08/12/10	-77.276723	-11.766477
00:01:57	08/12/10	-77.276555	-11.766602
00:01:59	08/12/10	-77.276332	-11.766632
00:02:01	08/12/10	-77.2761	-11.766653
00:02:03	08/12/10	-77.275883	-11.766695
00:02:05	08/12/10	-77.275683	-11.766763
00:02:06	08/12/10	-77.275493	-11.766843
00:02:09	08/12/10	-77.275295	-11.766917
00:02:11	08/12/10	-77.275085	-11.766992
00:02:13	08/12/10	-77.274872	-11.767057
00:02:15	08/12/10	-77.274668	-11.767113
00:02:17	08/12/10	-77.274463	-11.767185
00:02:19	08/12/10	-77.274255	-11.767248
00:02:21	08/12/10	-77.274057	-11.767328
00:02:23	08/12/10	-77.273863	-11.767405
00:02:25	08/12/10	-77.273658	-11.767475
00:02:27	08/12/10	-77.273448	-11.767553
00:02:29	08/12/10	-77.273255	-11.767622
00:02:31	08/12/10	-77.273067	-11.767693
00:02:33	08/12/10	-77.272865	-11.767755
00:02:35	08/12/10	-77.272658	-11.767808
00:02:37	08/12/10	-77.272478	-11.767857
00:02:39	08/12/10	-77.272272	-11.767915
00:02:41	08/12/10	-77.272053	-11.767952
00:02:43	08/12/10	-77.271858	-11.768013
00:02:45	08/12/10	-77.271662	-11.768077
00:02:47	08/12/10	-77.271465	-11.768157
00:02:49	08/12/10	-77.271297	-11.768252
00:02:51	08/12/10	-77.271132	-11.768318
00:02:53	08/12/10	-77.270963	-11.768405
00:02:55	08/12/10	-77.270782	-11.768485
00:02:57	08/12/10	-77.270603	-11.76856
00:02:59	08/12/10	-77.270407	-11.768628
00:03:01	08/12/10	-77.270202	-11.768683
00:03:03	08/12/10	-77.270012	-11.768727
00:03:05	08/12/10	-77.269862	-11.768802
00:03:07	08/12/10	-77.26972	-11.768882
00:03:09	08/12/10	-77.269548	-11.768997
00:03:11	08/12/10	-77.269378	-11.769052
00:03:13	08/12/10	-77.269228	-11.769152
00:03:15	08/12/10	-77.269087	-11.76926
00:03:17	08/12/10	-77.268922	-11.769357
00:03:19	08/12/10	-77.268765	-11.769468
00:03:21	08/12/10	-77.26863	-11.769575
00:03:23	08/12/10	-77.268545	-11.769692
00:03:25	08/12/10	-77.268405	-11.76979
00:03:27	08/12/10	-77.268203	-11.769852
00:03:29	08/12/10	-77.268023	-11.769923
00:03:31	08/12/10	-77.267792	-11.769997
00:03:33	08/12/10	-77.267638	-11.770083
00:03:35	08/12/10	-77.267515	-11.770153
00:03:37	08/12/10	-77.267377	-11.770228
00:03:39	08/12/10	-77.2672	-11.770298
00:03:41	08/12/10	-77.26696	-11.770362
00:03:43	08/12/10	-77.266755	-11.770412
00:03:45	08/12/10	-77.266592	-11.770448
00:03:47	08/12/10	-77.266453	-11.77047
00:03:49	08/12/10	-77.26633	-11.770562
00:03:51	08/12/10	-77.266222	-11.77063
00:03:53	08/12/10	-77.26617	-11.770775
00:03:55	08/12/10	-77.266075	-11.770943
00:03:57	08/12/10	-77.266032	-11.77107
00:03:59	08/12/10	-77.26599	-11.771158
00:04:01	08/12/10	-77.265823	-11.771375
00:04:03	08/12/10	-77.265657	-11.771477
00:04:05	08/12/10	-77.265545	-11.771547
00:04:07	08/12/10	-77.265425	-11.771628
00:04:09	08/12/10	-77.265182	-11.771775
00:04:11	08/12/10	-77.265013	-11.771878
00:04:13	08/12/10	-77.264918	-11.772017
00:04:15	08/12/10	-77.26478	-11.772143
00:04:17	08/12/10	-77.26462	-11.772245
00:04:19	08/12/10	-77.264522	-11.772337
00:04:21	08/12/10	-77.264573	-11.772557
00:04:23	08/12/10	-77.2645	-11.7727
00:04:24	08/12/10	-77.26442	-11.772895
00:04:27	08/12/10	-77.26433	-11.773045
00:04:29	08/12/10	-77.264375	-11.773227
00:04:31	08/12/10	-77.264455	-11.773502
00:04:33	08/12/10	-77.264492	-11.773635
00:04:35	08/12/10	-77.26449	-11.773687
