# Supplementary material for: Generalized Pareto for Pattern-Oriented Random Walk Modelling of Organisms’ Movements
Source: PLoS One. 2015 Jul 14;10(7):e0132231. doi: 10.1371/journal.pone.0132231 (PMC4501722; doi:10.1371/journal.pone.0132231)
Supplement: S3 Dataset — (TXT) [file pone.0132231.s003.txt]

hour	date	lon	lat
17:54:35	08/12/10	-77.264443	-11.775572
17:54:37	08/12/10	-77.264352	-11.775665
17:54:39	08/12/10	-77.2642	-11.775795
17:54:41	08/12/10	-77.26415	-11.776022
17:54:43	08/12/10	-77.264145	-11.77611
17:54:45	08/12/10	-77.264195	-11.776188
17:54:47	08/12/10	-77.264335	-11.776238
17:54:49	08/12/10	-77.264648	-11.776212
17:54:51	08/12/10	-77.264873	-11.776187
17:54:53	08/12/10	-77.265042	-11.776172
17:54:55	08/12/10	-77.265275	-11.77618
17:54:57	08/12/10	-77.26551	-11.776208
17:54:59	08/12/10	-77.265753	-11.776295
17:55:01	08/12/10	-77.265933	-11.776352
17:55:03	08/12/10	-77.266128	-11.77641
17:55:05	08/12/10	-77.266305	-11.776412
17:55:07	08/12/10	-77.266522	-11.776322
17:55:09	08/12/10	-77.266803	-11.776198
17:55:11	08/12/10	-77.267098	-11.77612
17:55:13	08/12/10	-77.26734	-11.776047
17:55:15	08/12/10	-77.267607	-11.776033
17:55:17	08/12/10	-77.267898	-11.776057
17:55:19	08/12/10	-77.268172	-11.776087
17:55:21	08/12/10	-77.268488	-11.776158
17:55:23	08/12/10	-77.268815	-11.776238
17:55:25	08/12/10	-77.269153	-11.776328
17:55:27	08/12/10	-77.26949	-11.776413
17:55:29	08/12/10	-77.269862	-11.77648
17:55:31	08/12/10	-77.270233	-11.776538
17:55:33	08/12/10	-77.270602	-11.776587
17:55:35	08/12/10	-77.27098	-11.776622
17:55:37	08/12/10	-77.27135	-11.77665
17:55:39	08/12/10	-77.2717	-11.776712
17:55:41	08/12/10	-77.27205	-11.776728
17:55:43	08/12/10	-77.272368	-11.77674
17:55:45	08/12/10	-77.272655	-11.776742
17:55:47	08/12/10	-77.272963	-11.776765
17:55:49	08/12/10	-77.273205	-11.776788
17:55:51	08/12/10	-77.273465	-11.776833
17:55:53	08/12/10	-77.273688	-11.776872
17:55:55	08/12/10	-77.273917	-11.776887
17:55:57	08/12/10	-77.274172	-11.776848
17:55:59	08/12/10	-77.274435	-11.776738
17:56:01	08/12/10	-77.274552	-11.776592
17:56:03	08/12/10	-77.27483	-11.77653
17:56:05	08/12/10	-77.275023	-11.776508
17:56:07	08/12/10	-77.275195	-11.776477
17:56:07	08/12/10	-77.27518	-11.776513
17:56:08	08/12/10	-77.275187	-11.77653
17:56:09	08/12/10	-77.275155	-11.776528
17:56:10	08/12/10	-77.275113	-11.776517
17:56:11	08/12/10	-77.275107	-11.776513
17:56:12	08/12/10	-77.275087	-11.776507
17:56:13	08/12/10	-77.27507	-11.776505
17:56:14	08/12/10	-77.27507	-11.776505
17:56:15	08/12/10	-77.27507	-11.7765
17:56:16	08/12/10	-77.27506	-11.776493
17:56:17	08/12/10	-77.275067	-11.776495
17:56:18	08/12/10	-77.275068	-11.776493
17:56:19	08/12/10	-77.275068	-11.77649
17:56:20	08/12/10	-77.275073	-11.776488
17:56:21	08/12/10	-77.275067	-11.776483
17:56:22	08/12/10	-77.275062	-11.776492
17:56:23	08/12/10	-77.275057	-11.77649
17:56:24	08/12/10	-77.275055	-11.776487
17:56:25	08/12/10	-77.275063	-11.776483
17:56:26	08/12/10	-77.275068	-11.776488
17:56:27	08/12/10	-77.275083	-11.776495
17:56:28	08/12/10	-77.27508	-11.776495
17:56:29	08/12/10	-77.275062	-11.776495
17:56:30	08/12/10	-77.275075	-11.776492
17:56:31	08/12/10	-77.27508	-11.776487
17:56:32	08/12/10	-77.275092	-11.776478
17:56:33	08/12/10	-77.275092	-11.776473
17:56:34	08/12/10	-77.275093	-11.776468
17:56:35	08/12/10	-77.275102	-11.776472
17:56:36	08/12/10	-77.275108	-11.77647
17:56:37	08/12/10	-77.27511	-11.776468
17:56:38	08/12/10	-77.275113	-11.77647
17:56:39	08/12/10	-77.275113	-11.77647
17:56:40	08/12/10	-77.275118	-11.77647
17:56:41	08/12/10	-77.275128	-11.776472
17:56:42	08/12/10	-77.275125	-11.776465
17:56:43	08/12/10	-77.275123	-11.776465
17:56:44	08/12/10	-77.27512	-11.776468
17:56:45	08/12/10	-77.275122	-11.776475
17:56:46	08/12/10	-77.275127	-11.776475
17:56:47	08/12/10	-77.275143	-11.776478
17:56:48	08/12/10	-77.275157	-11.776477
17:56:49	08/12/10	-77.275163	-11.776475
17:56:50	08/12/10	-77.275173	-11.776472
17:56:51	08/12/10	-77.275178	-11.776473
17:56:52	08/12/10	-77.27518	-11.77648
17:56:53	08/12/10	-77.27518	-11.776483
17:56:54	08/12/10	-77.275192	-11.776482
17:56:55	08/12/10	-77.275195	-11.77648
17:56:56	08/12/10	-77.275193	-11.776475
17:56:57	08/12/10	-77.275202	-11.776477
17:56:58	08/12/10	-77.275217	-11.776475
17:56:59	08/12/10	-77.27522	-11.776467
17:57:00	08/12/10	-77.27523	-11.776463
17:57:01	08/12/10	-77.275237	-11.776463
17:57:02	08/12/10	-77.275242	-11.776462
17:57:03	08/12/10	-77.275253	-11.77646
17:57:04	08/12/10	-77.27525	-11.776457
17:57:05	08/12/10	-77.275242	-11.776455
17:57:06	08/12/10	-77.275248	-11.77645
17:57:07	08/12/10	-77.27523	-11.776443
17:57:08	08/12/10	-77.275227	-11.776438
17:57:09	08/12/10	-77.27524	-11.776438
17:57:10	08/12/10	-77.275242	-11.776443
17:57:11	08/12/10	-77.275242	-11.776448
17:57:12	08/12/10	-77.275245	-11.776443
17:57:13	08/12/10	-77.275255	-11.77644
17:57:14	08/12/10	-77.275257	-11.776442
17:57:15	08/12/10	-77.275252	-11.776447
17:57:16	08/12/10	-77.275258	-11.776447
17:57:17	08/12/10	-77.275258	-11.776452
17:57:18	08/12/10	-77.275248	-11.776452
17:57:19	08/12/10	-77.275245	-11.776453
17:57:20	08/12/10	-77.275248	-11.77646
17:57:21	08/12/10	-77.275247	-11.776467
17:57:22	08/12/10	-77.275252	-11.776477
17:57:23	08/12/10	-77.275285	-11.776475
17:57:24	08/12/10	-77.275278	-11.776468
17:57:25	08/12/10	-77.27526	-11.776455
17:57:26	08/12/10	-77.275258	-11.77645
17:57:27	08/12/10	-77.275268	-11.77645
17:57:28	08/12/10	-77.275272	-11.776453
17:57:29	08/12/10	-77.275268	-11.776452
17:57:30	08/12/10	-77.275263	-11.776455
17:57:31	08/12/10	-77.275257	-11.776453
17:57:32	08/12/10	-77.275252	-11.776452
17:57:33	08/12/10	-77.275255	-11.77646
17:57:34	08/12/10	-77.275268	-11.776487
17:57:35	08/12/10	-77.275288	-11.776523
17:57:36	08/12/10	-77.275317	-11.776578
17:57:37	08/12/10	-77.275335	-11.776622
17:57:38	08/12/10	-77.275317	-11.776677
17:57:39	08/12/10	-77.275318	-11.776677
17:57:40	08/12/10	-77.275312	-11.776658
17:57:41	08/12/10	-77.275333	-11.776663
17:57:42	08/12/10	-77.275353	-11.77665
17:57:43	08/12/10	-77.275358	-11.776647
17:57:44	08/12/10	-77.27538	-11.776642
17:57:45	08/12/10	-77.275388	-11.77664
17:57:46	08/12/10	-77.2754	-11.776637
17:57:47	08/12/10	-77.275412	-11.776633
17:57:48	08/12/10	-77.275418	-11.776628
17:57:49	08/12/10	-77.275428	-11.776622
17:57:50	08/12/10	-77.275443	-11.776617
17:57:51	08/12/10	-77.275443	-11.776608
17:57:52	08/12/10	-77.275448	-11.776607
17:57:53	08/12/10	-77.275455	-11.776612
17:57:54	08/12/10	-77.275465	-11.776613
17:57:55	08/12/10	-77.275482	-11.776603
17:57:56	08/12/10	-77.275497	-11.776612
17:57:57	08/12/10	-77.27551	-11.77661
17:57:58	08/12/10	-77.275538	-11.776637
17:57:59	08/12/10	-77.275578	-11.776682
17:58:00	08/12/10	-77.275627	-11.77673
17:58:01	08/12/10	-77.275688	-11.776788
17:58:02	08/12/10	-77.27575	-11.776847
17:58:03	08/12/10	-77.275808	-11.776907
17:58:04	08/12/10	-77.275868	-11.776965
17:58:05	08/12/10	-77.275935	-11.777018
17:58:06	08/12/10	-77.276017	-11.77706
17:58:07	08/12/10	-77.276105	-11.777092
17:58:09	08/12/10	-77.276385	-11.777207
17:58:12	08/12/10	-77.27655	-11.777303
17:58:14	08/12/10	-77.276718	-11.7774
17:58:16	08/12/10	-77.276885	-11.777512
17:58:18	08/12/10	-77.27705	-11.777635
17:58:20	08/12/10	-77.277253	-11.777805
17:58:22	08/12/10	-77.277398	-11.77784
17:58:24	08/12/10	-77.277618	-11.777942
17:58:26	08/12/10	-77.277843	-11.778048
17:58:28	08/12/10	-77.27806	-11.77817
17:58:30	08/12/10	-77.278275	-11.778293
17:58:32	08/12/10	-77.278483	-11.778403
17:58:34	08/12/10	-77.278713	-11.778525
17:58:36	08/12/10	-77.278933	-11.778707
17:58:38	08/12/10	-77.279063	-11.778828
17:58:40	08/12/10	-77.27918	-11.778935
17:58:42	08/12/10	-77.2794	-11.779062
17:58:44	08/12/10	-77.279583	-11.779192
17:58:46	08/12/10	-77.27976	-11.779343
17:58:48	08/12/10	-77.279925	-11.779497
17:58:50	08/12/10	-77.28006	-11.779668
17:58:52	08/12/10	-77.280175	-11.779808
17:58:54	08/12/10	-77.280325	-11.779922
17:58:56	08/12/10	-77.280532	-11.780012
17:58:58	08/12/10	-77.280775	-11.780105
17:59:00	08/12/10	-77.281022	-11.780208
17:59:02	08/12/10	-77.281237	-11.780283
17:59:04	08/12/10	-77.281432	-11.780372
17:59:06	08/12/10	-77.281655	-11.780472
17:59:08	08/12/10	-77.281875	-11.78058
17:59:10	08/12/10	-77.282083	-11.780687
17:59:12	08/12/10	-77.282288	-11.780782
17:59:14	08/12/10	-77.282493	-11.780883
17:59:16	08/12/10	-77.282697	-11.781007
17:59:18	08/12/10	-77.282905	-11.781142
17:59:19	08/12/10	-77.283105	-11.781273
17:59:22	08/12/10	-77.283312	-11.78141
17:59:24	08/12/10	-77.28352	-11.781542
17:59:26	08/12/10	-77.283747	-11.781677
17:59:28	08/12/10	-77.283957	-11.78182
17:59:30	08/12/10	-77.284167	-11.782097
17:59:32	08/12/10	-77.284385	-11.782258
17:59:34	08/12/10	-77.284588	-11.78239
17:59:36	08/12/10	-77.28476	-11.782535
17:59:38	08/12/10	-77.284897	-11.782698
17:59:40	08/12/10	-77.285005	-11.78283
17:59:42	08/12/10	-77.28514	-11.782995
17:59:44	08/12/10	-77.285305	-11.783143
17:59:46	08/12/10	-77.285487	-11.783285
17:59:48	08/12/10	-77.285673	-11.783422
17:59:50	08/12/10	-77.28585	-11.783555
17:59:52	08/12/10	-77.28603	-11.783678
17:59:54	08/12/10	-77.286197	-11.783813
17:59:56	08/12/10	-77.286365	-11.783952
17:59:58	08/12/10	-77.286557	-11.784082
18:00:00	08/12/10	-77.286758	-11.784205
18:00:02	08/12/10	-77.286967	-11.784323
18:00:04	08/12/10	-77.28718	-11.784453
18:00:06	08/12/10	-77.287358	-11.784595
18:00:08	08/12/10	-77.287537	-11.784747
18:00:10	08/12/10	-77.287705	-11.78487
18:00:12	08/12/10	-77.287797	-11.784895
18:00:14	08/12/10	-77.288022	-11.785107
18:00:16	08/12/10	-77.288163	-11.785267
18:00:18	08/12/10	-77.288423	-11.78541
18:00:20	08/12/10	-77.288628	-11.7855
18:00:22	08/12/10	-77.288873	-11.785627
18:00:24	08/12/10	-77.289065	-11.785707
18:00:26	08/12/10	-77.289235	-11.78583
18:00:28	08/12/10	-77.289423	-11.785947
18:00:30	08/12/10	-77.289645	-11.786038
18:00:32	08/12/10	-77.289867	-11.786127
18:00:34	08/12/10	-77.290067	-11.786227
18:00:36	08/12/10	-77.290247	-11.786342
18:00:38	08/12/10	-77.290442	-11.786465
18:00:40	08/12/10	-77.290657	-11.78658
18:00:42	08/12/10	-77.29084	-11.786708
18:00:44	08/12/10	-77.291085	-11.786825
18:00:46	08/12/10	-77.291298	-11.786932
18:00:48	08/12/10	-77.291518	-11.787048
18:00:50	08/12/10	-77.291685	-11.787158
18:00:52	08/12/10	-77.291872	-11.787262
18:00:54	08/12/10	-77.292045	-11.78736
18:00:56	08/12/10	-77.292212	-11.787492
18:00:58	08/12/10	-77.292352	-11.787633
18:01:00	08/12/10	-77.292507	-11.787773
18:01:02	08/12/10	-77.292678	-11.787927
18:01:04	08/12/10	-77.292847	-11.788072
18:01:06	08/12/10	-77.29299	-11.788193
18:01:08	08/12/10	-77.293113	-11.78837
18:01:10	08/12/10	-77.293287	-11.788542
18:01:12	08/12/10	-77.293435	-11.788727
18:01:14	08/12/10	-77.293553	-11.788923
18:01:16	08/12/10	-77.29366	-11.789128
18:01:18	08/12/10	-77.293767	-11.78932
18:01:20	08/12/10	-77.2939	-11.789503
18:01:22	08/12/10	-77.29403	-11.789682
18:01:24	08/12/10	-77.294175	-11.789858
18:01:26	08/12/10	-77.294337	-11.790037
18:01:27	08/12/10	-77.294463	-11.790218
18:01:30	08/12/10	-77.294575	-11.790427
18:01:32	08/12/10	-77.294715	-11.79055
18:01:34	08/12/10	-77.29492	-11.790687
18:01:36	08/12/10	-77.295093	-11.79084
18:01:38	08/12/10	-77.295237	-11.790998
18:01:40	08/12/10	-77.295355	-11.79117
18:01:42	08/12/10	-77.29548	-11.791357
18:01:44	08/12/10	-77.29559	-11.791522
18:01:46	08/12/10	-77.295725	-11.791698
18:01:48	08/12/10	-77.295838	-11.79188
18:01:50	08/12/10	-77.295988	-11.792057
18:01:52	08/12/10	-77.296108	-11.792235
18:01:54	08/12/10	-77.296252	-11.792422
18:01:56	08/12/10	-77.296413	-11.792592
18:01:58	08/12/10	-77.296612	-11.792722
18:02:00	08/12/10	-77.296818	-11.792843
18:02:02	08/12/10	-77.297072	-11.792948
18:02:04	08/12/10	-77.297295	-11.793055
18:02:06	08/12/10	-77.29751	-11.793185
18:02:08	08/12/10	-77.2977	-11.793313
18:02:10	08/12/10	-77.297923	-11.793425
18:02:10	08/12/10	-77.297975	-11.793447
18:02:11	08/12/10	-77.298037	-11.793467
18:02:12	08/12/10	-77.298177	-11.793518
18:02:13	08/12/10	-77.298293	-11.793567
18:02:14	08/12/10	-77.298415	-11.793623
18:02:15	08/12/10	-77.298518	-11.793693
18:02:16	08/12/10	-77.298627	-11.793758
18:02:17	08/12/10	-77.298742	-11.79381
18:02:18	08/12/10	-77.298865	-11.793858
18:02:19	08/12/10	-77.29899	-11.793907
18:02:20	08/12/10	-77.299113	-11.79396
18:02:21	08/12/10	-77.299233	-11.794013
18:02:22	08/12/10	-77.299352	-11.794072
18:02:23	08/12/10	-77.299462	-11.794137
18:02:24	08/12/10	-77.299565	-11.794207
18:02:25	08/12/10	-77.299658	-11.794285
18:02:26	08/12/10	-77.299748	-11.794365
18:02:27	08/12/10	-77.299842	-11.794442
18:02:28	08/12/10	-77.299937	-11.794518
18:02:29	08/12/10	-77.300028	-11.794598
18:02:30	08/12/10	-77.300115	-11.794682
18:02:31	08/12/10	-77.300197	-11.794767
18:02:32	08/12/10	-77.300287	-11.79484
18:02:33	08/12/10	-77.300392	-11.794903
18:02:34	08/12/10	-77.300505	-11.794958
18:02:35	08/12/10	-77.300623	-11.795007
18:02:36	08/12/10	-77.30074	-11.795058
18:02:37	08/12/10	-77.300857	-11.795108
18:02:38	08/12/10	-77.300977	-11.795152
18:02:39	08/12/10	-77.301097	-11.795193
18:02:40	08/12/10	-77.301217	-11.795233
18:02:41	08/12/10	-77.301335	-11.795272
18:02:42	08/12/10	-77.30145	-11.795308
18:02:43	08/12/10	-77.301562	-11.795352
18:02:44	08/12/10	-77.301668	-11.795398
18:02:45	08/12/10	-77.301777	-11.795443
18:02:46	08/12/10	-77.301883	-11.795483
18:02:47	08/12/10	-77.301987	-11.795527
18:02:48	08/12/10	-77.30208	-11.795583
18:02:49	08/12/10	-77.302165	-11.795653
18:02:50	08/12/10	-77.302245	-11.79573
18:02:51	08/12/10	-77.302323	-11.79581
18:02:52	08/12/10	-77.302408	-11.795882
18:02:53	08/12/10	-77.302503	-11.795943
18:02:54	08/12/10	-77.302595	-11.796005
18:02:55	08/12/10	-77.302685	-11.79607
18:02:56	08/12/10	-77.302777	-11.796138
18:02:57	08/12/10	-77.302867	-11.796207
18:02:58	08/12/10	-77.302958	-11.796277
18:02:59	08/12/10	-77.30305	-11.796347
18:03:00	08/12/10	-77.30314	-11.796417
18:03:01	08/12/10	-77.303228	-11.796488
18:03:02	08/12/10	-77.303315	-11.796563
18:03:03	08/12/10	-77.3034	-11.796637
18:03:04	08/12/10	-77.303493	-11.796705
18:03:05	08/12/10	-77.303593	-11.796767
18:03:06	08/12/10	-77.30369	-11.796832
18:03:07	08/12/10	-77.303777	-11.79691
18:03:08	08/12/10	-77.303853	-11.796998
18:03:09	08/12/10	-77.303932	-11.797087
18:03:10	08/12/10	-77.304008	-11.797178
18:03:12	08/12/10	-77.304228	-11.797447
18:03:15	08/12/10	-77.304383	-11.797618
18:03:17	08/12/10	-77.30455	-11.797793
18:03:19	08/12/10	-77.304697	-11.797978
18:03:21	08/12/10	-77.304845	-11.79816
18:03:23	08/12/10	-77.305005	-11.798323
18:03:25	08/12/10	-77.305207	-11.79844
18:03:27	08/12/10	-77.305435	-11.798563
18:03:29	08/12/10	-77.305663	-11.798663
18:03:31	08/12/10	-77.305868	-11.798792
18:03:33	08/12/10	-77.30604	-11.798942
18:03:35	08/12/10	-77.306197	-11.799098
18:03:37	08/12/10	-77.306357	-11.799262
18:03:39	08/12/10	-77.306498	-11.799445
18:03:41	08/12/10	-77.306638	-11.799633
18:03:43	08/12/10	-77.306797	-11.799813
18:03:45	08/12/10	-77.306957	-11.799993
18:03:47	08/12/10	-77.307127	-11.800177
18:03:49	08/12/10	-77.307303	-11.800347
18:03:51	08/12/10	-77.307477	-11.800517
18:03:53	08/12/10	-77.30765	-11.800685
18:03:55	08/12/10	-77.307837	-11.800828
18:03:57	08/12/10	-77.30803	-11.800957
18:03:59	08/12/10	-77.308228	-11.801077
18:04:01	08/12/10	-77.308427	-11.8012
18:04:03	08/12/10	-77.308618	-11.801325
18:04:05	08/12/10	-77.308815	-11.801442
18:04:07	08/12/10	-77.309027	-11.80156
18:04:09	08/12/10	-77.309248	-11.801655
18:04:11	08/12/10	-77.309462	-11.80174
18:04:13	08/12/10	-77.30964	-11.801853
18:04:15	08/12/10	-77.309823	-11.802007
18:04:17	08/12/10	-77.309972	-11.802207
18:04:19	08/12/10	-77.310137	-11.802385
18:04:21	08/12/10	-77.310288	-11.802592
18:04:23	08/12/10	-77.31045	-11.802792
18:04:25	08/12/10	-77.31061	-11.80297
18:04:27	08/12/10	-77.31084	-11.803138
18:04:29	08/12/10	-77.310935	-11.803198
18:04:31	08/12/10	-77.311107	-11.803313
18:04:33	08/12/10	-77.311277	-11.80345
18:04:34	08/12/10	-77.311473	-11.803588
18:04:37	08/12/10	-77.311677	-11.803755
18:04:39	08/12/10	-77.311848	-11.803927
18:04:41	08/12/10	-77.311998	-11.804107
18:04:43	08/12/10	-77.312152	-11.804298
18:04:45	08/12/10	-77.312277	-11.804515
18:04:47	08/12/10	-77.312427	-11.804728
18:04:49	08/12/10	-77.312598	-11.804925
18:04:51	08/12/10	-77.312783	-11.805107
18:04:53	08/12/10	-77.312963	-11.805257
18:04:55	08/12/10	-77.313123	-11.805408
18:04:57	08/12/10	-77.313315	-11.805527
18:04:59	08/12/10	-77.313495	-11.805685
18:05:01	08/12/10	-77.313637	-11.805825
18:05:03	08/12/10	-77.313783	-11.805995
18:05:05	08/12/10	-77.31393	-11.80616
18:05:07	08/12/10	-77.314055	-11.806312
18:05:09	08/12/10	-77.314203	-11.806473
18:05:11	08/12/10	-77.314352	-11.806628
18:05:13	08/12/10	-77.31453	-11.806777
18:05:15	08/12/10	-77.314688	-11.806925
18:05:17	08/12/10	-77.31484	-11.807117
18:05:19	08/12/10	-77.314952	-11.807317
18:05:21	08/12/10	-77.315077	-11.807513
18:05:23	08/12/10	-77.315182	-11.807717
18:05:25	08/12/10	-77.315298	-11.807927
18:05:27	08/12/10	-77.315425	-11.808132
18:05:29	08/12/10	-77.315563	-11.808332
18:05:31	08/12/10	-77.315708	-11.808527
18:05:33	08/12/10	-77.315875	-11.808695
18:05:35	08/12/10	-77.316047	-11.808847
18:05:37	08/12/10	-77.316267	-11.808973
18:05:39	08/12/10	-77.31647	-11.809103
18:05:41	08/12/10	-77.316665	-11.809233
18:05:43	08/12/10	-77.316845	-11.809363
18:05:45	08/12/10	-77.317035	-11.809488
18:05:47	08/12/10	-77.317245	-11.809607
18:05:49	08/12/10	-77.317468	-11.809713
18:05:51	08/12/10	-77.317677	-11.809827
18:05:53	08/12/10	-77.317897	-11.809945
18:05:55	08/12/10	-77.318123	-11.810065
18:05:56	08/12/10	-77.318353	-11.81017
18:05:59	08/12/10	-77.318592	-11.810272
18:06:01	08/12/10	-77.318832	-11.810348
18:06:03	08/12/10	-77.319093	-11.810433
18:06:05	08/12/10	-77.319337	-11.81053
18:06:07	08/12/10	-77.319563	-11.810658
18:06:09	08/12/10	-77.319775	-11.810798
18:06:11	08/12/10	-77.319975	-11.810925
18:06:12	08/12/10	-77.320162	-11.811062
18:06:15	08/12/10	-77.320358	-11.811208
18:06:17	08/12/10	-77.32056	-11.811347
18:06:19	08/12/10	-77.320762	-11.811472
18:06:21	08/12/10	-77.320965	-11.811603
18:06:23	08/12/10	-77.32115	-11.811743
18:06:25	08/12/10	-77.321342	-11.811868
18:06:27	08/12/10	-77.321542	-11.81198
18:06:29	08/12/10	-77.321753	-11.812067
18:06:31	08/12/10	-77.32197	-11.812158
18:06:33	08/12/10	-77.322208	-11.81224
18:06:35	08/12/10	-77.322455	-11.812312
18:06:37	08/12/10	-77.322677	-11.812422
18:06:39	08/12/10	-77.322868	-11.812562
18:06:41	08/12/10	-77.323052	-11.812692
18:06:43	08/12/10	-77.323235	-11.812827
18:06:45	08/12/10	-77.32343	-11.812947
18:06:47	08/12/10	-77.323657	-11.81305
18:06:49	08/12/10	-77.323875	-11.813148
18:06:51	08/12/10	-77.324085	-11.813243
18:06:53	08/12/10	-77.324323	-11.813373
18:06:55	08/12/10	-77.324455	-11.813493
18:06:57	08/12/10	-77.324608	-11.81361
18:06:59	08/12/10	-77.324793	-11.813733
18:07:01	08/12/10	-77.324962	-11.813837
18:07:03	08/12/10	-77.325155	-11.813857
18:07:05	08/12/10	-77.325347	-11.813878
18:07:07	08/12/10	-77.325617	-11.81389
18:07:09	08/12/10	-77.325852	-11.813917
18:07:11	08/12/10	-77.326095	-11.813972
18:07:13	08/12/10	-77.326317	-11.81407
18:07:14	08/12/10	-77.326495	-11.814167
18:07:17	08/12/10	-77.326693	-11.81426
18:07:19	08/12/10	-77.326902	-11.814355
18:07:21	08/12/10	-77.327098	-11.814452
18:07:23	08/12/10	-77.327307	-11.814552
18:07:25	08/12/10	-77.327517	-11.814643
18:07:27	08/12/10	-77.327703	-11.814743
18:07:29	08/12/10	-77.327883	-11.814842
18:07:31	08/12/10	-77.328095	-11.814923
18:07:33	08/12/10	-77.328347	-11.814982
18:07:35	08/12/10	-77.3286	-11.81501
18:07:37	08/12/10	-77.328867	-11.814995
18:07:39	08/12/10	-77.329132	-11.814988
18:07:41	08/12/10	-77.329342	-11.815025
18:07:43	08/12/10	-77.329582	-11.815082
18:07:45	08/12/10	-77.329802	-11.815095
18:07:47	08/12/10	-77.330102	-11.815127
18:07:49	08/12/10	-77.33034	-11.815242
18:07:51	08/12/10	-77.330565	-11.815298
18:07:53	08/12/10	-77.330858	-11.815317
18:07:55	08/12/10	-77.331122	-11.815343
18:07:57	08/12/10	-77.3314	-11.815357
18:07:59	08/12/10	-77.331623	-11.815397
18:08:01	08/12/10	-77.33187	-11.815473
18:08:03	08/12/10	-77.33214	-11.815528
18:08:05	08/12/10	-77.332387	-11.815465
18:08:07	08/12/10	-77.33262	-11.815437
18:08:09	08/12/10	-77.332907	-11.815358
18:08:11	08/12/10	-77.333182	-11.815273
18:08:13	08/12/10	-77.333432	-11.815153
18:08:15	08/12/10	-77.333685	-11.81503
18:08:17	08/12/10	-77.333967	-11.814922
18:08:19	08/12/10	-77.334245	-11.81478
18:08:21	08/12/10	-77.334525	-11.814618
18:08:23	08/12/10	-77.334795	-11.814443
18:08:25	08/12/10	-77.335052	-11.814275
18:08:27	08/12/10	-77.335312	-11.814097
18:08:29	08/12/10	-77.335577	-11.813933
18:08:31	08/12/10	-77.33586	-11.813795
18:08:33	08/12/10	-77.336148	-11.813698
18:08:35	08/12/10	-77.336393	-11.813618
18:08:36	08/12/10	-77.336668	-11.81351
18:08:39	08/12/10	-77.336983	-11.813425
18:08:41	08/12/10	-77.33729	-11.813325
18:08:43	08/12/10	-77.337587	-11.813263
18:08:45	08/12/10	-77.337872	-11.813198
18:08:47	08/12/10	-77.338177	-11.813127
18:08:49	08/12/10	-77.338463	-11.813067
18:08:51	08/12/10	-77.33876	-11.81302
18:08:53	08/12/10	-77.339027	-11.812972
18:08:55	08/12/10	-77.339288	-11.812913
18:08:57	08/12/10	-77.339617	-11.81275
18:08:59	08/12/10	-77.339893	-11.812602
18:09:01	08/12/10	-77.340162	-11.8125
18:09:03	08/12/10	-77.340442	-11.812418
18:09:05	08/12/10	-77.340763	-11.812305
18:09:07	08/12/10	-77.340998	-11.812212
18:09:09	08/12/10	-77.341298	-11.812102
18:09:11	08/12/10	-77.341603	-11.811998
18:09:12	08/12/10	-77.341913	-11.811887
18:09:15	08/12/10	-77.342225	-11.811828
18:09:17	08/12/10	-77.34248	-11.811745
18:09:19	08/12/10	-77.342698	-11.811675
18:09:21	08/12/10	-77.343003	-11.81159
18:09:23	08/12/10	-77.343258	-11.811465
18:09:25	08/12/10	-77.343527	-11.811348
18:09:27	08/12/10	-77.343798	-11.811223
18:09:29	08/12/10	-77.344063	-11.811058
18:09:31	08/12/10	-77.344327	-11.810883
18:09:33	08/12/10	-77.34456	-11.810723
18:09:35	08/12/10	-77.344805	-11.810583
18:09:37	08/12/10	-77.34505	-11.81043
18:09:39	08/12/10	-77.345327	-11.810295
18:09:41	08/12/10	-77.345597	-11.810173
18:09:43	08/12/10	-77.345855	-11.810032
18:09:45	08/12/10	-77.346102	-11.809848
18:09:47	08/12/10	-77.346375	-11.809728
18:09:49	08/12/10	-77.346643	-11.809557
18:09:51	08/12/10	-77.346893	-11.809468
18:09:53	08/12/10	-77.347137	-11.809382
18:09:55	08/12/10	-77.347393	-11.809295
18:09:57	08/12/10	-77.347657	-11.80927
18:09:59	08/12/10	-77.347877	-11.80928
18:10:01	08/12/10	-77.348167	-11.809302
18:10:03	08/12/10	-77.348438	-11.809368
18:10:05	08/12/10	-77.348662	-11.809408
18:10:07	08/12/10	-77.348882	-11.809423
18:10:09	08/12/10	-77.349105	-11.809437
18:10:11	08/12/10	-77.34932	-11.809468
18:10:13	08/12/10	-77.349478	-11.809482
18:10:15	08/12/10	-77.349623	-11.809542
18:10:19	08/12/10	-77.349848	-11.80963
18:10:21	08/12/10	-77.349918	-11.809647
18:10:22	08/12/10	-77.349855	-11.809618
18:10:23	08/12/10	-77.349772	-11.809603
18:10:24	08/12/10	-77.349725	-11.809612
18:11:01	08/12/10	-77.349973	-11.809788
18:11:02	08/12/10	-77.349857	-11.809793
18:11:03	08/12/10	-77.349888	-11.809767
18:11:04	08/12/10	-77.349927	-11.809718
18:11:05	08/12/10	-77.349952	-11.809697
18:11:06	08/12/10	-77.349957	-11.809687
18:11:07	08/12/10	-77.349955	-11.80968
18:11:08	08/12/10	-77.349962	-11.809677
18:11:09	08/12/10	-77.349968	-11.809675
18:11:10	08/12/10	-77.34998	-11.80968
18:11:11	08/12/10	-77.349985	-11.809678
18:11:12	08/12/10	-77.349992	-11.80968
18:11:13	08/12/10	-77.35	-11.809677
18:11:14	08/12/10	-77.350007	-11.809675
18:11:15	08/12/10	-77.350013	-11.809672
18:11:16	08/12/10	-77.350017	-11.809667
18:11:17	08/12/10	-77.350028	-11.809668
18:11:42	08/12/10	-77.349892	-11.809453
18:11:43	08/12/10	-77.350185	-11.809738
18:11:44	08/12/10	-77.350257	-11.809772
18:11:45	08/12/10	-77.350265	-11.809773
18:11:46	08/12/10	-77.350272	-11.809775
18:11:47	08/12/10	-77.350275	-11.809782
18:11:50	08/12/10	-77.350282	-11.809777
18:11:51	08/12/10	-77.35029	-11.809783
18:11:52	08/12/10	-77.350303	-11.809793
18:11:53	08/12/10	-77.350307	-11.809797
18:11:54	08/12/10	-77.350313	-11.809793
18:11:55	08/12/10	-77.35032	-11.809793
18:11:56	08/12/10	-77.35032	-11.809795
18:11:57	08/12/10	-77.350327	-11.809798
18:12:26	08/12/10	-77.350368	-11.810062
18:12:27	08/12/10	-77.350372	-11.81005
18:12:28	08/12/10	-77.350375	-11.810048
18:12:29	08/12/10	-77.35041	-11.81004
18:12:30	08/12/10	-77.350425	-11.810027
18:12:31	08/12/10	-77.350435	-11.810023
18:12:32	08/12/10	-77.350438	-11.810022
18:12:49	08/12/10	-77.350538	-11.81005
18:12:50	08/12/10	-77.35061	-11.810092
18:12:51	08/12/10	-77.350652	-11.810123
18:12:52	08/12/10	-77.350698	-11.810178
18:12:53	08/12/10	-77.350752	-11.810242
18:12:54	08/12/10	-77.350793	-11.810305
18:12:55	08/12/10	-77.35082	-11.81037
18:12:56	08/12/10	-77.350852	-11.810435
18:12:57	08/12/10	-77.350897	-11.810495
18:12:58	08/12/10	-77.350952	-11.810555
18:12:59	08/12/10	-77.351012	-11.810615
18:13:00	08/12/10	-77.351077	-11.810673
18:13:02	08/12/10	-77.351268	-11.810847
18:13:05	08/12/10	-77.351373	-11.81098
18:13:07	08/12/10	-77.351453	-11.811118
18:13:09	08/12/10	-77.351532	-11.81125
18:13:11	08/12/10	-77.351645	-11.811358
18:13:13	08/12/10	-77.35176	-11.811453
18:13:15	08/12/10	-77.351823	-11.81151
18:13:20	08/12/10	-77.35192	-11.811553
18:13:21	08/12/10	-77.351897	-11.81153
18:13:57	08/12/10	-77.352292	-11.811702
18:13:58	08/12/10	-77.352183	-11.811747
18:13:59	08/12/10	-77.35215	-11.811737
18:14:00	08/12/10	-77.35217	-11.811723
18:14:01	08/12/10	-77.35216	-11.811722
18:14:02	08/12/10	-77.352153	-11.811722
18:14:03	08/12/10	-77.352148	-11.811718
18:14:04	08/12/10	-77.35215	-11.811713
18:14:05	08/12/10	-77.352152	-11.811708
18:14:06	08/12/10	-77.352157	-11.811702
18:14:07	08/12/10	-77.352153	-11.811702
18:14:39	08/12/10	-77.352465	-11.81187
18:14:40	08/12/10	-77.352437	-11.811822
18:14:41	08/12/10	-77.352388	-11.811818
18:14:42	08/12/10	-77.352375	-11.811807
18:14:43	08/12/10	-77.352368	-11.811813
18:14:44	08/12/10	-77.352372	-11.811813
18:14:45	08/12/10	-77.352372	-11.81182
18:14:46	08/12/10	-77.352373	-11.811827
18:14:47	08/12/10	-77.352375	-11.81183
18:14:48	08/12/10	-77.352372	-11.811828
18:15:19	08/12/10	-77.35227	-11.812002
18:15:20	08/12/10	-77.35228	-11.812067
18:15:21	08/12/10	-77.352315	-11.812102
18:15:22	08/12/10	-77.352295	-11.812105
18:15:23	08/12/10	-77.352292	-11.81211
18:15:24	08/12/10	-77.352308	-11.812103
18:15:25	08/12/10	-77.352323	-11.812105
18:15:26	08/12/10	-77.352338	-11.812103
18:15:27	08/12/10	-77.352347	-11.812098
18:15:28	08/12/10	-77.352357	-11.812097
18:15:29	08/12/10	-77.352358	-11.8121
18:15:30	08/12/10	-77.352363	-11.812098
18:15:31	08/12/10	-77.35238	-11.812097
18:15:32	08/12/10	-77.352385	-11.812093
18:15:33	08/12/10	-77.352385	-11.812078
18:15:34	08/12/10	-77.352392	-11.812067
18:15:35	08/12/10	-77.352392	-11.812073
18:15:36	08/12/10	-77.35239	-11.812107
18:15:37	08/12/10	-77.352403	-11.812153
18:15:38	08/12/10	-77.352428	-11.812205
18:15:39	08/12/10	-77.352457	-11.812263
18:15:40	08/12/10	-77.352488	-11.812323
18:15:41	08/12/10	-77.352523	-11.812387
18:15:42	08/12/10	-77.352557	-11.812453
18:15:43	08/12/10	-77.352595	-11.812522
18:15:44	08/12/10	-77.352637	-11.812592
18:15:45	08/12/10	-77.35268	-11.812665
18:15:46	08/12/10	-77.352718	-11.812743
18:15:47	08/12/10	-77.352753	-11.812823
18:15:48	08/12/10	-77.352793	-11.812902
18:15:49	08/12/10	-77.352843	-11.812978
18:15:50	08/12/10	-77.352905	-11.813042
18:15:52	08/12/10	-77.353118	-11.813195
18:15:55	08/12/10	-77.353272	-11.813205
18:15:57	08/12/10	-77.353358	-11.813337
18:16:01	08/12/10	-77.353348	-11.813565
18:16:02	08/12/10	-77.35333	-11.813598
18:16:03	08/12/10	-77.353385	-11.813547
18:16:04	08/12/10	-77.353388	-11.813533
18:16:05	08/12/10	-77.353395	-11.813515
18:16:06	08/12/10	-77.35339	-11.813507
18:16:34	08/12/10	-77.35341	-11.813272
18:16:37	08/12/10	-77.35345	-11.813328
18:16:38	08/12/10	-77.353498	-11.813398
18:16:39	08/12/10	-77.353503	-11.813412
18:16:40	08/12/10	-77.353507	-11.813412
18:16:41	08/12/10	-77.353507	-11.813418
18:16:42	08/12/10	-77.35351	-11.813418
18:17:19	08/12/10	-77.353748	-11.813608
18:17:20	08/12/10	-77.353763	-11.813582
18:17:21	08/12/10	-77.353785	-11.813597
18:17:22	08/12/10	-77.353787	-11.813598
18:17:23	08/12/10	-77.353778	-11.813602
18:17:24	08/12/10	-77.353777	-11.813595
18:17:25	08/12/10	-77.353765	-11.813588
18:17:26	08/12/10	-77.353747	-11.81358
18:17:27	08/12/10	-77.353725	-11.81356
18:17:28	08/12/10	-77.353682	-11.81353
18:17:29	08/12/10	-77.353685	-11.813523
18:17:30	08/12/10	-77.353685	-11.813503
18:17:31	08/12/10	-77.353695	-11.813498
18:17:32	08/12/10	-77.353707	-11.813498
18:17:33	08/12/10	-77.353708	-11.81351
18:17:34	08/12/10	-77.353738	-11.813517
18:17:35	08/12/10	-77.353797	-11.813528
18:17:36	08/12/10	-77.353847	-11.813562
18:17:37	08/12/10	-77.35388	-11.813648
18:17:38	08/12/10	-77.353923	-11.813707
18:17:39	08/12/10	-77.353967	-11.813772
18:17:40	08/12/10	-77.354012	-11.813835
18:17:41	08/12/10	-77.354065	-11.8139
18:17:42	08/12/10	-77.354127	-11.813958
18:17:43	08/12/10	-77.35419	-11.814017
18:17:44	08/12/10	-77.354245	-11.814078
18:17:45	08/12/10	-77.3543	-11.814142
18:17:46	08/12/10	-77.354362	-11.814205
18:17:47	08/12/10	-77.354427	-11.814268
18:17:48	08/12/10	-77.354495	-11.814328
18:17:50	08/12/10	-77.354695	-11.814492
18:17:53	08/12/10	-77.354817	-11.814603
18:17:55	08/12/10	-77.354915	-11.814732
18:17:57	08/12/10	-77.354985	-11.814868
18:17:59	08/12/10	-77.355052	-11.815008
18:18:03	08/12/10	-77.355163	-11.815037
18:18:04	08/12/10	-77.35513	-11.815
18:18:05	08/12/10	-77.35513	-11.81499
18:18:06	08/12/10	-77.35511	-11.814987
18:18:07	08/12/10	-77.355113	-11.814982
18:18:08	08/12/10	-77.35511	-11.814977
18:18:09	08/12/10	-77.355113	-11.814972
18:18:10	08/12/10	-77.355112	-11.814967
18:18:46	08/12/10	-77.354832	-11.815023
18:18:47	08/12/10	-77.355	-11.815133
18:18:48	08/12/10	-77.354983	-11.815132
18:18:49	08/12/10	-77.355013	-11.815147
18:18:50	08/12/10	-77.35501	-11.815145
18:18:51	08/12/10	-77.355015	-11.815143
18:18:52	08/12/10	-77.35502	-11.81514
18:18:53	08/12/10	-77.35502	-11.81514
18:18:54	08/12/10	-77.355027	-11.815138
18:18:55	08/12/10	-77.355025	-11.815132
18:18:56	08/12/10	-77.355032	-11.815132
18:18:57	08/12/10	-77.355035	-11.815133
18:18:58	08/12/10	-77.355037	-11.815137
18:18:59	08/12/10	-77.355033	-11.815135
18:19:00	08/12/10	-77.355035	-11.815135
18:19:01	08/12/10	-77.355038	-11.815137
18:19:02	08/12/10	-77.35504	-11.815138
18:19:03	08/12/10	-77.35504	-11.815137
18:19:04	08/12/10	-77.35504	-11.815132
18:19:05	08/12/10	-77.355042	-11.81513
18:19:06	08/12/10	-77.355043	-11.815132
18:19:07	08/12/10	-77.355043	-11.815133
18:19:08	08/12/10	-77.355045	-11.815133
18:19:09	08/12/10	-77.35505	-11.815132
18:19:10	08/12/10	-77.35506	-11.815125
18:19:11	08/12/10	-77.355067	-11.815128
18:19:12	08/12/10	-77.355073	-11.815122
18:19:13	08/12/10	-77.355077	-11.815122
18:19:14	08/12/10	-77.355078	-11.815122
18:19:15	08/12/10	-77.35508	-11.815122
18:19:16	08/12/10	-77.355083	-11.815118
18:19:17	08/12/10	-77.355085	-11.815118
18:19:18	08/12/10	-77.355085	-11.815117
18:19:19	08/12/10	-77.355083	-11.815115
18:19:20	08/12/10	-77.355083	-11.815118
18:19:21	08/12/10	-77.355083	-11.815113
18:19:22	08/12/10	-77.355082	-11.815113
18:19:23	08/12/10	-77.355077	-11.815123
18:19:24	08/12/10	-77.35507	-11.81514
18:19:25	08/12/10	-77.355075	-11.815168
18:19:26	08/12/10	-77.355092	-11.815202
18:19:27	08/12/10	-77.355113	-11.815253
18:19:28	08/12/10	-77.355137	-11.815307
18:19:29	08/12/10	-77.355155	-11.815368
18:19:30	08/12/10	-77.355175	-11.815435
18:19:31	08/12/10	-77.355197	-11.815502
18:19:32	08/12/10	-77.355215	-11.815572
18:19:33	08/12/10	-77.35523	-11.815647
18:19:34	08/12/10	-77.35525	-11.81572
18:19:35	08/12/10	-77.355277	-11.815793
18:19:36	08/12/10	-77.355312	-11.815865
18:19:37	08/12/10	-77.355355	-11.815938
18:19:40	08/12/10	-77.355512	-11.816138
18:19:42	08/12/10	-77.355612	-11.816275
18:19:44	08/12/10	-77.3557	-11.816413
18:19:46	08/12/10	-77.355773	-11.816555
18:19:48	08/12/10	-77.355818	-11.816673
18:19:50	08/12/10	-77.355798	-11.816807
18:19:52	08/12/10	-77.355772	-11.816818
18:19:52	08/12/10	-77.35572	-11.816747
18:19:53	08/12/10	-77.355715	-11.816743
18:19:54	08/12/10	-77.355748	-11.816767
18:19:55	08/12/10	-77.355782	-11.816782
18:19:56	08/12/10	-77.355807	-11.816782
18:19:57	08/12/10	-77.355813	-11.816777
18:19:58	08/12/10	-77.35582	-11.816778
18:19:59	08/12/10	-77.355825	-11.816778
18:20:00	08/12/10	-77.35583	-11.816777
18:20:01	08/12/10	-77.355833	-11.816775
18:20:02	08/12/10	-77.355837	-11.816768
18:20:03	08/12/10	-77.355837	-11.816767
18:20:04	08/12/10	-77.355837	-11.81677
18:20:05	08/12/10	-77.355837	-11.816767
18:20:33	08/12/10	-77.3559	-11.816732
18:20:34	08/12/10	-77.355942	-11.816717
18:20:35	08/12/10	-77.35595	-11.81672
18:20:36	08/12/10	-77.355957	-11.816725
18:20:37	08/12/10	-77.35596	-11.816717
18:20:38	08/12/10	-77.35596	-11.816707
18:20:39	08/12/10	-77.35596	-11.8167
18:20:40	08/12/10	-77.355962	-11.816695
18:20:41	08/12/10	-77.355972	-11.816693
18:20:42	08/12/10	-77.355975	-11.81669
18:20:43	08/12/10	-77.355978	-11.816688
18:20:44	08/12/10	-77.355987	-11.816687
18:20:45	08/12/10	-77.35599	-11.816687
18:21:24	08/12/10	-77.356072	-11.816722
18:21:25	08/12/10	-77.356017	-11.816697
18:21:26	08/12/10	-77.356048	-11.816685
18:21:27	08/12/10	-77.356037	-11.816705
18:21:28	08/12/10	-77.35604	-11.816693
18:21:29	08/12/10	-77.356047	-11.816693
18:21:30	08/12/10	-77.356062	-11.816688
18:21:31	08/12/10	-77.356072	-11.816683
18:21:54	08/12/10	-77.355937	-11.816732
18:21:55	08/12/10	-77.35594	-11.816745
18:21:56	08/12/10	-77.35598	-11.816795
18:21:57	08/12/10	-77.356	-11.816808
18:21:58	08/12/10	-77.35601	-11.81682
18:21:59	08/12/10	-77.356015	-11.81683
18:22:00	08/12/10	-77.356017	-11.81684
18:22:01	08/12/10	-77.356027	-11.816845
18:22:02	08/12/10	-77.356045	-11.816843
18:22:03	08/12/10	-77.356043	-11.816843
18:22:04	08/12/10	-77.356047	-11.816843
18:22:05	08/12/10	-77.356047	-11.81685
18:22:06	08/12/10	-77.356048	-11.81687
18:22:07	08/12/10	-77.35606	-11.816927
18:22:08	08/12/10	-77.356075	-11.816997
18:22:09	08/12/10	-77.356092	-11.817075
18:22:10	08/12/10	-77.356107	-11.817153
18:22:11	08/12/10	-77.356117	-11.817235
18:22:12	08/12/10	-77.35612	-11.817317
18:22:13	08/12/10	-77.356118	-11.8174
18:22:14	08/12/10	-77.356123	-11.81748
18:22:15	08/12/10	-77.356133	-11.817562
18:22:16	08/12/10	-77.356143	-11.817643
18:22:17	08/12/10	-77.356152	-11.817728
18:22:18	08/12/10	-77.35616	-11.817813
18:22:21	08/12/10	-77.356155	-11.818062
18:22:23	08/12/10	-77.356132	-11.81823
18:22:25	08/12/10	-77.356088	-11.8184
18:22:27	08/12/10	-77.356023	-11.818558
18:22:29	08/12/10	-77.355947	-11.818697
18:22:31	08/12/10	-77.355835	-11.818803
18:22:33	08/12/10	-77.355758	-11.818812
18:22:35	08/12/10	-77.355635	-11.818915
18:22:35	08/12/10	-77.355615	-11.818948
18:22:36	08/12/10	-77.355607	-11.818952
18:22:37	08/12/10	-77.355673	-11.818918
18:22:38	08/12/10	-77.355705	-11.818947
18:22:39	08/12/10	-77.355708	-11.818938
18:22:40	08/12/10	-77.355698	-11.818937
18:23:15	08/12/10	-77.355903	-11.8192
18:23:16	08/12/10	-77.355842	-11.819057
18:23:17	08/12/10	-77.355725	-11.818972
18:23:18	08/12/10	-77.355713	-11.818945
18:23:19	08/12/10	-77.35573	-11.818943
18:23:20	08/12/10	-77.355725	-11.818932
18:23:21	08/12/10	-77.355728	-11.818932
18:23:44	08/12/10	-77.355897	-11.818985
18:23:45	08/12/10	-77.355923	-11.819037
18:23:46	08/12/10	-77.355922	-11.819028
18:23:47	08/12/10	-77.355897	-11.819007
18:23:48	08/12/10	-77.355848	-11.818993
18:23:49	08/12/10	-77.355848	-11.818997
18:23:50	08/12/10	-77.355842	-11.819
18:23:51	08/12/10	-77.355843	-11.818992
18:23:52	08/12/10	-77.355838	-11.81899
18:23:53	08/12/10	-77.355837	-11.818983
18:24:17	08/12/10	-77.355868	-11.818985
18:24:18	08/12/10	-77.355858	-11.818998
18:24:19	08/12/10	-77.355808	-11.81903
18:24:20	08/12/10	-77.355815	-11.819118
18:24:21	08/12/10	-77.35584	-11.81918
18:24:22	08/12/10	-77.355852	-11.819248
18:24:23	08/12/10	-77.355858	-11.819323
18:24:24	08/12/10	-77.35587	-11.8194
18:24:25	08/12/10	-77.355885	-11.819477
18:24:26	08/12/10	-77.355915	-11.81955
18:24:27	08/12/10	-77.35595	-11.819625
18:24:28	08/12/10	-77.355992	-11.819692
18:24:29	08/12/10	-77.356033	-11.81976
18:24:30	08/12/10	-77.356068	-11.819835
18:24:32	08/12/10	-77.356158	-11.820057
18:24:35	08/12/10	-77.35622	-11.820207
18:24:37	08/12/10	-77.356268	-11.82036
18:24:39	08/12/10	-77.356297	-11.820507
18:24:41	08/12/10	-77.356298	-11.820637
18:24:43	08/12/10	-77.35629	-11.82074
18:24:47	08/12/10	-77.35629	-11.820835
18:24:48	08/12/10	-77.356283	-11.82081
18:25:11	08/12/10	-77.356348	-11.820887
18:25:12	08/12/10	-77.356322	-11.820843
18:25:39	08/12/10	-77.35639	-11.820652
18:25:43	08/12/10	-77.356458	-11.820663
18:25:44	08/12/10	-77.356425	-11.820638
18:25:45	08/12/10	-77.35643	-11.820625
18:25:46	08/12/10	-77.356435	-11.820638
18:25:47	08/12/10	-77.35644	-11.820642
18:25:48	08/12/10	-77.356437	-11.820633
18:26:14	08/12/10	-77.356465	-11.8208
18:26:15	08/12/10	-77.356547	-11.820807
18:26:16	08/12/10	-77.356557	-11.8208
18:26:17	08/12/10	-77.356553	-11.820803
18:26:18	08/12/10	-77.356562	-11.820807
18:26:19	08/12/10	-77.356555	-11.820803
18:26:53	08/12/10	-77.356713	-11.82072
18:26:54	08/12/10	-77.356712	-11.820798
18:26:55	08/12/10	-77.35674	-11.820818
18:26:56	08/12/10	-77.356752	-11.820852
18:26:57	08/12/10	-77.356788	-11.820918
18:26:58	08/12/10	-77.35681	-11.820983
18:26:59	08/12/10	-77.35683	-11.821055
18:27:00	08/12/10	-77.356853	-11.821128
18:27:01	08/12/10	-77.356878	-11.821205
18:27:02	08/12/10	-77.356895	-11.82128
18:27:03	08/12/10	-77.35691	-11.821353
18:27:04	08/12/10	-77.356923	-11.82143
18:27:05	08/12/10	-77.35694	-11.821507
18:27:06	08/12/10	-77.356957	-11.821587
18:27:08	08/12/10	-77.357015	-11.82182
18:27:11	08/12/10	-77.357017	-11.822008
18:27:13	08/12/10	-77.357095	-11.82218
18:27:15	08/12/10	-77.357213	-11.822267
18:27:19	08/12/10	-77.357345	-11.822448
18:27:20	08/12/10	-77.357313	-11.822385
18:27:21	08/12/10	-77.357347	-11.82231
18:27:22	08/12/10	-77.35735	-11.822223
18:27:58	08/12/10	-77.357537	-11.822403
18:27:59	08/12/10	-77.357557	-11.822455
18:28:00	08/12/10	-77.357568	-11.822465
18:28:01	08/12/10	-77.357577	-11.82246
18:28:02	08/12/10	-77.357585	-11.822457
18:28:03	08/12/10	-77.357585	-11.822453
18:28:04	08/12/10	-77.357595	-11.822447
18:28:05	08/12/10	-77.357602	-11.822448
18:28:06	08/12/10	-77.35761	-11.822448
18:28:07	08/12/10	-77.357623	-11.822448
18:28:46	08/12/10	-77.35762	-11.822555
18:28:47	08/12/10	-77.357613	-11.822532
18:28:48	08/12/10	-77.357635	-11.822528
18:28:49	08/12/10	-77.357647	-11.822527
18:28:50	08/12/10	-77.35765	-11.822532
18:28:51	08/12/10	-77.357653	-11.822522
18:28:52	08/12/10	-77.357655	-11.82252
18:29:36	08/12/10	-77.358057	-11.822217
18:29:37	08/12/10	-77.358045	-11.822293
18:29:38	08/12/10	-77.358045	-11.822288
18:29:39	08/12/10	-77.358033	-11.822283
18:29:40	08/12/10	-77.35804	-11.822302
18:29:41	08/12/10	-77.35804	-11.822303
18:29:42	08/12/10	-77.358038	-11.822283
18:29:43	08/12/10	-77.358038	-11.822278
18:29:44	08/12/10	-77.358033	-11.822282
18:29:45	08/12/10	-77.358033	-11.822285
18:29:46	08/12/10	-77.35803	-11.82228
18:29:47	08/12/10	-77.35803	-11.822277
18:30:24	08/12/10	-77.358373	-11.822187
18:30:25	08/12/10	-77.358342	-11.82223
18:30:26	08/12/10	-77.358302	-11.822257
18:30:27	08/12/10	-77.358278	-11.822242
18:30:28	08/12/10	-77.358262	-11.822235
18:30:29	08/12/10	-77.358262	-11.822235
18:30:30	08/12/10	-77.358262	-11.822235
18:30:31	08/12/10	-77.358257	-11.822233
18:30:32	08/12/10	-77.358257	-11.822232
18:30:33	08/12/10	-77.358258	-11.822232
18:30:34	08/12/10	-77.358257	-11.822233
18:30:35	08/12/10	-77.358257	-11.822232
18:30:36	08/12/10	-77.358257	-11.822237
18:30:37	08/12/10	-77.358257	-11.82224
18:30:38	08/12/10	-77.358255	-11.822238
18:30:39	08/12/10	-77.358257	-11.822237
18:30:40	08/12/10	-77.358258	-11.822235
18:30:41	08/12/10	-77.358262	-11.822233
18:30:42	08/12/10	-77.358262	-11.822232
18:30:43	08/12/10	-77.358267	-11.822233
18:31:33	08/12/10	-77.358123	-11.822413
18:31:34	08/12/10	-77.358307	-11.82247
18:31:35	08/12/10	-77.358332	-11.822507
18:31:36	08/12/10	-77.358332	-11.822513
18:31:37	08/12/10	-77.35834	-11.822522
18:31:38	08/12/10	-77.358338	-11.822528
18:31:39	08/12/10	-77.358337	-11.822528
18:31:40	08/12/10	-77.358338	-11.822532
18:31:41	08/12/10	-77.358338	-11.822537
18:31:42	08/12/10	-77.358338	-11.82254
18:31:43	08/12/10	-77.358342	-11.82254
18:31:44	08/12/10	-77.358338	-11.822542
18:31:45	08/12/10	-77.358338	-11.822542
18:31:46	08/12/10	-77.358328	-11.82255
18:32:22	08/12/10	-77.358265	-11.82271
18:32:23	08/12/10	-77.358407	-11.822748
18:32:24	08/12/10	-77.358417	-11.822743
18:32:25	08/12/10	-77.358427	-11.822743
18:32:26	08/12/10	-77.358427	-11.822742
18:32:27	08/12/10	-77.35843	-11.82274
18:32:28	08/12/10	-77.358428	-11.822733
18:32:29	08/12/10	-77.358413	-11.822722
18:32:30	08/12/10	-77.358398	-11.822717
18:32:31	08/12/10	-77.3584	-11.822703
18:32:32	08/12/10	-77.358393	-11.822705
18:32:33	08/12/10	-77.358397	-11.822705
18:32:34	08/12/10	-77.358397	-11.8227
18:32:35	08/12/10	-77.358398	-11.822693
18:32:36	08/12/10	-77.358403	-11.822695
18:32:37	08/12/10	-77.358418	-11.822702
18:32:38	08/12/10	-77.35842	-11.822695
18:32:39	08/12/10	-77.358425	-11.822697
18:32:40	08/12/10	-77.358432	-11.822695
18:32:41	08/12/10	-77.358443	-11.822692
18:32:42	08/12/10	-77.358445	-11.82269
18:32:43	08/12/10	-77.358448	-11.822687
18:32:44	08/12/10	-77.358448	-11.822685
18:32:45	08/12/10	-77.358452	-11.822685
18:32:46	08/12/10	-77.358455	-11.822682
18:32:47	08/12/10	-77.358462	-11.822685
18:32:48	08/12/10	-77.358462	-11.822697
18:32:49	08/12/10	-77.358468	-11.822715
18:32:50	08/12/10	-77.358482	-11.822742
18:32:51	08/12/10	-77.358503	-11.822788
18:32:52	08/12/10	-77.358527	-11.82285
18:32:53	08/12/10	-77.358545	-11.822915
18:32:54	08/12/10	-77.358557	-11.822983
18:32:55	08/12/10	-77.35857	-11.823058
18:32:56	08/12/10	-77.358588	-11.823135
18:32:57	08/12/10	-77.358615	-11.82321
18:32:58	08/12/10	-77.358645	-11.823287
18:32:59	08/12/10	-77.35867	-11.823367
18:33:00	08/12/10	-77.358692	-11.823447
18:33:01	08/12/10	-77.35872	-11.823525
18:33:02	08/12/10	-77.358758	-11.823602
18:33:03	08/12/10	-77.358803	-11.823677
18:33:04	08/12/10	-77.358857	-11.823748
18:33:05	08/12/10	-77.358913	-11.82382
18:33:06	08/12/10	-77.358972	-11.823893
18:33:07	08/12/10	-77.359028	-11.823968
18:33:08	08/12/10	-77.359083	-11.824047
18:33:09	08/12/10	-77.35913	-11.824128
18:33:10	08/12/10	-77.359165	-11.824215
18:33:11	08/12/10	-77.359183	-11.824305
18:33:12	08/12/10	-77.359193	-11.824397
18:33:13	08/12/10	-77.359203	-11.824488
18:33:14	08/12/10	-77.359215	-11.824577
18:33:15	08/12/10	-77.359233	-11.824667
18:33:16	08/12/10	-77.359263	-11.824752
18:33:17	08/12/10	-77.359305	-11.824838
18:33:18	08/12/10	-77.359353	-11.824923
18:33:19	08/12/10	-77.35941	-11.825007
18:33:20	08/12/10	-77.359473	-11.825087
18:33:21	08/12/10	-77.359532	-11.825168
18:33:22	08/12/10	-77.359585	-11.825253
18:33:23	08/12/10	-77.35963	-11.825343
18:33:24	08/12/10	-77.359675	-11.825433
18:33:25	08/12/10	-77.35973	-11.825518
18:33:26	08/12/10	-77.35979	-11.8256
18:33:27	08/12/10	-77.359857	-11.825678
18:33:28	08/12/10	-77.359928	-11.82575
18:33:29	08/12/10	-77.359997	-11.825823
18:33:30	08/12/10	-77.360053	-11.8259
18:33:31	08/12/10	-77.3601	-11.82598
18:33:32	08/12/10	-77.360142	-11.826057
18:33:33	08/12/10	-77.360185	-11.826127
18:33:34	08/12/10	-77.360223	-11.826193
18:33:35	08/12/10	-77.360268	-11.826257
18:33:36	08/12/10	-77.360313	-11.826322
18:33:37	08/12/10	-77.360352	-11.826385
18:33:38	08/12/10	-77.3604	-11.826443
18:33:39	08/12/10	-77.360467	-11.826483
18:33:40	08/12/10	-77.360548	-11.826512
18:33:41	08/12/10	-77.360632	-11.826535
18:33:42	08/12/10	-77.36071	-11.826558
18:33:47	08/12/10	-77.361115	-11.826603
18:33:48	08/12/10	-77.361112	-11.826553
18:33:49	08/12/10	-77.36096	-11.826512
18:33:50	08/12/10	-77.360927	-11.826518
18:33:51	08/12/10	-77.360907	-11.82652
18:33:52	08/12/10	-77.3609	-11.82652
18:33:53	08/12/10	-77.360888	-11.826517
18:33:54	08/12/10	-77.360888	-11.826515
18:33:55	08/12/10	-77.360885	-11.826517
18:33:56	08/12/10	-77.360882	-11.826522
18:33:57	08/12/10	-77.360882	-11.826523
18:33:58	08/12/10	-77.360885	-11.82652
18:34:25	08/12/10	-77.360908	-11.826585
18:34:28	08/12/10	-77.361022	-11.826557
18:34:29	08/12/10	-77.36101	-11.826487
18:34:30	08/12/10	-77.36101	-11.826467
18:34:31	08/12/10	-77.361027	-11.82646
18:34:32	08/12/10	-77.361045	-11.826455
18:34:33	08/12/10	-77.361058	-11.82645
18:34:34	08/12/10	-77.361067	-11.82644
18:34:35	08/12/10	-77.361072	-11.826432
18:35:04	08/12/10	-77.361438	-11.826368
18:35:05	08/12/10	-77.361357	-11.82632
18:35:06	08/12/10	-77.36133	-11.826315
18:35:07	08/12/10	-77.361333	-11.82631
18:35:08	08/12/10	-77.361337	-11.826303
18:35:09	08/12/10	-77.361337	-11.826293
18:35:10	08/12/10	-77.361343	-11.826277
18:35:11	08/12/10	-77.361343	-11.826272
18:35:12	08/12/10	-77.361348	-11.826268
18:35:13	08/12/10	-77.361348	-11.826265
18:35:14	08/12/10	-77.36135	-11.82626
18:35:15	08/12/10	-77.361353	-11.826255
18:35:16	08/12/10	-77.361355	-11.826252
18:35:17	08/12/10	-77.361358	-11.826248
18:35:18	08/12/10	-77.361342	-11.82624
18:35:51	08/12/10	-77.361635	-11.826117
18:35:52	08/12/10	-77.361643	-11.826105
18:35:53	08/12/10	-77.361645	-11.826108
18:35:54	08/12/10	-77.361653	-11.8261
18:35:55	08/12/10	-77.36166	-11.826095
18:35:56	08/12/10	-77.36166	-11.826087
18:35:57	08/12/10	-77.361662	-11.82609
18:35:58	08/12/10	-77.361663	-11.826092
18:35:59	08/12/10	-77.361665	-11.826095
18:36:00	08/12/10	-77.361663	-11.82609
18:36:01	08/12/10	-77.36167	-11.826085
18:36:02	08/12/10	-77.361672	-11.826078
18:36:03	08/12/10	-77.361677	-11.82607
18:36:04	08/12/10	-77.361682	-11.826065
18:36:05	08/12/10	-77.361685	-11.82606
18:36:06	08/12/10	-77.361685	-11.826057
18:36:07	08/12/10	-77.361687	-11.826053
18:36:08	08/12/10	-77.361702	-11.82605
18:36:09	08/12/10	-77.361703	-11.826047
18:36:10	08/12/10	-77.36168	-11.825992
18:36:11	08/12/10	-77.361695	-11.82599
18:36:12	08/12/10	-77.361705	-11.826025
18:36:13	08/12/10	-77.36174	-11.826088
18:36:14	08/12/10	-77.361773	-11.826153
18:36:15	08/12/10	-77.361813	-11.826217
18:36:16	08/12/10	-77.361855	-11.82628
18:36:17	08/12/10	-77.361898	-11.826338
18:36:18	08/12/10	-77.361952	-11.826397
18:36:19	08/12/10	-77.36202	-11.826453
18:36:20	08/12/10	-77.362095	-11.826508
18:36:21	08/12/10	-77.36217	-11.826565
18:36:22	08/12/10	-77.362248	-11.826617
18:36:23	08/12/10	-77.362338	-11.826662
18:36:24	08/12/10	-77.362422	-11.826708
18:36:25	08/12/10	-77.362503	-11.826755
18:36:27	08/12/10	-77.36282	-11.826777
18:36:30	08/12/10	-77.363018	-11.826847
18:36:32	08/12/10	-77.363278	-11.826848
18:36:34	08/12/10	-77.36352	-11.826915
18:36:36	08/12/10	-77.363733	-11.826957
18:36:38	08/12/10	-77.363942	-11.82704
18:36:40	08/12/10	-77.364103	-11.827123
18:36:42	08/12/10	-77.364308	-11.827178
18:36:44	08/12/10	-77.364528	-11.827217
18:36:46	08/12/10	-77.364752	-11.827243
18:36:48	08/12/10	-77.36496	-11.827267
18:36:50	08/12/10	-77.365172	-11.827312
18:36:52	08/12/10	-77.365305	-11.827297
18:36:56	08/12/10	-77.365647	-11.827452
18:36:57	08/12/10	-77.365658	-11.827465
18:36:58	08/12/10	-77.365487	-11.82741
18:36:59	08/12/10	-77.36544	-11.82739
18:37:00	08/12/10	-77.365428	-11.827385
18:37:01	08/12/10	-77.365387	-11.827367
18:37:02	08/12/10	-77.365388	-11.827368
18:37:29	08/12/10	-77.365645	-11.827503
18:37:30	08/12/10	-77.365647	-11.82739
18:37:31	08/12/10	-77.365633	-11.827372
18:37:32	08/12/10	-77.365623	-11.82737
18:37:33	08/12/10	-77.36563	-11.827373
18:37:37	08/12/10	-77.365655	-11.827363
18:37:38	08/12/10	-77.36566	-11.827365
18:37:39	08/12/10	-77.36566	-11.827362
18:38:13	08/12/10	-77.365535	-11.827375
18:38:14	08/12/10	-77.365755	-11.827398
18:38:15	08/12/10	-77.365812	-11.82743
18:38:16	08/12/10	-77.365815	-11.827423
18:38:17	08/12/10	-77.365813	-11.827413
18:38:18	08/12/10	-77.365803	-11.827412
18:38:19	08/12/10	-77.365808	-11.827408
18:38:20	08/12/10	-77.365807	-11.827408
18:38:21	08/12/10	-77.365808	-11.82741
18:38:22	08/12/10	-77.365803	-11.827408
18:38:23	08/12/10	-77.365805	-11.827408
18:38:24	08/12/10	-77.365808	-11.827405
18:38:25	08/12/10	-77.365805	-11.827398
18:39:01	08/12/10	-77.365782	-11.827233
18:39:02	08/12/10	-77.36572	-11.827463
18:39:03	08/12/10	-77.365732	-11.827512
18:39:04	08/12/10	-77.365708	-11.827528
18:39:05	08/12/10	-77.36567	-11.82757
18:39:06	08/12/10	-77.365672	-11.827567
18:39:07	08/12/10	-77.365678	-11.827557
18:39:08	08/12/10	-77.365683	-11.827552
18:39:09	08/12/10	-77.365707	-11.827557
18:39:10	08/12/10	-77.365725	-11.827562
18:39:11	08/12/10	-77.365733	-11.827562
18:39:12	08/12/10	-77.365765	-11.827562
18:39:13	08/12/10	-77.365773	-11.82756
18:39:14	08/12/10	-77.365785	-11.827555
18:39:15	08/12/10	-77.36579	-11.82755
18:39:16	08/12/10	-77.365793	-11.827545
18:39:42	08/12/10	-77.365738	-11.827663
18:39:43	08/12/10	-77.36576	-11.827643
18:39:44	08/12/10	-77.365772	-11.82763
18:39:45	08/12/10	-77.365757	-11.82763
18:39:46	08/12/10	-77.365773	-11.827627
18:39:47	08/12/10	-77.365775	-11.82764
18:39:48	08/12/10	-77.365753	-11.827627
18:39:49	08/12/10	-77.365747	-11.827635
18:39:50	08/12/10	-77.365742	-11.827642
18:39:51	08/12/10	-77.365752	-11.82766
18:39:52	08/12/10	-77.365782	-11.827693
18:39:53	08/12/10	-77.365817	-11.827743
18:39:54	08/12/10	-77.36586	-11.827795
18:39:55	08/12/10	-77.365923	-11.827837
18:39:56	08/12/10	-77.36602	-11.827855
18:39:57	08/12/10	-77.366122	-11.82786
18:39:58	08/12/10	-77.366212	-11.827878
18:39:59	08/12/10	-77.366285	-11.827912
18:40:00	08/12/10	-77.366358	-11.827943
18:40:01	08/12/10	-77.366435	-11.827973
18:40:06	08/12/10	-77.36674	-11.828057
18:40:07	08/12/10	-77.366647	-11.828018
18:40:08	08/12/10	-77.366648	-11.828015
18:40:09	08/12/10	-77.366613	-11.828017
18:40:10	08/12/10	-77.366598	-11.828023
18:40:11	08/12/10	-77.3666	-11.828028
18:40:37	08/12/10	-77.366882	-11.827952
18:40:38	08/12/10	-77.36679	-11.827903
18:40:39	08/12/10	-77.366757	-11.82789
18:40:40	08/12/10	-77.366757	-11.827875
18:40:41	08/12/10	-77.366757	-11.827872
18:40:42	08/12/10	-77.366742	-11.827875
18:40:43	08/12/10	-77.366732	-11.827887
18:40:44	08/12/10	-77.366733	-11.827887
18:40:45	08/12/10	-77.366742	-11.827875
18:40:46	08/12/10	-77.366748	-11.827873
18:40:47	08/12/10	-77.36675	-11.827878
18:40:48	08/12/10	-77.36675	-11.82788
18:40:49	08/12/10	-77.366757	-11.827882
18:40:50	08/12/10	-77.366762	-11.827882
18:40:51	08/12/10	-77.36677	-11.827878
18:40:52	08/12/10	-77.366773	-11.827875
18:40:53	08/12/10	-77.366777	-11.827873
18:40:54	08/12/10	-77.36678	-11.827873
18:40:55	08/12/10	-77.366785	-11.827875
18:40:56	08/12/10	-77.36679	-11.827872
18:40:57	08/12/10	-77.366793	-11.827868
18:40:58	08/12/10	-77.366797	-11.827863
18:40:59	08/12/10	-77.3668	-11.827862
18:41:00	08/12/10	-77.366805	-11.827858
18:41:01	08/12/10	-77.366813	-11.827865
18:41:02	08/12/10	-77.366822	-11.827872
18:41:31	08/12/10	-77.366828	-11.827685
18:41:32	08/12/10	-77.366918	-11.827752
18:41:33	08/12/10	-77.366938	-11.827747
18:41:34	08/12/10	-77.366952	-11.827765
18:41:35	08/12/10	-77.366958	-11.827765
18:41:36	08/12/10	-77.366962	-11.827758
18:41:37	08/12/10	-77.366965	-11.827752
18:41:38	08/12/10	-77.36698	-11.82776
18:42:12	08/12/10	-77.367103	-11.827717
18:42:13	08/12/10	-77.367137	-11.827737
18:42:14	08/12/10	-77.367108	-11.82771
18:42:15	08/12/10	-77.367115	-11.8277
18:42:16	08/12/10	-77.36714	-11.827688
18:42:17	08/12/10	-77.36717	-11.827685
18:42:18	08/12/10	-77.36718	-11.827683
18:42:19	08/12/10	-77.367178	-11.827682
18:42:20	08/12/10	-77.367175	-11.82767
18:42:41	08/12/10	-77.36736	-11.827655
18:42:42	08/12/10	-77.367262	-11.827592
18:42:43	08/12/10	-77.36725	-11.827573
18:42:44	08/12/10	-77.367248	-11.827565
18:42:45	08/12/10	-77.367287	-11.827543
18:42:46	08/12/10	-77.36728	-11.827542
18:42:47	08/12/10	-77.367278	-11.827535
18:42:48	08/12/10	-77.367282	-11.827532
18:42:49	08/12/10	-77.36728	-11.827528
18:42:50	08/12/10	-77.367282	-11.827522
18:42:51	08/12/10	-77.36728	-11.827515
18:42:52	08/12/10	-77.367283	-11.827515
18:42:53	08/12/10	-77.367283	-11.827515
18:42:54	08/12/10	-77.367292	-11.827513
18:42:55	08/12/10	-77.36729	-11.82751
18:43:23	08/12/10	-77.367133	-11.827645
18:43:24	08/12/10	-77.367178	-11.827632
18:43:25	08/12/10	-77.367247	-11.827667
18:43:26	08/12/10	-77.367305	-11.827683
18:43:27	08/12/10	-77.36731	-11.827685
18:43:28	08/12/10	-77.367288	-11.827673
18:43:29	08/12/10	-77.367255	-11.827662
18:43:30	08/12/10	-77.367247	-11.827677
18:43:31	08/12/10	-77.367253	-11.82769
18:43:32	08/12/10	-77.367263	-11.827707
18:43:33	08/12/10	-77.367277	-11.827738
18:43:34	08/12/10	-77.367297	-11.827788
18:43:35	08/12/10	-77.367325	-11.827843
18:43:36	08/12/10	-77.367353	-11.827905
18:43:37	08/12/10	-77.367388	-11.827968
18:43:38	08/12/10	-77.367443	-11.828027
18:43:39	08/12/10	-77.367512	-11.828078
18:43:40	08/12/10	-77.36759	-11.828128
18:43:41	08/12/10	-77.36767	-11.828178
18:43:42	08/12/10	-77.367742	-11.828237
18:43:44	08/12/10	-77.367918	-11.828433
18:43:47	08/12/10	-77.368032	-11.828562
18:43:49	08/12/10	-77.368273	-11.828657
18:43:51	08/12/10	-77.368425	-11.828772
18:43:53	08/12/10	-77.368657	-11.828773
18:43:55	08/12/10	-77.368907	-11.82873
18:43:57	08/12/10	-77.369158	-11.828658
18:43:59	08/12/10	-77.36943	-11.828563
18:44:01	08/12/10	-77.369653	-11.828478
18:44:03	08/12/10	-77.369865	-11.828358
18:44:05	08/12/10	-77.370112	-11.828255
18:44:07	08/12/10	-77.370352	-11.828132
18:44:09	08/12/10	-77.37063	-11.827982
18:44:11	08/12/10	-77.370895	-11.827872
18:44:13	08/12/10	-77.371023	-11.827795
18:44:15	08/12/10	-77.371307	-11.827787
18:44:17	08/12/10	-77.371563	-11.827782
18:44:18	08/12/10	-77.371738	-11.827845
18:44:21	08/12/10	-77.371855	-11.827805
18:44:22	08/12/10	-77.37168	-11.827888
18:44:23	08/12/10	-77.371633	-11.82792
18:44:24	08/12/10	-77.371627	-11.827937
18:44:25	08/12/10	-77.371642	-11.827938
18:44:57	08/12/10	-77.37187	-11.828198
18:44:58	08/12/10	-77.371828	-11.828198
18:44:59	08/12/10	-77.37182	-11.828192
18:45:00	08/12/10	-77.371812	-11.828195
18:45:01	08/12/10	-77.371807	-11.828193
18:45:02	08/12/10	-77.371802	-11.828197
18:45:03	08/12/10	-77.371793	-11.828193
18:45:04	08/12/10	-77.371795	-11.828193
18:45:07	08/12/10	-77.371837	-11.828202
18:45:08	08/12/10	-77.37183	-11.828215
18:45:09	08/12/10	-77.371825	-11.82824
18:45:41	08/12/10	-77.372168	-11.828347
18:45:42	08/12/10	-77.371923	-11.828293
18:45:43	08/12/10	-77.371933	-11.828292
18:45:44	08/12/10	-77.37195	-11.828265
18:45:45	08/12/10	-77.371957	-11.828253
18:45:46	08/12/10	-77.371958	-11.828242
18:45:47	08/12/10	-77.371967	-11.828242
18:45:48	08/12/10	-77.371965	-11.828243
18:45:49	08/12/10	-77.371962	-11.828242
18:45:50	08/12/10	-77.371957	-11.828237
18:46:23	08/12/10	-77.372102	-11.827907
18:46:26	08/12/10	-77.372113	-11.827947
18:46:27	08/12/10	-77.372112	-11.82798
18:46:28	08/12/10	-77.372097	-11.82801
18:46:29	08/12/10	-77.372098	-11.82801
18:47:12	08/12/10	-77.37237	-11.827828
18:47:13	08/12/10	-77.372375	-11.827807
18:47:14	08/12/10	-77.372385	-11.827805
18:47:15	08/12/10	-77.372408	-11.82781
18:47:16	08/12/10	-77.372405	-11.827808
18:47:17	08/12/10	-77.372407	-11.827803
18:47:18	08/12/10	-77.3724	-11.827808
18:47:19	08/12/10	-77.372397	-11.827808
18:47:20	08/12/10	-77.372397	-11.827815
18:47:21	08/12/10	-77.372402	-11.82782
18:47:22	08/12/10	-77.372427	-11.827837
18:47:23	08/12/10	-77.372438	-11.827847
18:47:24	08/12/10	-77.37244	-11.827853
18:47:25	08/12/10	-77.372457	-11.82786
18:47:26	08/12/10	-77.372455	-11.827862
18:47:27	08/12/10	-77.372447	-11.827858
18:47:28	08/12/10	-77.372433	-11.827853
18:47:29	08/12/10	-77.372432	-11.82785
18:47:30	08/12/10	-77.37244	-11.82785
18:47:31	08/12/10	-77.372447	-11.827865
18:47:32	08/12/10	-77.372457	-11.827898
18:47:33	08/12/10	-77.372487	-11.827945
18:47:34	08/12/10	-77.372523	-11.828
18:47:35	08/12/10	-77.372557	-11.82806
18:47:36	08/12/10	-77.37259	-11.828122
18:47:37	08/12/10	-77.372633	-11.82819
18:47:38	08/12/10	-77.372682	-11.82826
18:47:39	08/12/10	-77.37272	-11.828337
18:47:40	08/12/10	-77.372747	-11.828418
18:47:41	08/12/10	-77.37277	-11.828502
18:47:42	08/12/10	-77.372802	-11.828587
18:47:44	08/12/10	-77.373015	-11.828697
18:47:47	08/12/10	-77.37314	-11.828852
18:47:49	08/12/10	-77.373388	-11.829032
18:47:51	08/12/10	-77.37362	-11.829142
18:47:53	08/12/10	-77.373785	-11.829257
18:47:55	08/12/10	-77.37403	-11.829367
18:47:57	08/12/10	-77.374222	-11.829445
18:47:59	08/12/10	-77.374472	-11.829472
18:48:01	08/12/10	-77.374678	-11.82954
18:48:03	08/12/10	-77.374937	-11.829593
18:48:05	08/12/10	-77.375185	-11.82961
18:48:07	08/12/10	-77.375397	-11.829635
18:48:09	08/12/10	-77.375615	-11.829635
18:48:11	08/12/10	-77.375822	-11.829638
18:48:13	08/12/10	-77.375942	-11.82969
18:48:15	08/12/10	-77.376122	-11.829745
18:48:17	08/12/10	-77.376267	-11.829847
18:48:19	08/12/10	-77.37636	-11.829948
18:48:21	08/12/10	-77.376433	-11.830113
18:48:23	08/12/10	-77.376515	-11.83027
18:48:25	08/12/10	-77.376637	-11.830348
18:48:29	08/12/10	-77.376775	-11.830545
18:48:30	08/12/10	-77.376747	-11.830435
18:48:31	08/12/10	-77.376617	-11.830428
18:48:32	08/12/10	-77.37662	-11.830415
18:49:01	08/12/10	-77.378183	-11.830207
18:49:02	08/12/10	-77.377117	-11.830323
18:49:03	08/12/10	-77.376802	-11.830405
18:49:04	08/12/10	-77.376805	-11.830422
18:49:05	08/12/10	-77.376795	-11.830448
18:49:06	08/12/10	-77.376795	-11.830457
18:49:07	08/12/10	-77.376805	-11.830457
18:49:08	08/12/10	-77.376802	-11.830458
18:49:09	08/12/10	-77.376802	-11.830462
18:49:10	08/12/10	-77.376798	-11.830463
18:49:11	08/12/10	-77.376797	-11.830465
18:49:12	08/12/10	-77.376802	-11.83046
18:49:41	08/12/10	-77.37695	-11.830685
18:49:42	08/12/10	-77.376928	-11.830663
18:49:43	08/12/10	-77.376922	-11.830615
18:49:44	08/12/10	-77.376927	-11.83061
18:49:45	08/12/10	-77.376927	-11.830605
18:49:46	08/12/10	-77.376962	-11.830608
18:49:47	08/12/10	-77.376955	-11.830607
18:49:48	08/12/10	-77.376953	-11.830603
18:49:49	08/12/10	-77.376958	-11.830602
18:49:50	08/12/10	-77.376957	-11.830602
18:49:51	08/12/10	-77.376953	-11.830598
18:49:52	08/12/10	-77.376955	-11.830597
18:49:53	08/12/10	-77.376957	-11.830598
18:50:25	08/12/10	-77.376997	-11.830555
18:50:26	08/12/10	-77.376988	-11.830685
18:50:27	08/12/10	-77.376995	-11.830782
18:50:28	08/12/10	-77.376995	-11.830777
18:50:29	08/12/10	-77.376995	-11.830775
18:50:30	08/12/10	-77.376997	-11.830775
18:50:31	08/12/10	-77.376998	-11.830775
18:50:32	08/12/10	-77.376992	-11.830772
18:50:33	08/12/10	-77.376978	-11.830762
18:50:59	08/12/10	-77.376918	-11.830773
18:51:00	08/12/10	-77.377123	-11.830792
18:51:01	08/12/10	-77.377185	-11.830797
18:51:02	08/12/10	-77.377188	-11.830793
18:51:03	08/12/10	-77.377213	-11.830812
18:51:04	08/12/10	-77.377218	-11.830815
18:51:05	08/12/10	-77.37724	-11.830813
18:51:06	08/12/10	-77.377252	-11.83081
18:51:30	08/12/10	-77.3778	-11.830658
18:51:31	08/12/10	-77.377547	-11.83074
18:51:32	08/12/10	-77.377588	-11.830765
18:51:33	08/12/10	-77.377602	-11.830765
18:51:34	08/12/10	-77.377595	-11.830767
18:51:35	08/12/10	-77.377595	-11.830777
18:51:36	08/12/10	-77.377597	-11.830785
18:51:37	08/12/10	-77.377593	-11.83079
18:51:38	08/12/10	-77.377595	-11.830788
18:51:39	08/12/10	-77.3776	-11.830787
18:51:40	08/12/10	-77.377603	-11.830787
18:51:41	08/12/10	-77.377612	-11.830785
18:51:42	08/12/10	-77.377617	-11.830787
18:52:22	08/12/10	-77.377302	-11.831785
18:52:23	08/12/10	-77.377428	-11.831392
18:52:24	08/12/10	-77.377578	-11.83107
18:52:27	08/12/10	-77.377603	-11.83111
18:52:28	08/12/10	-77.377632	-11.831112
18:52:29	08/12/10	-77.37765	-11.831133
18:52:30	08/12/10	-77.37767	-11.83119
18:52:31	08/12/10	-77.377673	-11.831263
18:52:32	08/12/10	-77.377677	-11.831335
18:52:33	08/12/10	-77.377678	-11.831405
18:52:34	08/12/10	-77.377685	-11.83148
18:52:35	08/12/10	-77.377702	-11.831555
18:52:36	08/12/10	-77.377725	-11.83163
18:52:37	08/12/10	-77.377755	-11.831702
18:52:38	08/12/10	-77.377808	-11.831762
18:52:39	08/12/10	-77.37788	-11.831812
18:52:40	08/12/10	-77.377947	-11.831858
18:52:41	08/12/10	-77.377998	-11.831915
18:52:42	08/12/10	-77.378047	-11.831972
18:52:44	08/12/10	-77.378195	-11.832143
18:52:47	08/12/10	-77.378285	-11.832255
18:52:55	08/12/10	-77.378403	-11.832383
18:52:56	08/12/10	-77.37838	-11.83234
18:52:57	08/12/10	-77.378368	-11.832318
18:52:58	08/12/10	-77.378357	-11.832305
18:53:27	08/12/10	-77.378363	-11.832373
18:53:28	08/12/10	-77.378368	-11.832405
18:53:29	08/12/10	-77.378383	-11.832412
18:53:30	08/12/10	-77.378378	-11.832415
18:53:31	08/12/10	-77.378378	-11.832423
18:53:32	08/12/10	-77.37838	-11.83242
18:53:33	08/12/10	-77.378378	-11.832417
18:53:34	08/12/10	-77.378385	-11.832415
18:53:35	08/12/10	-77.378387	-11.832413
18:53:57	08/12/10	-77.378428	-11.832597
18:53:58	08/12/10	-77.378315	-11.832507
18:53:59	08/12/10	-77.378225	-11.832492
18:54:00	08/12/10	-77.37847	-11.832523
18:54:01	08/12/10	-77.378498	-11.832528
18:54:02	08/12/10	-77.378517	-11.832527
18:54:36	08/12/10	-77.378943	-11.832252
18:54:37	08/12/10	-77.37893	-11.83217
18:54:38	08/12/10	-77.379008	-11.83194
18:54:39	08/12/10	-77.378633	-11.832568
18:54:40	08/12/10	-77.3786	-11.832583
18:54:41	08/12/10	-77.378548	-11.832603
18:54:42	08/12/10	-77.378523	-11.832612
18:54:43	08/12/10	-77.378532	-11.832613
18:54:44	08/12/10	-77.378515	-11.832598
18:54:45	08/12/10	-77.378527	-11.832577
18:54:46	08/12/10	-77.378535	-11.832568
18:54:47	08/12/10	-77.378553	-11.832547
18:54:48	08/12/10	-77.378545	-11.832538
18:55:02	08/12/10	-77.378433	-11.832525
18:55:05	08/12/10	-77.37854	-11.832552
18:55:06	08/12/10	-77.378543	-11.832555
18:55:07	08/12/10	-77.378575	-11.832572
18:55:08	08/12/10	-77.378567	-11.832575
18:55:09	08/12/10	-77.37857	-11.832575
18:55:10	08/12/10	-77.378573	-11.83257
18:55:28	08/12/10	-77.378542	-11.832468
18:55:29	08/12/10	-77.378603	-11.832562
18:55:30	08/12/10	-77.378615	-11.832587
18:55:31	08/12/10	-77.378615	-11.83259
18:55:32	08/12/10	-77.378608	-11.832597
18:55:33	08/12/10	-77.37861	-11.83261
18:55:34	08/12/10	-77.378608	-11.832622
18:55:35	08/12/10	-77.37861	-11.832633
18:55:36	08/12/10	-77.378617	-11.832647
18:55:37	08/12/10	-77.378622	-11.832647
18:55:38	08/12/10	-77.378623	-11.832647
18:56:11	08/12/10	-77.37838	-11.832625
18:56:12	08/12/10	-77.378578	-11.832665
18:56:13	08/12/10	-77.378632	-11.832698
18:56:14	08/12/10	-77.378678	-11.832708
18:56:15	08/12/10	-77.378698	-11.832702
18:56:16	08/12/10	-77.378737	-11.8327
18:56:17	08/12/10	-77.378753	-11.832692
18:56:18	08/12/10	-77.378747	-11.832695
18:56:19	08/12/10	-77.378753	-11.832708
18:56:20	08/12/10	-77.378768	-11.83271
18:56:21	08/12/10	-77.378777	-11.832718
18:56:22	08/12/10	-77.378785	-11.832728
18:56:23	08/12/10	-77.378787	-11.832785
18:56:24	08/12/10	-77.378783	-11.83285
18:56:25	08/12/10	-77.378777	-11.83292
18:56:26	08/12/10	-77.378772	-11.83299
18:56:27	08/12/10	-77.378778	-11.833063
18:56:28	08/12/10	-77.378788	-11.83314
18:56:29	08/12/10	-77.378807	-11.833215
18:56:30	08/12/10	-77.378835	-11.833293
18:56:31	08/12/10	-77.378862	-11.833375
18:56:32	08/12/10	-77.378888	-11.833457
18:56:33	08/12/10	-77.378925	-11.833537
18:56:34	08/12/10	-77.37897	-11.833617
18:56:36	08/12/10	-77.379113	-11.833853
18:56:39	08/12/10	-77.379222	-11.834007
18:56:41	08/12/10	-77.379362	-11.834138
18:56:43	08/12/10	-77.3795	-11.834267
18:56:45	08/12/10	-77.379637	-11.834393
18:56:47	08/12/10	-77.379765	-11.834507
18:56:49	08/12/10	-77.379888	-11.834633
18:56:51	08/12/10	-77.380007	-11.834765
18:56:53	08/12/10	-77.380185	-11.834865
18:56:55	08/12/10	-77.380323	-11.835007
18:56:57	08/12/10	-77.380515	-11.835178
18:56:59	08/12/10	-77.380617	-11.835292
18:57:01	08/12/10	-77.380652	-11.835438
18:57:03	08/12/10	-77.3807	-11.835548
18:57:05	08/12/10	-77.380765	-11.835683
18:57:07	08/12/10	-77.380823	-11.835795
18:57:12	08/12/10	-77.380853	-11.835872
18:57:13	08/12/10	-77.380808	-11.835817
18:57:14	08/12/10	-77.380797	-11.835828
18:57:15	08/12/10	-77.380798	-11.835813
18:57:16	08/12/10	-77.380802	-11.83581
18:57:47	08/12/10	-77.380838	-11.836038
18:57:48	08/12/10	-77.380805	-11.836072
18:57:49	08/12/10	-77.38076	-11.836067
18:57:50	08/12/10	-77.380778	-11.836063
18:57:51	08/12/10	-77.380793	-11.83606
18:58:13	08/12/10	-77.381387	-11.836208
18:58:14	08/12/10	-77.381025	-11.836102
18:58:15	08/12/10	-77.380997	-11.836127
18:58:16	08/12/10	-77.380987	-11.83616
18:58:17	08/12/10	-77.38098	-11.83617
18:58:18	08/12/10	-77.380987	-11.836168
18:58:19	08/12/10	-77.380985	-11.836167
18:58:20	08/12/10	-77.380988	-11.836163
18:58:21	08/12/10	-77.380978	-11.836158
18:58:22	08/12/10	-77.380982	-11.836158
18:59:15	08/12/10	-77.381073	-11.83629
18:59:16	08/12/10	-77.380995	-11.836272
18:59:17	08/12/10	-77.380982	-11.836267
18:59:18	08/12/10	-77.381	-11.83626
18:59:19	08/12/10	-77.380997	-11.836258
18:59:20	08/12/10	-77.380993	-11.836265
18:59:21	08/12/10	-77.380995	-11.836263
18:59:22	08/12/10	-77.380995	-11.836257
18:59:23	08/12/10	-77.381013	-11.836253
18:59:24	08/12/10	-77.381037	-11.836252
18:59:25	08/12/10	-77.381045	-11.836257
18:59:26	08/12/10	-77.381048	-11.836257
18:59:27	08/12/10	-77.381052	-11.836255
18:59:28	08/12/10	-77.381048	-11.836248
18:59:29	08/12/10	-77.38105	-11.836248
18:59:30	08/12/10	-77.381052	-11.836248
18:59:31	08/12/10	-77.381052	-11.836248
18:59:32	08/12/10	-77.381052	-11.836247
18:59:33	08/12/10	-77.381053	-11.836245
18:59:34	08/12/10	-77.381055	-11.836243
18:59:35	08/12/10	-77.381055	-11.836242
18:59:36	08/12/10	-77.381053	-11.83624
18:59:37	08/12/10	-77.381052	-11.836238
18:59:38	08/12/10	-77.38105	-11.836237
18:59:39	08/12/10	-77.381052	-11.836233
18:59:40	08/12/10	-77.381055	-11.836225
19:00:07	08/12/10	-77.38123	-11.836265
19:00:08	08/12/10	-77.381242	-11.836237
19:00:09	08/12/10	-77.381225	-11.83622
19:00:10	08/12/10	-77.3812	-11.83622
19:00:11	08/12/10	-77.3812	-11.836222
19:00:12	08/12/10	-77.381208	-11.836228
19:00:13	08/12/10	-77.381207	-11.836228
19:00:14	08/12/10	-77.38121	-11.836233
19:00:15	08/12/10	-77.381212	-11.83623
19:00:16	08/12/10	-77.381212	-11.83623
19:00:17	08/12/10	-77.38121	-11.836233
19:00:18	08/12/10	-77.381208	-11.836237
19:00:19	08/12/10	-77.381207	-11.836233
19:00:20	08/12/10	-77.38121	-11.83623
19:00:21	08/12/10	-77.381215	-11.836225
19:00:22	08/12/10	-77.381217	-11.83622
19:00:23	08/12/10	-77.381212	-11.836213
19:00:24	08/12/10	-77.381203	-11.836213
19:00:25	08/12/10	-77.381193	-11.836207
19:00:26	08/12/10	-77.381182	-11.836203
19:00:27	08/12/10	-77.381178	-11.836198
19:00:28	08/12/10	-77.381175	-11.836192
19:00:29	08/12/10	-77.381183	-11.836195
19:00:30	08/12/10	-77.38119	-11.8362
19:00:31	08/12/10	-77.381192	-11.836197
19:00:32	08/12/10	-77.381187	-11.836195
19:00:33	08/12/10	-77.381182	-11.836197
19:00:34	08/12/10	-77.381183	-11.836202
19:00:35	08/12/10	-77.381183	-11.836205
19:00:36	08/12/10	-77.381185	-11.836203
19:00:37	08/12/10	-77.381183	-11.836202
19:00:38	08/12/10	-77.381188	-11.8362
19:00:39	08/12/10	-77.3812	-11.836205
19:00:40	08/12/10	-77.381203	-11.836208
19:00:41	08/12/10	-77.381212	-11.836213
19:00:42	08/12/10	-77.381217	-11.836212
19:00:43	08/12/10	-77.381228	-11.836207
19:00:44	08/12/10	-77.381237	-11.8362
19:00:45	08/12/10	-77.38124	-11.836195
19:00:46	08/12/10	-77.381247	-11.83619
19:00:47	08/12/10	-77.38125	-11.836188
19:00:48	08/12/10	-77.381265	-11.836192
19:00:49	08/12/10	-77.381265	-11.836198
19:00:50	08/12/10	-77.381255	-11.8362
19:00:51	08/12/10	-77.381253	-11.836202
19:00:52	08/12/10	-77.381255	-11.8362
19:00:53	08/12/10	-77.381257	-11.836195
19:00:54	08/12/10	-77.381258	-11.83619
19:00:55	08/12/10	-77.381268	-11.836182
19:00:56	08/12/10	-77.38127	-11.836175
19:00:57	08/12/10	-77.381278	-11.836178
19:00:58	08/12/10	-77.38129	-11.836173
19:00:59	08/12/10	-77.381297	-11.836173
19:01:00	08/12/10	-77.381303	-11.836172
19:01:01	08/12/10	-77.3813	-11.83617
19:01:02	08/12/10	-77.381298	-11.836172
19:01:03	08/12/10	-77.38131	-11.836177
19:01:04	08/12/10	-77.381312	-11.836183
19:01:05	08/12/10	-77.381317	-11.836182
19:01:06	08/12/10	-77.381328	-11.83618
19:01:07	08/12/10	-77.381317	-11.836178
19:01:08	08/12/10	-77.381322	-11.83619
19:01:09	08/12/10	-77.38133	-11.836215
19:01:10	08/12/10	-77.381355	-11.83626
19:01:11	08/12/10	-77.381402	-11.836317
19:01:12	08/12/10	-77.381468	-11.83637
19:01:13	08/12/10	-77.38154	-11.836423
19:01:14	08/12/10	-77.38161	-11.836475
19:01:15	08/12/10	-77.38168	-11.836525
19:01:16	08/12/10	-77.381758	-11.836568
19:01:17	08/12/10	-77.381843	-11.836605
19:01:18	08/12/10	-77.381927	-11.836642
19:01:19	08/12/10	-77.382008	-11.83668
19:01:20	08/12/10	-77.382095	-11.836715
19:01:21	08/12/10	-77.382187	-11.83674
19:01:22	08/12/10	-77.382283	-11.836753
19:01:23	08/12/10	-77.382387	-11.836762
19:01:24	08/12/10	-77.38249	-11.83676
19:01:25	08/12/10	-77.3826	-11.83675
19:01:26	08/12/10	-77.382713	-11.83673
19:01:27	08/12/10	-77.382832	-11.836707
19:01:28	08/12/10	-77.382948	-11.83669
19:01:30	08/12/10	-77.38328	-11.836807
19:01:33	08/12/10	-77.383418	-11.836805
19:01:37	08/12/10	-77.383493	-11.836877
19:01:38	08/12/10	-77.383403	-11.836888
19:01:39	08/12/10	-77.383398	-11.836888
19:01:40	08/12/10	-77.383382	-11.836887
19:01:41	08/12/10	-77.383358	-11.836888
19:01:42	08/12/10	-77.383352	-11.836888
19:01:43	08/12/10	-77.383352	-11.836885
19:01:44	08/12/10	-77.383345	-11.836882
19:01:45	08/12/10	-77.383335	-11.83688
19:02:09	08/12/10	-77.383525	-11.836847
19:02:10	08/12/10	-77.383445	-11.8368
19:02:11	08/12/10	-77.383353	-11.836783
19:02:12	08/12/10	-77.383353	-11.836767
19:02:13	08/12/10	-77.383358	-11.836762
19:02:14	08/12/10	-77.38336	-11.836765
19:02:15	08/12/10	-77.383365	-11.836772
19:02:16	08/12/10	-77.383368	-11.836775
19:02:17	08/12/10	-77.383373	-11.836775
19:02:18	08/12/10	-77.383373	-11.836773
19:02:19	08/12/10	-77.383375	-11.836773
19:02:20	08/12/10	-77.383378	-11.83677
19:02:21	08/12/10	-77.383375	-11.836767
19:02:22	08/12/10	-77.383377	-11.836767
19:02:23	08/12/10	-77.38338	-11.836768
19:02:24	08/12/10	-77.38338	-11.83677
19:02:25	08/12/10	-77.383382	-11.836767
19:02:26	08/12/10	-77.383385	-11.836765
19:02:27	08/12/10	-77.383385	-11.836765
19:02:28	08/12/10	-77.383385	-11.836763
19:02:29	08/12/10	-77.383388	-11.836758
19:02:30	08/12/10	-77.383387	-11.836757
19:02:31	08/12/10	-77.383405	-11.83677
19:02:32	08/12/10	-77.383417	-11.8368
19:02:33	08/12/10	-77.383453	-11.836845
19:02:34	08/12/10	-77.383505	-11.836898
19:02:35	08/12/10	-77.383555	-11.836953
19:02:36	08/12/10	-77.383607	-11.837012
19:02:37	08/12/10	-77.383667	-11.837073
19:02:38	08/12/10	-77.383718	-11.837138
19:02:39	08/12/10	-77.383762	-11.837207
19:02:40	08/12/10	-77.383813	-11.837272
19:02:41	08/12/10	-77.383897	-11.837315
19:02:42	08/12/10	-77.384015	-11.837333
19:02:43	08/12/10	-77.384135	-11.837307
19:02:44	08/12/10	-77.384242	-11.837288
19:02:47	08/12/10	-77.38457	-11.83724
19:02:49	08/12/10	-77.384788	-11.83721
19:02:51	08/12/10	-77.38501	-11.837155
19:02:53	08/12/10	-77.385225	-11.83713
19:02:55	08/12/10	-77.385453	-11.837052
19:02:57	08/12/10	-77.385658	-11.837003
19:03:01	08/12/10	-77.386005	-11.837007
19:03:02	08/12/10	-77.385857	-11.837143
19:03:03	08/12/10	-77.385717	-11.837172
19:03:04	08/12/10	-77.385712	-11.837175
19:03:05	08/12/10	-77.385697	-11.837195
19:03:06	08/12/10	-77.385697	-11.837195
19:03:07	08/12/10	-77.385692	-11.837192
19:03:08	08/12/10	-77.38569	-11.837197
19:03:44	08/12/10	-77.385825	-11.837287
19:03:45	08/12/10	-77.385852	-11.837317
19:03:46	08/12/10	-77.385735	-11.83732
19:03:47	08/12/10	-77.385747	-11.837322
19:03:48	08/12/10	-77.38575	-11.837312
19:03:49	08/12/10	-77.385757	-11.837313
19:03:50	08/12/10	-77.38576	-11.837308
19:03:51	08/12/10	-77.385767	-11.837303
19:03:52	08/12/10	-77.385775	-11.837307
19:03:53	08/12/10	-77.385785	-11.837308
19:03:54	08/12/10	-77.385788	-11.837308
19:03:55	08/12/10	-77.385792	-11.837302
19:03:56	08/12/10	-77.385797	-11.8373
19:03:57	08/12/10	-77.385798	-11.837298
19:04:16	08/12/10	-77.385813	-11.837388
19:04:17	08/12/10	-77.385842	-11.83744
19:04:19	08/12/10	-77.385848	-11.837487
19:04:20	08/12/10	-77.385858	-11.837493
19:04:21	08/12/10	-77.385862	-11.83751
19:04:22	08/12/10	-77.385888	-11.837538
19:04:23	08/12/10	-77.385947	-11.837583
19:04:24	08/12/10	-77.385995	-11.837635
19:04:25	08/12/10	-77.386035	-11.837688
19:04:26	08/12/10	-77.386078	-11.837742
19:04:27	08/12/10	-77.386148	-11.837785
19:04:28	08/12/10	-77.386242	-11.837822
19:04:29	08/12/10	-77.386337	-11.83785
19:04:30	08/12/10	-77.38643	-11.837877
19:04:31	08/12/10	-77.386522	-11.837892
19:04:32	08/12/10	-77.386615	-11.837902
19:04:34	08/12/10	-77.386897	-11.837915
19:04:37	08/12/10	-77.38715	-11.83797
19:04:39	08/12/10	-77.387343	-11.837988
19:04:43	08/12/10	-77.387625	-11.838013
19:04:44	08/12/10	-77.387617	-11.837983
19:04:45	08/12/10	-77.38746	-11.837927
19:04:46	08/12/10	-77.387438	-11.837917
19:04:47	08/12/10	-77.387435	-11.837908
19:04:48	08/12/10	-77.387425	-11.837895
19:04:49	08/12/10	-77.38741	-11.83789
19:04:50	08/12/10	-77.387397	-11.837883
19:04:51	08/12/10	-77.387362	-11.837873
19:05:19	08/12/10	-77.387518	-11.837672
19:05:20	08/12/10	-77.387588	-11.83771
19:05:21	08/12/10	-77.38757	-11.837755
19:05:22	08/12/10	-77.387548	-11.837743
19:05:23	08/12/10	-77.387535	-11.837745
19:05:24	08/12/10	-77.387543	-11.837742
19:05:25	08/12/10	-77.387553	-11.837743
19:05:26	08/12/10	-77.387545	-11.83774
19:05:27	08/12/10	-77.387562	-11.837747
19:05:28	08/12/10	-77.387567	-11.837745
19:05:29	08/12/10	-77.387567	-11.837743
19:05:30	08/12/10	-77.387568	-11.83774
19:05:53	08/12/10	-77.38744	-11.837875
19:05:54	08/12/10	-77.387412	-11.837838
19:05:55	08/12/10	-77.387395	-11.837838
19:05:56	08/12/10	-77.3874	-11.837842
19:05:57	08/12/10	-77.3874	-11.837828
19:05:58	08/12/10	-77.387407	-11.837817
19:06:18	08/12/10	-77.387432	-11.837817
19:06:19	08/12/10	-77.387437	-11.837883
19:06:20	08/12/10	-77.387463	-11.837813
19:06:21	08/12/10	-77.387467	-11.837787
19:06:22	08/12/10	-77.387467	-11.837777
19:06:23	08/12/10	-77.387467	-11.837783
19:06:24	08/12/10	-77.387465	-11.837787
19:06:25	08/12/10	-77.387468	-11.837787
19:06:26	08/12/10	-77.387467	-11.837792
19:06:27	08/12/10	-77.387462	-11.83779
19:06:28	08/12/10	-77.38746	-11.837792
19:06:53	08/12/10	-77.387128	-11.837522
19:06:54	08/12/10	-77.387203	-11.83768
19:06:55	08/12/10	-77.387357	-11.837763
19:06:56	08/12/10	-77.38738	-11.837818
19:06:57	08/12/10	-77.387375	-11.83783
19:07:01	08/12/10	-77.387402	-11.837848
19:07:34	08/12/10	-77.387458	-11.838192
19:07:35	08/12/10	-77.387485	-11.838162
19:07:36	08/12/10	-77.387492	-11.838148
19:07:37	08/12/10	-77.387493	-11.838133
19:07:38	08/12/10	-77.387498	-11.838125
19:07:39	08/12/10	-77.3875	-11.83812
19:07:40	08/12/10	-77.387498	-11.838108
19:07:41	08/12/10	-77.387492	-11.838115
19:07:42	08/12/10	-77.387498	-11.83813
19:07:43	08/12/10	-77.38751	-11.838148
19:07:44	08/12/10	-77.387498	-11.838143
19:07:45	08/12/10	-77.387513	-11.838128
19:07:46	08/12/10	-77.387517	-11.838125
19:07:47	08/12/10	-77.387525	-11.83812
19:07:49	08/12/10	-77.387513	-11.83809
19:07:50	08/12/10	-77.387538	-11.838107
19:07:51	08/12/10	-77.387568	-11.838147
19:07:52	08/12/10	-77.38759	-11.838192
19:07:53	08/12/10	-77.387592	-11.838252
19:07:54	08/12/10	-77.38761	-11.838313
19:07:55	08/12/10	-77.387645	-11.838373
19:07:56	08/12/10	-77.387693	-11.838428
19:07:57	08/12/10	-77.387748	-11.838482
19:07:58	08/12/10	-77.387807	-11.838537
19:07:59	08/12/10	-77.387867	-11.838595
19:08:00	08/12/10	-77.387935	-11.838645
19:08:01	08/12/10	-77.388018	-11.838683
19:08:02	08/12/10	-77.388108	-11.838715
19:08:04	08/12/10	-77.388355	-11.838825
19:08:07	08/12/10	-77.388498	-11.838923
19:08:09	08/12/10	-77.388612	-11.839087
19:08:11	08/12/10	-77.388655	-11.839292
19:08:13	08/12/10	-77.388662	-11.839415
19:08:15	08/12/10	-77.388648	-11.839605
19:08:17	08/12/10	-77.388675	-11.839752
19:08:19	08/12/10	-77.38869	-11.839915
19:08:21	08/12/10	-77.388692	-11.840087
19:08:23	08/12/10	-77.388713	-11.840248
19:08:25	08/12/10	-77.388732	-11.840368
19:08:27	08/12/10	-77.388777	-11.840488
19:08:29	08/12/10	-77.388855	-11.840615
19:08:31	08/12/10	-77.388917	-11.840757
19:08:33	08/12/10	-77.388983	-11.840908
19:08:35	08/12/10	-77.389018	-11.841083
19:08:37	08/12/10	-77.389032	-11.841228
19:08:39	08/12/10	-77.389067	-11.841395
19:08:41	08/12/10	-77.389153	-11.841587
19:08:43	08/12/10	-77.389223	-11.841722
19:08:45	08/12/10	-77.389272	-11.841752
19:08:50	08/12/10	-77.389422	-11.84189
19:08:51	08/12/10	-77.38933	-11.841803
19:08:52	08/12/10	-77.38931	-11.841767
19:08:53	08/12/10	-77.389312	-11.841753
19:08:54	08/12/10	-77.389322	-11.84176
19:09:26	08/12/10	-77.389218	-11.84182
19:09:29	08/12/10	-77.389382	-11.841877
19:09:30	08/12/10	-77.389407	-11.841872
19:09:31	08/12/10	-77.389475	-11.841892
19:09:32	08/12/10	-77.38948	-11.8419
19:09:33	08/12/10	-77.389478	-11.841902
19:09:34	08/12/10	-77.389485	-11.841902
19:09:35	08/12/10	-77.38948	-11.84189
19:10:00	08/12/10	-77.389378	-11.841892
19:10:01	08/12/10	-77.389343	-11.841937
19:10:02	08/12/10	-77.38937	-11.84196
19:10:03	08/12/10	-77.38937	-11.84195
19:10:04	08/12/10	-77.389377	-11.841948
19:10:10	08/12/10	-77.389487	-11.841928
19:10:19	08/12/10	-77.389593	-11.841945
19:10:20	08/12/10	-77.389563	-11.841982
19:10:21	08/12/10	-77.389545	-11.842025
19:10:22	08/12/10	-77.389547	-11.842088
19:10:23	08/12/10	-77.389563	-11.842147
19:10:24	08/12/10	-77.38962	-11.842205
19:10:25	08/12/10	-77.389663	-11.842265
19:10:26	08/12/10	-77.389712	-11.842328
19:10:27	08/12/10	-77.38975	-11.842397
19:10:28	08/12/10	-77.389783	-11.842473
19:10:29	08/12/10	-77.389813	-11.842553
19:10:30	08/12/10	-77.389848	-11.842635
19:10:31	08/12/10	-77.38988	-11.84272
19:10:32	08/12/10	-77.3899	-11.842805
19:10:33	08/12/10	-77.389935	-11.842885
19:10:35	08/12/10	-77.390195	-11.843053
19:10:38	08/12/10	-77.39035	-11.843202
19:10:40	08/12/10	-77.390613	-11.8432
19:10:42	08/12/10	-77.390845	-11.843202
19:10:44	08/12/10	-77.391	-11.843162
19:10:46	08/12/10	-77.391102	-11.843303
19:10:50	08/12/10	-77.391262	-11.843362
19:11:27	08/12/10	-77.391248	-11.84339
19:11:28	08/12/10	-77.391217	-11.843337
19:11:29	08/12/10	-77.391273	-11.843357
19:11:30	08/12/10	-77.391257	-11.843345
19:11:31	08/12/10	-77.39124	-11.843328
19:11:32	08/12/10	-77.391255	-11.84332
19:11:33	08/12/10	-77.391277	-11.84333
19:11:34	08/12/10	-77.391287	-11.843338
19:11:35	08/12/10	-77.391292	-11.843342
19:11:36	08/12/10	-77.391297	-11.843338
19:11:37	08/12/10	-77.391318	-11.84334
19:11:38	08/12/10	-77.39133	-11.843345
19:11:39	08/12/10	-77.39133	-11.843343
19:11:40	08/12/10	-77.39133	-11.843348
19:11:41	08/12/10	-77.391333	-11.843355
19:11:42	08/12/10	-77.391337	-11.843352
19:11:43	08/12/10	-77.391342	-11.843347
19:11:44	08/12/10	-77.391345	-11.843345
19:11:45	08/12/10	-77.39135	-11.84335
19:11:46	08/12/10	-77.391355	-11.84335
19:11:47	08/12/10	-77.39136	-11.843348
19:11:48	08/12/10	-77.39136	-11.843347
19:11:49	08/12/10	-77.391358	-11.843347
19:11:50	08/12/10	-77.391367	-11.843352
19:12:22	08/12/10	-77.391622	-11.843403
19:12:23	08/12/10	-77.391338	-11.843238
19:12:24	08/12/10	-77.391347	-11.84322
19:12:25	08/12/10	-77.391345	-11.843212
19:12:26	08/12/10	-77.391358	-11.843198
19:12:27	08/12/10	-77.391368	-11.843187
19:12:28	08/12/10	-77.39137	-11.843178
19:12:29	08/12/10	-77.391368	-11.843177
19:12:30	08/12/10	-77.391368	-11.843172
19:12:31	08/12/10	-77.39137	-11.843167
19:12:32	08/12/10	-77.391375	-11.843163
19:12:33	08/12/10	-77.391393	-11.843152
19:13:07	08/12/10	-77.392042	-11.84333
19:13:08	08/12/10	-77.391732	-11.843202
19:13:09	08/12/10	-77.391735	-11.843167
19:13:10	08/12/10	-77.391737	-11.843165
19:13:11	08/12/10	-77.391713	-11.843157
19:13:12	08/12/10	-77.391713	-11.84315
19:13:13	08/12/10	-77.391717	-11.843145
19:13:14	08/12/10	-77.391752	-11.843145
19:13:15	08/12/10	-77.391755	-11.843143
19:13:16	08/12/10	-77.391753	-11.843145
19:13:17	08/12/10	-77.391748	-11.843147
19:13:18	08/12/10	-77.391735	-11.84314
19:13:19	08/12/10	-77.391745	-11.84315
19:13:20	08/12/10	-77.391742	-11.843168
19:13:21	08/12/10	-77.391728	-11.843173
19:13:22	08/12/10	-77.391742	-11.843175
19:13:23	08/12/10	-77.391763	-11.843188
19:13:24	08/12/10	-77.391767	-11.843198
19:13:25	08/12/10	-77.391762	-11.843215
19:13:26	08/12/10	-77.39177	-11.843245
19:13:27	08/12/10	-77.391797	-11.843292
19:13:28	08/12/10	-77.391828	-11.843345
19:13:29	08/12/10	-77.391853	-11.843403
19:13:30	08/12/10	-77.391875	-11.843468
19:13:31	08/12/10	-77.391902	-11.843537
19:13:32	08/12/10	-77.391938	-11.843602
19:13:33	08/12/10	-77.391988	-11.843665
19:13:34	08/12/10	-77.39205	-11.843727
19:13:35	08/12/10	-77.392122	-11.843787
19:13:36	08/12/10	-77.3922	-11.843845
19:13:37	08/12/10	-77.39228	-11.843903
19:13:39	08/12/10	-77.392522	-11.844107
19:13:42	08/12/10	-77.392578	-11.844233
19:13:44	08/12/10	-77.392655	-11.84435
19:13:48	08/12/10	-77.392845	-11.844542
19:13:49	08/12/10	-77.392823	-11.844563
19:13:50	08/12/10	-77.392697	-11.844455
19:13:51	08/12/10	-77.39265	-11.844382
19:13:52	08/12/10	-77.392645	-11.84436
19:13:53	08/12/10	-77.392643	-11.844348
19:13:54	08/12/10	-77.392635	-11.84432
19:13:55	08/12/10	-77.392637	-11.844315
19:13:56	08/12/10	-77.39263	-11.844305
19:13:57	08/12/10	-77.392623	-11.844297
19:14:20	08/12/10	-77.392403	-11.844552
19:14:23	08/12/10	-77.392675	-11.844103
19:14:24	08/12/10	-77.392683	-11.844107
19:14:25	08/12/10	-77.39282	-11.844105
19:14:26	08/12/10	-77.392822	-11.844113
19:14:27	08/12/10	-77.392825	-11.844112
19:14:28	08/12/10	-77.392822	-11.844105
19:14:29	08/12/10	-77.392818	-11.844113
19:14:30	08/12/10	-77.392813	-11.844113
19:14:31	08/12/10	-77.392808	-11.844107
19:14:32	08/12/10	-77.392808	-11.844103
19:14:58	08/12/10	-77.392617	-11.84415
19:14:59	08/12/10	-77.392665	-11.84414
19:15:00	08/12/10	-77.392667	-11.844258
19:15:01	08/12/10	-77.392643	-11.844323
19:15:02	08/12/10	-77.392668	-11.84423
19:15:03	08/12/10	-77.392665	-11.844255
19:15:04	08/12/10	-77.392663	-11.844258
19:15:05	08/12/10	-77.392662	-11.844253
19:15:06	08/12/10	-77.392653	-11.844248
19:15:40	08/12/10	-77.392795	-11.844303
19:15:41	08/12/10	-77.392775	-11.844308
19:15:42	08/12/10	-77.392797	-11.844333
19:15:43	08/12/10	-77.392802	-11.844335
19:15:44	08/12/10	-77.392813	-11.84433
19:15:45	08/12/10	-77.392818	-11.844325
19:15:46	08/12/10	-77.392823	-11.844323
19:15:47	08/12/10	-77.392828	-11.844317
19:15:48	08/12/10	-77.392832	-11.844305
19:15:49	08/12/10	-77.392827	-11.8443
19:15:50	08/12/10	-77.392825	-11.844297
19:15:51	08/12/10	-77.392825	-11.844297
19:15:52	08/12/10	-77.392827	-11.8443
19:15:53	08/12/10	-77.392822	-11.844295
19:15:54	08/12/10	-77.392817	-11.844288
19:16:20	08/12/10	-77.392968	-11.844415
19:16:21	08/12/10	-77.393042	-11.844368
19:16:22	08/12/10	-77.39304	-11.844358
19:16:23	08/12/10	-77.393047	-11.84436
19:16:24	08/12/10	-77.393078	-11.844367
19:16:25	08/12/10	-77.393073	-11.84436
19:16:26	08/12/10	-77.393073	-11.844348
19:16:27	08/12/10	-77.393073	-11.844345
19:16:28	08/12/10	-77.393073	-11.844333
19:16:29	08/12/10	-77.39307	-11.844328
19:16:30	08/12/10	-77.393075	-11.844323
19:16:31	08/12/10	-77.393072	-11.844315
19:16:32	08/12/10	-77.393072	-11.84431
19:16:33	08/12/10	-77.393072	-11.844307
19:16:34	08/12/10	-77.393068	-11.844308
19:16:35	08/12/10	-77.39307	-11.844307
19:16:37	08/12/10	-77.39308	-11.8443
19:16:40	08/12/10	-77.393078	-11.844288
19:16:42	08/12/10	-77.39309	-11.844285
19:16:44	08/12/10	-77.393115	-11.84429
19:16:46	08/12/10	-77.39312	-11.844295
19:16:48	08/12/10	-77.39313	-11.844285
19:16:53	08/12/10	-77.393172	-11.844267
19:16:54	08/12/10	-77.393147	-11.844275
19:16:55	08/12/10	-77.393152	-11.844278
19:16:56	08/12/10	-77.393143	-11.844265
19:16:57	08/12/10	-77.393138	-11.844263
19:16:58	08/12/10	-77.393143	-11.844268
19:16:59	08/12/10	-77.393152	-11.84428
19:17:00	08/12/10	-77.393157	-11.844287
19:17:01	08/12/10	-77.39316	-11.844292
19:17:02	08/12/10	-77.393182	-11.844288
19:17:03	08/12/10	-77.393172	-11.84428
19:17:04	08/12/10	-77.39317	-11.844277
19:17:05	08/12/10	-77.393173	-11.844273
19:17:06	08/12/10	-77.393175	-11.844268
19:17:07	08/12/10	-77.393177	-11.844263
19:17:08	08/12/10	-77.393185	-11.84426
19:17:09	08/12/10	-77.393175	-11.844258
19:17:10	08/12/10	-77.393163	-11.84426
19:17:11	08/12/10	-77.393162	-11.84426
19:17:12	08/12/10	-77.393163	-11.844258
19:17:13	08/12/10	-77.393163	-11.844257
19:17:14	08/12/10	-77.393163	-11.844248
19:17:15	08/12/10	-77.393163	-11.844245
19:17:16	08/12/10	-77.393173	-11.844243
19:17:17	08/12/10	-77.393173	-11.844243
19:17:18	08/12/10	-77.393185	-11.844252
19:17:19	08/12/10	-77.393175	-11.844252
19:17:20	08/12/10	-77.393173	-11.844248
19:17:21	08/12/10	-77.393175	-11.844242
19:17:22	08/12/10	-77.393187	-11.844245
19:17:23	08/12/10	-77.3932	-11.844257
19:17:24	08/12/10	-77.393203	-11.844252
19:17:25	08/12/10	-77.393192	-11.844248
19:17:26	08/12/10	-77.393185	-11.844242
19:17:27	08/12/10	-77.393187	-11.844233
19:17:28	08/12/10	-77.393175	-11.844235
19:17:29	08/12/10	-77.393178	-11.84424
19:17:30	08/12/10	-77.393182	-11.844242
19:17:31	08/12/10	-77.393178	-11.844252
19:17:35	08/12/10	-77.39317	-11.844237
19:17:36	08/12/10	-77.393175	-11.844255
19:17:37	08/12/10	-77.393188	-11.84426
19:17:38	08/12/10	-77.393197	-11.844257
19:17:39	08/12/10	-77.3932	-11.844253
19:17:40	08/12/10	-77.393223	-11.844253
19:17:41	08/12/10	-77.393227	-11.844253
19:17:42	08/12/10	-77.393228	-11.844255
19:17:43	08/12/10	-77.39323	-11.844257
19:17:44	08/12/10	-77.39323	-11.844255
19:17:45	08/12/10	-77.39323	-11.844252
19:17:46	08/12/10	-77.39322	-11.844248
19:17:47	08/12/10	-77.393217	-11.844258
19:17:48	08/12/10	-77.393222	-11.844257
19:17:49	08/12/10	-77.393215	-11.844262
19:17:50	08/12/10	-77.393212	-11.844265
19:17:51	08/12/10	-77.393215	-11.84427
19:17:52	08/12/10	-77.39323	-11.844287
19:17:53	08/12/10	-77.393248	-11.844313
19:17:54	08/12/10	-77.393273	-11.84435
19:17:55	08/12/10	-77.3933	-11.844398
19:17:56	08/12/10	-77.393333	-11.844455
19:17:57	08/12/10	-77.393378	-11.844513
19:17:58	08/12/10	-77.393432	-11.844568
19:17:59	08/12/10	-77.39349	-11.844627
19:18:00	08/12/10	-77.393547	-11.844688
19:18:01	08/12/10	-77.393603	-11.844753
19:18:02	08/12/10	-77.393663	-11.844822
19:18:05	08/12/10	-77.393868	-11.845018
19:18:07	08/12/10	-77.394028	-11.84514
19:18:09	08/12/10	-77.394215	-11.845257
19:18:11	08/12/10	-77.394395	-11.845367
19:18:13	08/12/10	-77.394642	-11.845378
19:18:15	08/12/10	-77.394927	-11.84534
19:18:17	08/12/10	-77.39513	-11.8453
19:18:19	08/12/10	-77.395333	-11.845365
19:18:21	08/12/10	-77.39564	-11.845265
19:18:23	08/12/10	-77.39579	-11.845392
19:18:25	08/12/10	-77.395877	-11.845437
19:18:29	08/12/10	-77.396052	-11.845528
19:18:30	08/12/10	-77.395945	-11.845508
19:18:31	08/12/10	-77.395897	-11.845508
19:18:32	08/12/10	-77.395897	-11.845508
19:18:33	08/12/10	-77.395887	-11.845493
19:18:34	08/12/10	-77.395883	-11.845485
19:18:58	08/12/10	-77.395728	-11.845397
19:18:59	08/12/10	-77.395888	-11.845343
19:19:00	08/12/10	-77.395917	-11.845327
19:19:01	08/12/10	-77.395998	-11.845345
19:19:02	08/12/10	-77.396018	-11.845347
19:19:03	08/12/10	-77.395977	-11.845327
19:19:04	08/12/10	-77.396002	-11.845328
19:19:05	08/12/10	-77.395995	-11.845325
19:19:06	08/12/10	-77.395995	-11.845325
19:19:07	08/12/10	-77.395998	-11.845328
19:19:35	08/12/10	-77.39581	-11.84532
19:19:36	08/12/10	-77.395798	-11.845303
19:19:37	08/12/10	-77.395797	-11.845303
19:19:38	08/12/10	-77.395785	-11.845307
19:19:39	08/12/10	-77.395775	-11.845307
19:20:11	08/12/10	-77.395698	-11.845067
19:20:12	08/12/10	-77.395762	-11.845042
19:20:13	08/12/10	-77.395782	-11.845033
19:20:14	08/12/10	-77.395778	-11.845025
19:20:15	08/12/10	-77.39579	-11.845033
19:20:16	08/12/10	-77.395793	-11.845033
19:20:17	08/12/10	-77.395793	-11.845037
19:20:18	08/12/10	-77.395798	-11.845033
19:20:19	08/12/10	-77.395798	-11.845023
19:20:20	08/12/10	-77.395805	-11.845017
19:20:21	08/12/10	-77.395807	-11.845015
19:20:22	08/12/10	-77.395812	-11.845017
19:20:23	08/12/10	-77.395813	-11.845015
19:20:24	08/12/10	-77.395815	-11.84501
19:20:25	08/12/10	-77.395818	-11.845003
19:20:26	08/12/10	-77.395818	-11.845
19:20:27	08/12/10	-77.39582	-11.844997
19:20:28	08/12/10	-77.395822	-11.844997
19:20:29	08/12/10	-77.395825	-11.844993
19:20:32	08/12/10	-77.39583	-11.844977
19:20:34	08/12/10	-77.395828	-11.844963
19:20:36	08/12/10	-77.395825	-11.844943
19:20:36	08/12/10	-77.395823	-11.844937
19:20:37	08/12/10	-77.395823	-11.844932
19:20:38	08/12/10	-77.395827	-11.844937
19:20:39	08/12/10	-77.395815	-11.844913
19:20:40	08/12/10	-77.395808	-11.844915
19:20:41	08/12/10	-77.395818	-11.844917
19:20:42	08/12/10	-77.395825	-11.844915
19:20:43	08/12/10	-77.395828	-11.844913
19:20:44	08/12/10	-77.395827	-11.844913
19:20:45	08/12/10	-77.395823	-11.844913
19:20:46	08/12/10	-77.395823	-11.844912
19:20:47	08/12/10	-77.39582	-11.844908
19:20:48	08/12/10	-77.39582	-11.8449
19:20:49	08/12/10	-77.39582	-11.844895
19:20:50	08/12/10	-77.39582	-11.84489
19:20:51	08/12/10	-77.395822	-11.84489
19:20:52	08/12/10	-77.395823	-11.844892
19:20:53	08/12/10	-77.395825	-11.844892
19:20:54	08/12/10	-77.395827	-11.844887
19:20:55	08/12/10	-77.395827	-11.844878
19:20:56	08/12/10	-77.395828	-11.844875
19:20:57	08/12/10	-77.39583	-11.844872
19:21:00	08/12/10	-77.39583	-11.844868
19:21:02	08/12/10	-77.395825	-11.844863
19:21:03	08/12/10	-77.39584	-11.844853
19:21:06	08/12/10	-77.395847	-11.844835
19:21:06	08/12/10	-77.395845	-11.844827
19:21:07	08/12/10	-77.395847	-11.844817
19:21:08	08/12/10	-77.395857	-11.844792
19:21:09	08/12/10	-77.395823	-11.84478
19:21:10	08/12/10	-77.395803	-11.844778
19:21:11	08/12/10	-77.395817	-11.844773
19:21:12	08/12/10	-77.395833	-11.844785
19:21:13	08/12/10	-77.395828	-11.84479
19:21:14	08/12/10	-77.395825	-11.844797
19:21:15	08/12/10	-77.395822	-11.844798
19:21:16	08/12/10	-77.395823	-11.844802
19:21:17	08/12/10	-77.395822	-11.844813
19:21:18	08/12/10	-77.39581	-11.844812
19:21:19	08/12/10	-77.395803	-11.844818
19:21:20	08/12/10	-77.395798	-11.844818
19:21:21	08/12/10	-77.3958	-11.844815
19:21:22	08/12/10	-77.395798	-11.844812
19:21:23	08/12/10	-77.395793	-11.844808
19:21:24	08/12/10	-77.395795	-11.84481
19:21:25	08/12/10	-77.395798	-11.844812
19:21:26	08/12/10	-77.395798	-11.844812
19:21:27	08/12/10	-77.395797	-11.844807
19:21:28	08/12/10	-77.395795	-11.8448
19:21:29	08/12/10	-77.39579	-11.844787
19:21:30	08/12/10	-77.395783	-11.844782
19:21:31	08/12/10	-77.39578	-11.844772
19:21:32	08/12/10	-77.395772	-11.844767
19:21:33	08/12/10	-77.395757	-11.844765
19:21:34	08/12/10	-77.395755	-11.844757
19:21:35	08/12/10	-77.395757	-11.844752
19:21:36	08/12/10	-77.39576	-11.844752
19:21:37	08/12/10	-77.39576	-11.844755
19:21:38	08/12/10	-77.395765	-11.844755
19:21:39	08/12/10	-77.395772	-11.84476
19:21:40	08/12/10	-77.395775	-11.844763
19:21:42	08/12/10	-77.395773	-11.844765
19:21:43	08/12/10	-77.395755	-11.844795
19:21:44	08/12/10	-77.39575	-11.84482
19:21:45	08/12/10	-77.395793	-11.844803
19:21:46	08/12/10	-77.395808	-11.844795
19:21:47	08/12/10	-77.395812	-11.844788
19:21:48	08/12/10	-77.395812	-11.844783
19:21:49	08/12/10	-77.395805	-11.844778
19:21:50	08/12/10	-77.395805	-11.844775
19:21:51	08/12/10	-77.395803	-11.84477
19:21:52	08/12/10	-77.395802	-11.844765
19:21:53	08/12/10	-77.395803	-11.844763
19:21:54	08/12/10	-77.395802	-11.844762
19:21:55	08/12/10	-77.395798	-11.844758
19:21:56	08/12/10	-77.395798	-11.844758
19:21:57	08/12/10	-77.395803	-11.844757
19:21:58	08/12/10	-77.395805	-11.844752
19:21:59	08/12/10	-77.395815	-11.844748
19:22:00	08/12/10	-77.395825	-11.844763
19:22:01	08/12/10	-77.395815	-11.844767
19:22:02	08/12/10	-77.395807	-11.844762
19:22:03	08/12/10	-77.395797	-11.844758
19:22:04	08/12/10	-77.395787	-11.844755
19:22:05	08/12/10	-77.395773	-11.844753
19:22:06	08/12/10	-77.395763	-11.844752
19:22:07	08/12/10	-77.395743	-11.844753
19:22:08	08/12/10	-77.395753	-11.844757
19:22:09	08/12/10	-77.395768	-11.84476
19:22:10	08/12/10	-77.395773	-11.844763
19:22:11	08/12/10	-77.395778	-11.844765
19:22:12	08/12/10	-77.395783	-11.844763
19:22:13	08/12/10	-77.395783	-11.844758
19:22:14	08/12/10	-77.395783	-11.844755
19:22:15	08/12/10	-77.395775	-11.844753
19:22:16	08/12/10	-77.395768	-11.84475
19:22:17	08/12/10	-77.395773	-11.84475
19:22:18	08/12/10	-77.395775	-11.84475
19:22:19	08/12/10	-77.395782	-11.844752
19:22:20	08/12/10	-77.395788	-11.844755
19:22:21	08/12/10	-77.395793	-11.844773
19:22:22	08/12/10	-77.395788	-11.844787
19:22:23	08/12/10	-77.395782	-11.844798
19:22:24	08/12/10	-77.395763	-11.844795
19:22:25	08/12/10	-77.395755	-11.844788
19:22:26	08/12/10	-77.39576	-11.844782
19:22:27	08/12/10	-77.395782	-11.844778
19:22:28	08/12/10	-77.39581	-11.844775
19:22:29	08/12/10	-77.395835	-11.84478
19:22:30	08/12/10	-77.395855	-11.844787
19:22:31	08/12/10	-77.395868	-11.84481
19:22:32	08/12/10	-77.395865	-11.844817
19:22:33	08/12/10	-77.395843	-11.84481
19:22:34	08/12/10	-77.395823	-11.844812
19:22:35	08/12/10	-77.395838	-11.844808
19:22:36	08/12/10	-77.395837	-11.844803
19:22:37	08/12/10	-77.395823	-11.844788
19:22:38	08/12/10	-77.395823	-11.844772
19:22:40	08/12/10	-77.395782	-11.844755
19:22:41	08/12/10	-77.395775	-11.844767
19:22:42	08/12/10	-77.39576	-11.844753
19:22:43	08/12/10	-77.395753	-11.844742
19:22:44	08/12/10	-77.395747	-11.84474
19:22:46	08/12/10	-77.395737	-11.844748
19:22:47	08/12/10	-77.395735	-11.844773
19:22:48	08/12/10	-77.39575	-11.844792
19:22:49	08/12/10	-77.395768	-11.84482
19:22:50	08/12/10	-77.395788	-11.84486
19:22:51	08/12/10	-77.395805	-11.844907
19:22:52	08/12/10	-77.395817	-11.844957
19:22:53	08/12/10	-77.39582	-11.845013
19:22:54	08/12/10	-77.395817	-11.845072
19:22:55	08/12/10	-77.395807	-11.845133
19:22:56	08/12/10	-77.39579	-11.845197
19:22:57	08/12/10	-77.395763	-11.845258
19:22:58	08/12/10	-77.395728	-11.845322
19:23:00	08/12/10	-77.395607	-11.845512
19:23:03	08/12/10	-77.3955	-11.84563
19:23:05	08/12/10	-77.395362	-11.845758
19:23:07	08/12/10	-77.395307	-11.845832
19:23:09	08/12/10	-77.39509	-11.845862
19:23:11	08/12/10	-77.394827	-11.84589
19:23:13	08/12/10	-77.394582	-11.845822
19:23:15	08/12/10	-77.394345	-11.845775
19:23:17	08/12/10	-77.394037	-11.845653
19:23:19	08/12/10	-77.393813	-11.845527
19:23:21	08/12/10	-77.393588	-11.845403
19:23:23	08/12/10	-77.393333	-11.845238
19:23:25	08/12/10	-77.393108	-11.845077
19:23:27	08/12/10	-77.392863	-11.844942
19:23:29	08/12/10	-77.392567	-11.844783
19:23:31	08/12/10	-77.392318	-11.844612
19:23:33	08/12/10	-77.39204	-11.844507
19:23:35	08/12/10	-77.391775	-11.844428
19:23:37	08/12/10	-77.391487	-11.84431
19:23:39	08/12/10	-77.391208	-11.844148
19:23:41	08/12/10	-77.390915	-11.844083
19:23:43	08/12/10	-77.390687	-11.844042
19:23:45	08/12/10	-77.390457	-11.844058
19:23:47	08/12/10	-77.390248	-11.844055
19:23:49	08/12/10	-77.390025	-11.843928
19:23:51	08/12/10	-77.389732	-11.843837
19:23:53	08/12/10	-77.389442	-11.84374
19:23:55	08/12/10	-77.389207	-11.843643
19:23:57	08/12/10	-77.388883	-11.843628
19:23:59	08/12/10	-77.388693	-11.84365
19:24:01	08/12/10	-77.388435	-11.843697
19:24:03	08/12/10	-77.388172	-11.843667
19:24:05	08/12/10	-77.38789	-11.843547
19:24:07	08/12/10	-77.387633	-11.843385
19:24:09	08/12/10	-77.387357	-11.843265
19:24:11	08/12/10	-77.387127	-11.843117
19:24:13	08/12/10	-77.386873	-11.842977
19:24:15	08/12/10	-77.386585	-11.842863
19:24:16	08/12/10	-77.386328	-11.842788
19:24:19	08/12/10	-77.386068	-11.842723
19:24:21	08/12/10	-77.385788	-11.842673
19:24:23	08/12/10	-77.385478	-11.842612
19:24:25	08/12/10	-77.38523	-11.842518
19:24:27	08/12/10	-77.38499	-11.84241
19:24:29	08/12/10	-77.384717	-11.84228
19:24:31	08/12/10	-77.38445	-11.842163
19:24:33	08/12/10	-77.384223	-11.842005
19:24:35	08/12/10	-77.383925	-11.841902
19:24:37	08/12/10	-77.383685	-11.841748
19:24:39	08/12/10	-77.383427	-11.841617
19:24:39	08/12/10	-77.383352	-11.841587
19:24:40	08/12/10	-77.38328	-11.841557
19:24:41	08/12/10	-77.383148	-11.841482
19:24:42	08/12/10	-77.383032	-11.841413
19:24:43	08/12/10	-77.382887	-11.84135
19:24:44	08/12/10	-77.382755	-11.8413
19:24:45	08/12/10	-77.382625	-11.84127
19:24:46	08/12/10	-77.382487	-11.841245
19:24:47	08/12/10	-77.382353	-11.841217
19:24:48	08/12/10	-77.382218	-11.841183
19:24:49	08/12/10	-77.382087	-11.841143
19:24:50	08/12/10	-77.381953	-11.841098
19:24:51	08/12/10	-77.381822	-11.841043
19:24:52	08/12/10	-77.381692	-11.840983
19:24:53	08/12/10	-77.381563	-11.840925
19:24:54	08/12/10	-77.381435	-11.840862
19:24:55	08/12/10	-77.381308	-11.840803
19:24:56	08/12/10	-77.381182	-11.840748
19:24:57	08/12/10	-77.381055	-11.840685
19:24:58	08/12/10	-77.380927	-11.840617
19:24:59	08/12/10	-77.380792	-11.84056
19:25:00	08/12/10	-77.380653	-11.840528
19:25:01	08/12/10	-77.380517	-11.840513
19:25:02	08/12/10	-77.380382	-11.840512
19:25:03	08/12/10	-77.380248	-11.840517
19:25:04	08/12/10	-77.380113	-11.840518
19:25:07	08/12/10	-77.3797	-11.840495
19:25:09	08/12/10	-77.379477	-11.840455
19:25:11	08/12/10	-77.379188	-11.840353
19:25:13	08/12/10	-77.378955	-11.840243
19:25:15	08/12/10	-77.37869	-11.84014
19:25:17	08/12/10	-77.378435	-11.8399
19:25:18	08/12/10	-77.378215	-11.83978
19:25:21	08/12/10	-77.377953	-11.83963
19:25:23	08/12/10	-77.377735	-11.839625
19:25:25	08/12/10	-77.377462	-11.839502
19:25:27	08/12/10	-77.377162	-11.839468
19:25:29	08/12/10	-77.376875	-11.839375
19:25:31	08/12/10	-77.37657	-11.839223
19:25:33	08/12/10	-77.376312	-11.839092
19:25:35	08/12/10	-77.376057	-11.83906
19:25:37	08/12/10	-77.375793	-11.838877
19:25:39	08/12/10	-77.375583	-11.838767
19:25:41	08/12/10	-77.375313	-11.838747
19:25:43	08/12/10	-77.375	-11.83871
19:25:45	08/12/10	-77.374707	-11.838655
19:25:46	08/12/10	-77.374463	-11.838573
19:25:49	08/12/10	-77.374107	-11.83839
19:25:51	08/12/10	-77.373893	-11.838233
19:25:53	08/12/10	-77.373617	-11.838025
19:25:55	08/12/10	-77.373375	-11.83795
19:25:57	08/12/10	-77.373085	-11.837937
19:25:59	08/12/10	-77.372818	-11.837988
19:26:01	08/12/10	-77.372518	-11.838022
19:26:03	08/12/10	-77.372288	-11.838028
19:26:05	08/12/10	-77.37198	-11.838087
19:26:07	08/12/10	-77.371785	-11.838157
19:26:09	08/12/10	-77.371495	-11.838138
19:26:11	08/12/10	-77.3712	-11.838103
19:26:13	08/12/10	-77.370947	-11.838103
19:26:15	08/12/10	-77.37065	-11.838042
19:26:17	08/12/10	-77.370365	-11.837985
19:26:19	08/12/10	-77.370077	-11.837953
19:26:21	08/12/10	-77.369793	-11.837913
19:26:23	08/12/10	-77.369505	-11.837885
19:26:25	08/12/10	-77.369218	-11.837865
19:26:27	08/12/10	-77.368957	-11.83784
19:26:29	08/12/10	-77.368695	-11.837775
19:26:31	08/12/10	-77.368432	-11.837702
19:26:33	08/12/10	-77.368152	-11.837625
19:26:35	08/12/10	-77.367883	-11.83754
19:26:37	08/12/10	-77.367597	-11.837462
19:26:39	08/12/10	-77.367305	-11.83738
19:26:41	08/12/10	-77.367002	-11.837303
19:26:43	08/12/10	-77.366732	-11.837335
19:26:45	08/12/10	-77.366438	-11.837307
19:26:47	08/12/10	-77.366178	-11.837322
19:26:49	08/12/10	-77.365898	-11.83732
19:26:51	08/12/10	-77.365633	-11.837333
19:26:53	08/12/10	-77.365407	-11.837378
19:26:55	08/12/10	-77.365185	-11.837435
19:26:57	08/12/10	-77.364967	-11.837502
19:26:59	08/12/10	-77.364753	-11.837552
19:27:01	08/12/10	-77.364517	-11.83758
19:27:03	08/12/10	-77.36429	-11.837597
19:27:05	08/12/10	-77.36403	-11.837575
19:27:07	08/12/10	-77.363752	-11.837623
19:27:09	08/12/10	-77.363538	-11.837695
19:27:11	08/12/10	-77.363278	-11.837712
19:27:13	08/12/10	-77.363107	-11.837702
19:27:15	08/12/10	-77.362807	-11.837797
19:27:17	08/12/10	-77.362572	-11.837808
19:27:19	08/12/10	-77.362328	-11.837775
19:27:21	08/12/10	-77.36208	-11.837727
19:27:22	08/12/10	-77.361837	-11.837662
19:27:25	08/12/10	-77.361575	-11.83762
19:27:27	08/12/10	-77.36131	-11.837587
19:27:29	08/12/10	-77.361205	-11.83743
19:27:31	08/12/10	-77.360867	-11.837475
19:27:33	08/12/10	-77.360623	-11.837503
19:27:35	08/12/10	-77.36037	-11.837468
19:27:37	08/12/10	-77.3601	-11.837355
19:27:39	08/12/10	-77.359805	-11.837205
19:27:41	08/12/10	-77.35951	-11.83707
19:27:43	08/12/10	-77.359217	-11.836948
19:27:45	08/12/10	-77.358912	-11.83682
19:27:47	08/12/10	-77.358608	-11.83661
19:27:49	08/12/10	-77.358335	-11.836387
19:27:51	08/12/10	-77.358042	-11.836178
19:27:53	08/12/10	-77.357753	-11.835952
19:27:55	08/12/10	-77.35746	-11.835707
19:27:57	08/12/10	-77.357193	-11.835485
19:27:59	08/12/10	-77.356905	-11.835252
19:28:01	08/12/10	-77.356607	-11.835015
19:28:03	08/12/10	-77.356313	-11.83476
19:28:05	08/12/10	-77.356003	-11.83454
19:28:07	08/12/10	-77.355693	-11.834317
19:28:09	08/12/10	-77.355387	-11.834107
19:28:11	08/12/10	-77.355077	-11.833932
19:28:13	08/12/10	-77.354755	-11.833787
19:28:15	08/12/10	-77.354425	-11.83367
19:28:17	08/12/10	-77.354083	-11.833558
19:28:18	08/12/10	-77.353748	-11.833445
19:28:21	08/12/10	-77.353447	-11.833317
19:28:23	08/12/10	-77.353132	-11.833155
19:28:25	08/12/10	-77.352835	-11.832928
19:28:27	08/12/10	-77.352493	-11.832655
19:28:29	08/12/10	-77.352255	-11.832347
19:28:31	08/12/10	-77.351953	-11.832145
19:28:33	08/12/10	-77.35166	-11.831885
19:28:35	08/12/10	-77.351363	-11.831625
19:28:37	08/12/10	-77.351127	-11.831372
19:28:39	08/12/10	-77.35091	-11.831058
19:28:41	08/12/10	-77.350767	-11.830822
19:28:43	08/12/10	-77.350468	-11.830582
19:28:45	08/12/10	-77.350212	-11.830342
19:28:47	08/12/10	-77.34999	-11.830175
19:28:49	08/12/10	-77.349723	-11.829915
19:28:51	08/12/10	-77.349528	-11.829853
19:28:53	08/12/10	-77.349212	-11.829755
19:28:55	08/12/10	-77.348913	-11.829658
19:28:57	08/12/10	-77.348748	-11.829528
19:28:59	08/12/10	-77.348453	-11.829188
19:29:01	08/12/10	-77.348228	-11.828952
19:29:03	08/12/10	-77.348083	-11.828643
19:29:05	08/12/10	-77.347947	-11.828337
19:29:07	08/12/10	-77.347702	-11.828068
19:29:09	08/12/10	-77.347497	-11.827932
19:29:11	08/12/10	-77.347187	-11.827775
19:29:13	08/12/10	-77.347005	-11.827518
19:29:15	08/12/10	-77.346847	-11.827308
19:29:17	08/12/10	-77.346562	-11.827083
19:29:19	08/12/10	-77.346313	-11.826908
19:29:21	08/12/10	-77.346052	-11.826747
19:29:23	08/12/10	-77.345838	-11.826788
19:29:25	08/12/10	-77.345495	-11.826758
19:29:27	08/12/10	-77.3452	-11.826697
19:29:29	08/12/10	-77.34499	-11.82649
19:29:31	08/12/10	-77.344708	-11.82641
19:29:33	08/12/10	-77.344397	-11.826278
19:29:35	08/12/10	-77.34403	-11.826087
19:29:37	08/12/10	-77.343782	-11.8259
19:29:39	08/12/10	-77.343545	-11.82563
19:29:41	08/12/10	-77.34333	-11.825375
19:29:43	08/12/10	-77.343085	-11.825302
19:29:45	08/12/10	-77.342762	-11.825058
19:29:47	08/12/10	-77.342493	-11.824857
19:29:49	08/12/10	-77.342203	-11.824703
19:29:51	08/12/10	-77.341818	-11.824525
19:29:53	08/12/10	-77.341568	-11.824308
19:29:55	08/12/10	-77.341332	-11.82413
19:29:57	08/12/10	-77.341102	-11.823837
19:29:59	08/12/10	-77.340892	-11.823512
19:30:01	08/12/10	-77.340678	-11.823212
19:30:03	08/12/10	-77.340457	-11.822915
19:30:05	08/12/10	-77.340222	-11.822635
19:30:07	08/12/10	-77.339992	-11.822387
19:30:09	08/12/10	-77.339752	-11.822108
19:30:11	08/12/10	-77.339532	-11.821825
19:30:13	08/12/10	-77.339302	-11.821533
19:30:15	08/12/10	-77.339095	-11.82124
19:30:17	08/12/10	-77.338877	-11.820983
19:30:19	08/12/10	-77.338628	-11.820658
19:30:21	08/12/10	-77.3383	-11.820475
19:30:23	08/12/10	-77.337993	-11.820307
19:30:25	08/12/10	-77.337705	-11.820118
19:30:27	08/12/10	-77.337432	-11.819937
19:30:29	08/12/10	-77.337143	-11.81975
19:30:30	08/12/10	-77.336867	-11.819567
19:30:33	08/12/10	-77.336572	-11.819407
19:30:35	08/12/10	-77.336285	-11.819245
19:30:37	08/12/10	-77.33602	-11.819052
19:30:39	08/12/10	-77.335743	-11.818838
19:30:41	08/12/10	-77.33549	-11.818608
19:30:43	08/12/10	-77.335222	-11.818347
19:30:45	08/12/10	-77.335	-11.818077
19:30:47	08/12/10	-77.334802	-11.81776
19:30:49	08/12/10	-77.334587	-11.817462
19:30:51	08/12/10	-77.334357	-11.817143
19:30:53	08/12/10	-77.334102	-11.816857
19:30:55	08/12/10	-77.33391	-11.81665
19:30:57	08/12/10	-77.333723	-11.816343
19:30:59	08/12/10	-77.333473	-11.816057
19:31:01	08/12/10	-77.333272	-11.81578
19:31:03	08/12/10	-77.332992	-11.815608
19:31:05	08/12/10	-77.332675	-11.815425
19:31:07	08/12/10	-77.332438	-11.815187
19:31:09	08/12/10	-77.332193	-11.814948
19:31:11	08/12/10	-77.331907	-11.814733
19:31:13	08/12/10	-77.331638	-11.814525
19:31:15	08/12/10	-77.331368	-11.814327
19:31:17	08/12/10	-77.331098	-11.814088
19:31:18	08/12/10	-77.330835	-11.813842
19:31:21	08/12/10	-77.330573	-11.813582
19:31:23	08/12/10	-77.330342	-11.813317
19:31:25	08/12/10	-77.330095	-11.813067
19:31:27	08/12/10	-77.329852	-11.812815
19:31:29	08/12/10	-77.32959	-11.812572
19:31:31	08/12/10	-77.329323	-11.81232
19:31:33	08/12/10	-77.32907	-11.81208
19:31:35	08/12/10	-77.328798	-11.811835
19:31:37	08/12/10	-77.328547	-11.811583
19:31:39	08/12/10	-77.328302	-11.811332
19:31:41	08/12/10	-77.328042	-11.811073
19:31:43	08/12/10	-77.327782	-11.810783
19:31:45	08/12/10	-77.327552	-11.810502
19:31:47	08/12/10	-77.32731	-11.810208
19:31:49	08/12/10	-77.327058	-11.809928
19:31:51	08/12/10	-77.326793	-11.809665
19:31:53	08/12/10	-77.32653	-11.809433
19:31:55	08/12/10	-77.326238	-11.809238
19:31:56	08/12/10	-77.325963	-11.80903
19:31:59	08/12/10	-77.325692	-11.80879
19:32:01	08/12/10	-77.325425	-11.808543
19:32:03	08/12/10	-77.325173	-11.808283
19:32:05	08/12/10	-77.32493	-11.807997
19:32:07	08/12/10	-77.324678	-11.807748
19:32:09	08/12/10	-77.324412	-11.807515
19:32:11	08/12/10	-77.32416	-11.807288
19:32:13	08/12/10	-77.323883	-11.807085
19:32:15	08/12/10	-77.323608	-11.806868
19:32:17	08/12/10	-77.323347	-11.806657
19:32:19	08/12/10	-77.32309	-11.806417
19:32:21	08/12/10	-77.322833	-11.806178
19:32:23	08/12/10	-77.322582	-11.80595
19:32:25	08/12/10	-77.322307	-11.805753
19:32:27	08/12/10	-77.322018	-11.805568
19:32:29	08/12/10	-77.32173	-11.805402
19:32:31	08/12/10	-77.321447	-11.805213
19:32:33	08/12/10	-77.321142	-11.805035
19:32:35	08/12/10	-77.320857	-11.804888
19:32:37	08/12/10	-77.320577	-11.80472
19:32:39	08/12/10	-77.320277	-11.80455
19:32:41	08/12/10	-77.32001	-11.804327
19:32:43	08/12/10	-77.319733	-11.804105
19:32:45	08/12/10	-77.319453	-11.80388
19:32:47	08/12/10	-77.319217	-11.803618
19:32:49	08/12/10	-77.318935	-11.803428
19:32:51	08/12/10	-77.31869	-11.803285
19:32:53	08/12/10	-77.318427	-11.80316
19:32:55	08/12/10	-77.318162	-11.803027
19:32:57	08/12/10	-77.317887	-11.802928
19:32:59	08/12/10	-77.317578	-11.802815
19:33:01	08/12/10	-77.317307	-11.802702
19:33:03	08/12/10	-77.317057	-11.802582
19:33:05	08/12/10	-77.316867	-11.80239
19:33:07	08/12/10	-77.31664	-11.802223
19:33:09	08/12/10	-77.316377	-11.802135
19:33:11	08/12/10	-77.316085	-11.802025
19:33:13	08/12/10	-77.315833	-11.801848
19:33:15	08/12/10	-77.315478	-11.801805
19:33:17	08/12/10	-77.315232	-11.801775
19:33:19	08/12/10	-77.314992	-11.801705
19:33:21	08/12/10	-77.314777	-11.80164
19:33:23	08/12/10	-77.314518	-11.801568
19:33:25	08/12/10	-77.31429	-11.80148
19:33:27	08/12/10	-77.314082	-11.80143
19:33:28	08/12/10	-77.313847	-11.801325
19:33:31	08/12/10	-77.313593	-11.801077
19:33:33	08/12/10	-77.313407	-11.800907
19:33:35	08/12/10	-77.313182	-11.800635
19:33:37	08/12/10	-77.312953	-11.800397
19:33:39	08/12/10	-77.312738	-11.800172
19:33:41	08/12/10	-77.31249	-11.79998
19:33:43	08/12/10	-77.312238	-11.799853
19:33:45	08/12/10	-77.31197	-11.799755
19:33:47	08/12/10	-77.311737	-11.799702
19:33:49	08/12/10	-77.31145	-11.79961
19:33:51	08/12/10	-77.311197	-11.799495
19:33:53	08/12/10	-77.31094	-11.799342
19:33:55	08/12/10	-77.3107	-11.799232
19:33:57	08/12/10	-77.31044	-11.799113
19:33:59	08/12/10	-77.310198	-11.79899
19:34:01	08/12/10	-77.309945	-11.798888
19:34:03	08/12/10	-77.309668	-11.79881
19:34:05	08/12/10	-77.309487	-11.798667
19:34:07	08/12/10	-77.30923	-11.79845
19:34:09	08/12/10	-77.308965	-11.798223
19:34:11	08/12/10	-77.308742	-11.798033
19:34:13	08/12/10	-77.308502	-11.797765
19:34:15	08/12/10	-77.308287	-11.797547
19:34:17	08/12/10	-77.308052	-11.797347
19:34:18	08/12/10	-77.307748	-11.797203
19:34:21	08/12/10	-77.307493	-11.797122
19:34:23	08/12/10	-77.307248	-11.796982
19:34:25	08/12/10	-77.306995	-11.796872
19:34:27	08/12/10	-77.306753	-11.796782
19:34:29	08/12/10	-77.306517	-11.796717
19:34:31	08/12/10	-77.306252	-11.796625
19:34:33	08/12/10	-77.305968	-11.796522
19:34:35	08/12/10	-77.305678	-11.796413
19:34:37	08/12/10	-77.30544	-11.796312
19:34:39	08/12/10	-77.30518	-11.796208
19:34:39	08/12/10	-77.305097	-11.796172
19:34:40	08/12/10	-77.305027	-11.796143
19:34:41	08/12/10	-77.304897	-11.796092
19:34:42	08/12/10	-77.30476	-11.796042
19:34:43	08/12/10	-77.304623	-11.795987
19:34:44	08/12/10	-77.304493	-11.795905
19:34:45	08/12/10	-77.304368	-11.79581
19:34:46	08/12/10	-77.304242	-11.79572
19:34:47	08/12/10	-77.304118	-11.79562
19:34:48	08/12/10	-77.303997	-11.79551
19:34:49	08/12/10	-77.303873	-11.795383
19:34:50	08/12/10	-77.30376	-11.795255
19:34:51	08/12/10	-77.303643	-11.795137
19:34:54	08/12/10	-77.303275	-11.794858
19:34:56	08/12/10	-77.302962	-11.794727
19:34:58	08/12/10	-77.30276	-11.794528
19:35:00	08/12/10	-77.302527	-11.794373
19:35:02	08/12/10	-77.30229	-11.794215
19:35:04	08/12/10	-77.30205	-11.794073
19:35:06	08/12/10	-77.301793	-11.793958
19:35:08	08/12/10	-77.301555	-11.79386
19:35:10	08/12/10	-77.301303	-11.793735
19:35:12	08/12/10	-77.301055	-11.79359
19:35:14	08/12/10	-77.3008	-11.79343
19:35:16	08/12/10	-77.300545	-11.793255
19:35:18	08/12/10	-77.300293	-11.793065
19:35:20	08/12/10	-77.300023	-11.792877
19:35:22	08/12/10	-77.299748	-11.792703
19:35:24	08/12/10	-77.299473	-11.792567
19:35:26	08/12/10	-77.299178	-11.792413
19:35:28	08/12/10	-77.298918	-11.792312
19:35:30	08/12/10	-77.298667	-11.792288
19:35:32	08/12/10	-77.298418	-11.792337
19:35:34	08/12/10	-77.298175	-11.792168
19:35:36	08/12/10	-77.297917	-11.791997
19:35:38	08/12/10	-77.297647	-11.791735
19:35:40	08/12/10	-77.297387	-11.79153
19:35:42	08/12/10	-77.297152	-11.791295
19:35:44	08/12/10	-77.296897	-11.791045
19:35:46	08/12/10	-77.296667	-11.790813
19:35:48	08/12/10	-77.296388	-11.790622
19:35:50	08/12/10	-77.295992	-11.790382
19:35:52	08/12/10	-77.295738	-11.790232
19:35:54	08/12/10	-77.295457	-11.790023
19:35:56	08/12/10	-77.2952	-11.789842
19:35:58	08/12/10	-77.294983	-11.7895
19:36:00	08/12/10	-77.294825	-11.789477
19:36:02	08/12/10	-77.29454	-11.789282
19:36:04	08/12/10	-77.29433	-11.789097
19:36:06	08/12/10	-77.294063	-11.788945
19:36:08	08/12/10	-77.293802	-11.788797
19:36:10	08/12/10	-77.293543	-11.788637
19:36:12	08/12/10	-77.2933	-11.78848
19:36:14	08/12/10	-77.293043	-11.788305
19:36:16	08/12/10	-77.292778	-11.788127
19:36:18	08/12/10	-77.292517	-11.787942
19:36:20	08/12/10	-77.292292	-11.78772
19:36:22	08/12/10	-77.292057	-11.7875
19:36:24	08/12/10	-77.291825	-11.787265
19:36:26	08/12/10	-77.291602	-11.787062
19:36:28	08/12/10	-77.291367	-11.786868
19:36:30	08/12/10	-77.291118	-11.786722
19:36:32	08/12/10	-77.290838	-11.786583
19:36:34	08/12/10	-77.2906	-11.786427
19:36:36	08/12/10	-77.290383	-11.786208
19:36:38	08/12/10	-77.290097	-11.78601
19:36:40	08/12/10	-77.289842	-11.785823
19:36:42	08/12/10	-77.289613	-11.785613
19:36:44	08/12/10	-77.289373	-11.785383
19:36:46	08/12/10	-77.28916	-11.785203
19:36:48	08/12/10	-77.288938	-11.785033
19:36:50	08/12/10	-77.288697	-11.784868
19:36:52	08/12/10	-77.288472	-11.784718
19:36:54	08/12/10	-77.288148	-11.784455
19:36:56	08/12/10	-77.287897	-11.784223
19:36:58	08/12/10	-77.287665	-11.78399
19:36:59	08/12/10	-77.287467	-11.783758
19:37:02	08/12/10	-77.28726	-11.78359
19:37:04	08/12/10	-77.287003	-11.783372
19:37:06	08/12/10	-77.286753	-11.783177
19:37:08	08/12/10	-77.286485	-11.782987
19:37:10	08/12/10	-77.286223	-11.78282
19:37:12	08/12/10	-77.285947	-11.782657
19:37:14	08/12/10	-77.285655	-11.782497
19:37:16	08/12/10	-77.285333	-11.782318
19:37:18	08/12/10	-77.285025	-11.782115
19:37:19	08/12/10	-77.284768	-11.78192
19:37:22	08/12/10	-77.28449	-11.781733
19:37:24	08/12/10	-77.284202	-11.78155
19:37:26	08/12/10	-77.283925	-11.781375
19:37:28	08/12/10	-77.283658	-11.781195
19:37:30	08/12/10	-77.283402	-11.781037
19:37:32	08/12/10	-77.283117	-11.78089
19:37:34	08/12/10	-77.282817	-11.780735
19:37:36	08/12/10	-77.282553	-11.780567
19:37:38	08/12/10	-77.282295	-11.780435
19:37:40	08/12/10	-77.28202	-11.780345
19:37:42	08/12/10	-77.28173	-11.780238
19:37:44	08/12/10	-77.281435	-11.780125
19:37:46	08/12/10	-77.281145	-11.780002
19:37:48	08/12/10	-77.280842	-11.779885
19:37:50	08/12/10	-77.28056	-11.77977
19:37:52	08/12/10	-77.280318	-11.779655
19:37:54	08/12/10	-77.280087	-11.779517
19:37:56	08/12/10	-77.27985	-11.779392
19:37:58	08/12/10	-77.279597	-11.77926
19:37:59	08/12/10	-77.279345	-11.779127
19:38:02	08/12/10	-77.279112	-11.77899
19:38:04	08/12/10	-77.27888	-11.778852
19:38:06	08/12/10	-77.278637	-11.778717
19:38:08	08/12/10	-77.278395	-11.778573
19:38:10	08/12/10	-77.278145	-11.778455
19:38:12	08/12/10	-77.277915	-11.778427
19:38:14	08/12/10	-77.277607	-11.778433
19:38:16	08/12/10	-77.27739	-11.778458
19:38:18	08/12/10	-77.277113	-11.778425
19:38:20	08/12/10	-77.276885	-11.778373
19:38:22	08/12/10	-77.27665	-11.778335
19:38:24	08/12/10	-77.276383	-11.778252
19:38:26	08/12/10	-77.276117	-11.778158
19:38:28	08/12/10	-77.275857	-11.778023
19:38:30	08/12/10	-77.275605	-11.777865
19:38:32	08/12/10	-77.27535	-11.77768
19:38:34	08/12/10	-77.275112	-11.777485
19:38:36	08/12/10	-77.274882	-11.777295
19:38:38	08/12/10	-77.274638	-11.777122
19:38:40	08/12/10	-77.27438	-11.776972
19:38:42	08/12/10	-77.274128	-11.776817
19:38:44	08/12/10	-77.273877	-11.776678
19:38:46	08/12/10	-77.273573	-11.776478
19:38:48	08/12/10	-77.273355	-11.776358
19:38:50	08/12/10	-77.273088	-11.77618
19:38:52	08/12/10	-77.272833	-11.775993
19:38:54	08/12/10	-77.272582	-11.775808
19:38:56	08/12/10	-77.272423	-11.775703
19:38:58	08/12/10	-77.272163	-11.775637
19:39:00	08/12/10	-77.271867	-11.775627
19:39:02	08/12/10	-77.271585	-11.775592
19:39:04	08/12/10	-77.271298	-11.775542
19:39:06	08/12/10	-77.271057	-11.775488
19:39:08	08/12/10	-77.270777	-11.775462
19:39:10	08/12/10	-77.2705	-11.775445
19:39:12	08/12/10	-77.27027	-11.775465
19:39:14	08/12/10	-77.270037	-11.775515
19:39:16	08/12/10	-77.269805	-11.775568
19:39:18	08/12/10	-77.269575	-11.77552
19:39:20	08/12/10	-77.26932	-11.775497
19:39:22	08/12/10	-77.26908	-11.775465
19:39:24	08/12/10	-77.268847	-11.77545
19:39:26	08/12/10	-77.268615	-11.77547
19:39:28	08/12/10	-77.268402	-11.775493
19:39:30	08/12/10	-77.268205	-11.775543
19:39:32	08/12/10	-77.268077	-11.77564
19:39:34	08/12/10	-77.267943	-11.775767
19:39:36	08/12/10	-77.267765	-11.775852
19:39:38	08/12/10	-77.267607	-11.775955
19:39:40	08/12/10	-77.267448	-11.776017
19:39:42	08/12/10	-77.26734	-11.776072
19:39:44	08/12/10	-77.267267	-11.776182
19:39:46	08/12/10	-77.267258	-11.776368
19:39:48	08/12/10	-77.267482	-11.776557
19:39:50	08/12/10	-77.267733	-11.776712
19:39:52	08/12/10	-77.267797	-11.776847
19:39:54	08/12/10	-77.267872	-11.776957
19:39:56	08/12/10	-77.267835	-11.777062
19:39:58	08/12/10	-77.267757	-11.777345
19:40:00	08/12/10	-77.267597	-11.77724
19:40:02	08/12/10	-77.26737	-11.777252
19:40:04	08/12/10	-77.267127	-11.777218
19:40:06	08/12/10	-77.266937	-11.777213
19:40:08	08/12/10	-77.266637	-11.777192
19:40:10	08/12/10	-77.266547	-11.777425
19:40:12	08/12/10	-77.266405	-11.777608
19:40:14	08/12/10	-77.26625	-11.777693
19:40:16	08/12/10	-77.266005	-11.777733
19:40:18	08/12/10	-77.265775	-11.777802
19:40:19	08/12/10	-77.2655	-11.777807
19:40:22	08/12/10	-77.26532	-11.777878
19:40:24	08/12/10	-77.265103	-11.777912
19:40:26	08/12/10	-77.264853	-11.777717
19:40:28	08/12/10	-77.264592	-11.777558
19:40:30	08/12/10	-77.264387	-11.777278
19:40:32	08/12/10	-77.264107	-11.777003
19:40:34	08/12/10	-77.263875	-11.776715
19:40:36	08/12/10	-77.263608	-11.776592
19:40:38	08/12/10	-77.263228	-11.776342
19:40:40	08/12/10	-77.26298	-11.776087
19:40:42	08/12/10	-77.26276	-11.775818
19:40:44	08/12/10	-77.262672	-11.775388
19:40:46	08/12/10	-77.262928	-11.775007
19:40:48	08/12/10	-77.263093	-11.774808
19:40:50	08/12/10	-77.26339	-11.774937
19:40:52	08/12/10	-77.26363	-11.774982
19:40:54	08/12/10	-77.263752	-11.774963
19:40:56	08/12/10	-77.263908	-11.775208
19:40:58	08/12/10	-77.264008	-11.775322
19:41:00	08/12/10	-77.264115	-11.775488
19:41:02	08/12/10	-77.264228	-11.775613
19:41:04	08/12/10	-77.2643	-11.775752
19:41:06	08/12/10	-77.264292	-11.77593
19:41:08	08/12/10	-77.264413	-11.776142
19:41:10	08/12/10	-77.264463	-11.776187
19:41:12	08/12/10	-77.264585	-11.776248
19:41:14	08/12/10	-77.2648	-11.776245
19:41:16	08/12/10	-77.265053	-11.776223
19:41:18	08/12/10	-77.265228	-11.776232
19:41:20	08/12/10	-77.265448	-11.776242
19:41:22	08/12/10	-77.265637	-11.77625
19:41:24	08/12/10	-77.265855	-11.776245
19:41:26	08/12/10	-77.26612	-11.776205
19:41:28	08/12/10	-77.266285	-11.776022
19:41:30	08/12/10	-77.266413	-11.775685
19:41:32	08/12/10	-77.266502	-11.775238
19:41:34	08/12/10	-77.266373	-11.775012
19:41:36	08/12/10	-77.266135	-11.774682
19:41:38	08/12/10	-77.26558	-11.774573
19:41:40	08/12/10	-77.265308	-11.774418
19:41:42	08/12/10	-77.264992	-11.774593
19:41:44	08/12/10	-77.264602	-11.774643
19:41:46	08/12/10	-77.264423	-11.774887
19:41:48	08/12/10	-77.264398	-11.775147
19:41:50	08/12/10	-77.26435	-11.775438
19:41:52	08/12/10	-77.264415	-11.775543
19:41:54	08/12/10	-77.264333	-11.775553
19:41:56	08/12/10	-77.264435	-11.77561
19:41:58	08/12/10	-77.264472	-11.775652
19:41:58	08/12/10	-77.264487	-11.775647
