# Supplementary material for: Generalized Pareto for Pattern-Oriented Random Walk Modelling of Organisms’ Movements
Source: PLoS One. 2015 Jul 14;10(7):e0132231. doi: 10.1371/journal.pone.0132231 (PMC4501722; doi:10.1371/journal.pone.0132231)
Supplement: S4 Dataset — (TXT) [file pone.0132231.s004.txt]

hour	date	lon	lat
20:05:44	05/12/10	-77.265038	-11.775827
20:05:45	05/12/10	-77.265005	-11.775908
20:05:46	05/12/10	-77.264987	-11.776
20:05:47	05/12/10	-77.26496	-11.776095
20:05:48	05/12/10	-77.264915	-11.77618
20:05:49	05/12/10	-77.264857	-11.77625
20:05:50	05/12/10	-77.264798	-11.776312
20:05:51	05/12/10	-77.264752	-11.776373
20:05:52	05/12/10	-77.264715	-11.776445
20:05:53	05/12/10	-77.264687	-11.776525
20:05:56	05/12/10	-77.264617	-11.776778
20:05:58	05/12/10	-77.264582	-11.77697
20:06:00	05/12/10	-77.264503	-11.77715
20:06:02	05/12/10	-77.264368	-11.777302
20:06:04	05/12/10	-77.264118	-11.777412
20:06:06	05/12/10	-77.263847	-11.777612
20:06:08	05/12/10	-77.263472	-11.777735
20:06:10	05/12/10	-77.263112	-11.777877
20:06:12	05/12/10	-77.262842	-11.778075
20:06:13	05/12/10	-77.262608	-11.778355
20:06:16	05/12/10	-77.262398	-11.778502
20:06:18	05/12/10	-77.262097	-11.778728
20:06:20	05/12/10	-77.261753	-11.778843
20:06:22	05/12/10	-77.261422	-11.778957
20:06:24	05/12/10	-77.261085	-11.779093
20:06:26	05/12/10	-77.260883	-11.779303
20:06:28	05/12/10	-77.260867	-11.779503
20:06:30	05/12/10	-77.260772	-11.779857
20:06:32	05/12/10	-77.260768	-11.779995
20:06:34	05/12/10	-77.260845	-11.78023
20:06:36	05/12/10	-77.260973	-11.780412
20:06:38	05/12/10	-77.261053	-11.780625
20:06:40	05/12/10	-77.261145	-11.780822
20:06:42	05/12/10	-77.261247	-11.780918
20:06:44	05/12/10	-77.261405	-11.781142
20:06:46	05/12/10	-77.26153	-11.781332
20:06:48	05/12/10	-77.261648	-11.78153
20:06:50	05/12/10	-77.261767	-11.781715
20:06:52	05/12/10	-77.261892	-11.781917
20:06:54	05/12/10	-77.261925	-11.78212
20:06:56	05/12/10	-77.26195	-11.782325
20:06:58	05/12/10	-77.261985	-11.782513
20:07:00	05/12/10	-77.262063	-11.782702
20:07:02	05/12/10	-77.262117	-11.782925
20:07:04	05/12/10	-77.262303	-11.78305
20:07:06	05/12/10	-77.26243	-11.783243
20:07:08	05/12/10	-77.262638	-11.78352
20:07:10	05/12/10	-77.262598	-11.783713
20:07:12	05/12/10	-77.262652	-11.783802
20:07:14	05/12/10	-77.262562	-11.783957
20:07:16	05/12/10	-77.262497	-11.784093
20:07:18	05/12/10	-77.262427	-11.784265
20:07:20	05/12/10	-77.262362	-11.784407
20:07:21	05/12/10	-77.262358	-11.784548
20:07:24	05/12/10	-77.262373	-11.784675
20:07:29	05/12/10	-77.262462	-11.784678
20:07:30	05/12/10	-77.262447	-11.784677
20:07:31	05/12/10	-77.262452	-11.784665
20:07:32	05/12/10	-77.26243	-11.784655
20:07:33	05/12/10	-77.26242	-11.784655
20:08:13	05/12/10	-77.262493	-11.784953
20:08:14	05/12/10	-77.262613	-11.78495
20:08:15	05/12/10	-77.262635	-11.784923
20:08:16	05/12/10	-77.262617	-11.78493
20:08:17	05/12/10	-77.262638	-11.784948
20:08:18	05/12/10	-77.262637	-11.784957
20:08:19	05/12/10	-77.26263	-11.784958
20:08:20	05/12/10	-77.262638	-11.784923
20:08:21	05/12/10	-77.262637	-11.784942
20:08:22	05/12/10	-77.262637	-11.78493
20:08:23	05/12/10	-77.262642	-11.78492
20:08:24	05/12/10	-77.262645	-11.784915
20:08:25	05/12/10	-77.26264	-11.784927
20:08:26	05/12/10	-77.262637	-11.784925
20:08:27	05/12/10	-77.26263	-11.784928
20:08:28	05/12/10	-77.262627	-11.784932
20:08:29	05/12/10	-77.262632	-11.784923
20:08:30	05/12/10	-77.262633	-11.78492
20:08:31	05/12/10	-77.262637	-11.784958
20:08:32	05/12/10	-77.26264	-11.784987
20:08:33	05/12/10	-77.262618	-11.785038
20:08:34	05/12/10	-77.262608	-11.785095
20:08:35	05/12/10	-77.262618	-11.785158
20:08:36	05/12/10	-77.26267	-11.785217
20:08:37	05/12/10	-77.262747	-11.785273
20:08:38	05/12/10	-77.262837	-11.785322
20:08:39	05/12/10	-77.262925	-11.785368
20:08:40	05/12/10	-77.263008	-11.785422
20:08:41	05/12/10	-77.263092	-11.785478
20:08:42	05/12/10	-77.26317	-11.785537
20:08:44	05/12/10	-77.263398	-11.785697
20:08:47	05/12/10	-77.263595	-11.785725
20:08:49	05/12/10	-77.263817	-11.785662
20:08:51	05/12/10	-77.264062	-11.78561
20:08:53	05/12/10	-77.264282	-11.785582
20:08:55	05/12/10	-77.264685	-11.78561
20:08:57	05/12/10	-77.26491	-11.785628
20:08:57	05/12/10	-77.264957	-11.785638
20:09:02	05/12/10	-77.264887	-11.785695
20:09:03	05/12/10	-77.264715	-11.785668
20:09:04	05/12/10	-77.264665	-11.785667
20:09:05	05/12/10	-77.264655	-11.785668
20:09:06	05/12/10	-77.264657	-11.785663
20:09:52	05/12/10	-77.264947	-11.785593
20:09:53	05/12/10	-77.264968	-11.785593
20:09:54	05/12/10	-77.26499	-11.78555
20:09:55	05/12/10	-77.264992	-11.785515
20:09:56	05/12/10	-77.265017	-11.785513
20:09:57	05/12/10	-77.265008	-11.785495
20:09:58	05/12/10	-77.265012	-11.785517
20:09:59	05/12/10	-77.26502	-11.785515
20:10:00	05/12/10	-77.265028	-11.785503
20:10:01	05/12/10	-77.26504	-11.785505
20:10:02	05/12/10	-77.265045	-11.7855
20:10:03	05/12/10	-77.265043	-11.785502
20:10:04	05/12/10	-77.265035	-11.785498
20:10:05	05/12/10	-77.265028	-11.785502
20:10:06	05/12/10	-77.265025	-11.785502
20:10:07	05/12/10	-77.265025	-11.785505
20:10:08	05/12/10	-77.265023	-11.785503
20:10:09	05/12/10	-77.265025	-11.785507
20:10:10	05/12/10	-77.265037	-11.785513
20:10:11	05/12/10	-77.265063	-11.785522
20:10:12	05/12/10	-77.265073	-11.785542
20:10:13	05/12/10	-77.265068	-11.785573
20:10:14	05/12/10	-77.265067	-11.785623
20:10:15	05/12/10	-77.26507	-11.78568
20:10:16	05/12/10	-77.265082	-11.785738
20:10:17	05/12/10	-77.2651	-11.785802
20:10:18	05/12/10	-77.265127	-11.785868
20:10:19	05/12/10	-77.265162	-11.785938
20:10:20	05/12/10	-77.265195	-11.786013
20:10:21	05/12/10	-77.265228	-11.786092
20:10:22	05/12/10	-77.265268	-11.786168
20:10:23	05/12/10	-77.265313	-11.786243
20:10:25	05/12/10	-77.265435	-11.786448
20:10:28	05/12/10	-77.265537	-11.786587
20:10:30	05/12/10	-77.265628	-11.786732
20:10:32	05/12/10	-77.265735	-11.786893
20:10:34	05/12/10	-77.265805	-11.787053
20:10:36	05/12/10	-77.265888	-11.787213
20:10:38	05/12/10	-77.265997	-11.787377
20:10:40	05/12/10	-77.266167	-11.787515
20:10:42	05/12/10	-77.266325	-11.787647
20:10:44	05/12/10	-77.266468	-11.78778
20:10:46	05/12/10	-77.266617	-11.787903
20:10:48	05/12/10	-77.266732	-11.788055
20:10:50	05/12/10	-77.266923	-11.788178
20:10:52	05/12/10	-77.26714	-11.788295
20:10:54	05/12/10	-77.267362	-11.788377
20:10:56	05/12/10	-77.267592	-11.78845
20:10:58	05/12/10	-77.267828	-11.788535
20:11:00	05/12/10	-77.268055	-11.788622
20:11:00	05/12/10	-77.268102	-11.788645
20:11:01	05/12/10	-77.26816	-11.788668
20:11:02	05/12/10	-77.268287	-11.78872
20:11:03	05/12/10	-77.268383	-11.7888
20:11:04	05/12/10	-77.268477	-11.788862
20:11:05	05/12/10	-77.268582	-11.788888
20:11:06	05/12/10	-77.268702	-11.788893
20:11:07	05/12/10	-77.268832	-11.788905
20:11:08	05/12/10	-77.268968	-11.788907
20:11:09	05/12/10	-77.269097	-11.788908
20:11:10	05/12/10	-77.269223	-11.788922
20:11:11	05/12/10	-77.269355	-11.788943
20:11:12	05/12/10	-77.269485	-11.788963
20:11:13	05/12/10	-77.269622	-11.788975
20:11:14	05/12/10	-77.269762	-11.78897
20:11:15	05/12/10	-77.269905	-11.78895
20:11:16	05/12/10	-77.270052	-11.788927
20:11:17	05/12/10	-77.270195	-11.788908
20:11:18	05/12/10	-77.270337	-11.788902
20:11:19	05/12/10	-77.270468	-11.788912
20:11:20	05/12/10	-77.27059	-11.788963
20:11:21	05/12/10	-77.270683	-11.789025
20:11:22	05/12/10	-77.270753	-11.789103
20:11:23	05/12/10	-77.27082	-11.789173
20:11:24	05/12/10	-77.270878	-11.789245
20:11:25	05/12/10	-77.270923	-11.789315
20:11:26	05/12/10	-77.270948	-11.789382
20:11:27	05/12/10	-77.270953	-11.789415
20:11:28	05/12/10	-77.27095	-11.78944
20:11:30	05/12/10	-77.270953	-11.789483
20:11:31	05/12/10	-77.27094	-11.78939
20:11:32	05/12/10	-77.270953	-11.789393
20:11:33	05/12/10	-77.270952	-11.789385
20:11:34	05/12/10	-77.270935	-11.789375
20:12:07	05/12/10	-77.271323	-11.789127
20:12:08	05/12/10	-77.271287	-11.789143
20:12:09	05/12/10	-77.271225	-11.789232
20:12:10	05/12/10	-77.271227	-11.789237
20:12:11	05/12/10	-77.271222	-11.78921
20:12:12	05/12/10	-77.271222	-11.789195
20:12:13	05/12/10	-77.271235	-11.789193
20:12:14	05/12/10	-77.271237	-11.78919
20:12:15	05/12/10	-77.271247	-11.789178
20:12:16	05/12/10	-77.27125	-11.789175
20:12:17	05/12/10	-77.271252	-11.789175
20:12:18	05/12/10	-77.27126	-11.789172
20:12:19	05/12/10	-77.271263	-11.789168
20:12:20	05/12/10	-77.271268	-11.789163
20:12:21	05/12/10	-77.271273	-11.78916
20:13:25	05/12/10	-77.271513	-11.789063
20:13:26	05/12/10	-77.271497	-11.789033
20:13:27	05/12/10	-77.271495	-11.78906
20:13:28	05/12/10	-77.271507	-11.789005
20:13:29	05/12/10	-77.271502	-11.789005
20:13:30	05/12/10	-77.27149	-11.789033
20:13:31	05/12/10	-77.271478	-11.789042
20:13:32	05/12/10	-77.271468	-11.789047
20:13:33	05/12/10	-77.271468	-11.78905
20:13:34	05/12/10	-77.271472	-11.789058
20:13:35	05/12/10	-77.271485	-11.789057
20:13:36	05/12/10	-77.27148	-11.789052
20:13:37	05/12/10	-77.271478	-11.789048
20:13:38	05/12/10	-77.271475	-11.789045
20:13:39	05/12/10	-77.271475	-11.789043
20:13:40	05/12/10	-77.271478	-11.78904
20:13:41	05/12/10	-77.271482	-11.789035
20:13:42	05/12/10	-77.271485	-11.78903
20:13:44	05/12/10	-77.271493	-11.78902
20:14:49	05/12/10	-77.271877	-11.788755
20:14:50	05/12/10	-77.271827	-11.788835
20:14:51	05/12/10	-77.271842	-11.788817
20:14:52	05/12/10	-77.27184	-11.788812
20:14:53	05/12/10	-77.271825	-11.788827
20:14:54	05/12/10	-77.271818	-11.788815
20:14:55	05/12/10	-77.271822	-11.788808
20:14:56	05/12/10	-77.271825	-11.788812
20:14:57	05/12/10	-77.271825	-11.788817
20:14:58	05/12/10	-77.271822	-11.788815
20:14:59	05/12/10	-77.271818	-11.788808
20:15:00	05/12/10	-77.271815	-11.788807
20:15:01	05/12/10	-77.271812	-11.78881
20:15:02	05/12/10	-77.27181	-11.78881
20:15:03	05/12/10	-77.27181	-11.788812
20:15:04	05/12/10	-77.271812	-11.788812
20:15:05	05/12/10	-77.271812	-11.788812
20:15:06	05/12/10	-77.271808	-11.788812
20:15:07	05/12/10	-77.271807	-11.78881
20:15:08	05/12/10	-77.271803	-11.788805
20:15:09	05/12/10	-77.2718	-11.7888
20:15:10	05/12/10	-77.271802	-11.7888
20:15:13	05/12/10	-77.271807	-11.788807
20:15:18	05/12/10	-77.271838	-11.788795
20:15:19	05/12/10	-77.271842	-11.788798
20:15:20	05/12/10	-77.271837	-11.788802
20:15:21	05/12/10	-77.271837	-11.788798
20:15:22	05/12/10	-77.271838	-11.788802
20:15:23	05/12/10	-77.271838	-11.788802
20:15:24	05/12/10	-77.271837	-11.7888
20:15:25	05/12/10	-77.271842	-11.788802
20:15:26	05/12/10	-77.271848	-11.788795
20:15:27	05/12/10	-77.271852	-11.788778
20:15:28	05/12/10	-77.271838	-11.788793
20:15:29	05/12/10	-77.271848	-11.788823
20:15:30	05/12/10	-77.271873	-11.788877
20:15:31	05/12/10	-77.271912	-11.788942
20:15:32	05/12/10	-77.271935	-11.789003
20:15:33	05/12/10	-77.271962	-11.789063
20:15:34	05/12/10	-77.27199	-11.789133
20:15:35	05/12/10	-77.272022	-11.789202
20:15:36	05/12/10	-77.272055	-11.789275
20:15:37	05/12/10	-77.272078	-11.78935
20:15:38	05/12/10	-77.272093	-11.789423
20:15:39	05/12/10	-77.272102	-11.789502
20:15:42	05/12/10	-77.272225	-11.789758
20:15:44	05/12/10	-77.272308	-11.7899
20:15:46	05/12/10	-77.2724	-11.790038
20:15:48	05/12/10	-77.272462	-11.790168
20:15:50	05/12/10	-77.272497	-11.790313
20:15:51	05/12/10	-77.272557	-11.79044
20:15:54	05/12/10	-77.2726	-11.790595
20:15:56	05/12/10	-77.272613	-11.790747
20:15:58	05/12/10	-77.272642	-11.790907
20:16:00	05/12/10	-77.272685	-11.791063
20:16:02	05/12/10	-77.272738	-11.791215
20:16:04	05/12/10	-77.272783	-11.791393
20:16:06	05/12/10	-77.272822	-11.791532
20:16:08	05/12/10	-77.272823	-11.791677
20:16:10	05/12/10	-77.272782	-11.791815
20:16:15	05/12/10	-77.27272	-11.792083
20:16:16	05/12/10	-77.272663	-11.791945
20:16:17	05/12/10	-77.272665	-11.791943
20:16:18	05/12/10	-77.272685	-11.791932
20:16:19	05/12/10	-77.272718	-11.791912
20:16:20	05/12/10	-77.27272	-11.791908
20:16:21	05/12/10	-77.27271	-11.791912
20:16:22	05/12/10	-77.272712	-11.791913
20:16:23	05/12/10	-77.272725	-11.791918
20:17:36	05/12/10	-77.272835	-11.791862
20:17:37	05/12/10	-77.272887	-11.791858
20:17:38	05/12/10	-77.272838	-11.79182
20:17:39	05/12/10	-77.272827	-11.791813
20:17:40	05/12/10	-77.272832	-11.791825
20:17:41	05/12/10	-77.272843	-11.791842
20:17:42	05/12/10	-77.272853	-11.791858
20:17:43	05/12/10	-77.272867	-11.791852
20:17:44	05/12/10	-77.272875	-11.791853
20:17:45	05/12/10	-77.272873	-11.791852
20:17:46	05/12/10	-77.272868	-11.791853
20:17:47	05/12/10	-77.272873	-11.791857
20:17:48	05/12/10	-77.272878	-11.791855
20:17:49	05/12/10	-77.272882	-11.79185
20:17:50	05/12/10	-77.272887	-11.791847
20:17:51	05/12/10	-77.272888	-11.791847
20:17:52	05/12/10	-77.27289	-11.791847
20:17:53	05/12/10	-77.272892	-11.791843
20:17:54	05/12/10	-77.272895	-11.791845
20:17:55	05/12/10	-77.272897	-11.791847
20:17:56	05/12/10	-77.272898	-11.791845
20:17:58	05/12/10	-77.27288	-11.791833
20:18:01	05/12/10	-77.272892	-11.79183
20:18:03	05/12/10	-77.272905	-11.791825
20:18:05	05/12/10	-77.27291	-11.79183
20:18:07	05/12/10	-77.272923	-11.791828
20:18:09	05/12/10	-77.272923	-11.791812
20:18:11	05/12/10	-77.272937	-11.791793
20:18:13	05/12/10	-77.27294	-11.791783
20:19:12	05/12/10	-77.272822	-11.791683
20:19:13	05/12/10	-77.272835	-11.791812
20:19:14	05/12/10	-77.272918	-11.79189
20:19:15	05/12/10	-77.272963	-11.791983
20:19:16	05/12/10	-77.273035	-11.792022
20:19:17	05/12/10	-77.273063	-11.792022
20:19:18	05/12/10	-77.27297	-11.79208
20:19:19	05/12/10	-77.272972	-11.792083
20:19:20	05/12/10	-77.272975	-11.79209
20:19:21	05/12/10	-77.272977	-11.792092
20:19:22	05/12/10	-77.272985	-11.79208
20:19:23	05/12/10	-77.272987	-11.792077
20:19:24	05/12/10	-77.272997	-11.792075
20:19:25	05/12/10	-77.273002	-11.792072
20:19:26	05/12/10	-77.273007	-11.792068
20:19:27	05/12/10	-77.273017	-11.79206
20:19:28	05/12/10	-77.273023	-11.792057
20:19:29	05/12/10	-77.273028	-11.792048
20:19:30	05/12/10	-77.273038	-11.792042
20:19:31	05/12/10	-77.27305	-11.792037
20:19:32	05/12/10	-77.273065	-11.792032
20:19:33	05/12/10	-77.273065	-11.79203
20:19:34	05/12/10	-77.273055	-11.792032
20:19:35	05/12/10	-77.273055	-11.79203
20:19:36	05/12/10	-77.273057	-11.792028
20:19:37	05/12/10	-77.273058	-11.792025
20:19:38	05/12/10	-77.27306	-11.792017
20:19:39	05/12/10	-77.27306	-11.792007
20:19:40	05/12/10	-77.27306	-11.792
20:19:41	05/12/10	-77.273063	-11.791995
20:19:42	05/12/10	-77.273065	-11.791992
20:19:43	05/12/10	-77.273065	-11.791983
20:19:44	05/12/10	-77.27307	-11.791978
20:19:45	05/12/10	-77.273073	-11.791973
20:19:46	05/12/10	-77.273077	-11.791968
20:19:47	05/12/10	-77.273078	-11.79196
20:19:48	05/12/10	-77.27308	-11.791957
20:19:49	05/12/10	-77.273075	-11.791963
20:19:50	05/12/10	-77.273063	-11.791983
20:19:51	05/12/10	-77.273055	-11.792032
20:19:52	05/12/10	-77.273052	-11.792102
20:19:53	05/12/10	-77.27306	-11.792175
20:19:55	05/12/10	-77.27325	-11.792402
20:19:58	05/12/10	-77.273383	-11.792377
20:19:59	05/12/10	-77.27352	-11.792377
20:20:02	05/12/10	-77.27397	-11.792155
20:20:04	05/12/10	-77.274175	-11.79201
20:20:06	05/12/10	-77.274478	-11.791817
20:20:08	05/12/10	-77.274715	-11.791677
20:20:10	05/12/10	-77.274972	-11.79153
20:20:12	05/12/10	-77.275263	-11.791368
20:20:14	05/12/10	-77.275533	-11.791192
20:20:16	05/12/10	-77.275713	-11.79101
20:20:18	05/12/10	-77.275923	-11.790787
20:20:20	05/12/10	-77.276105	-11.79052
20:20:22	05/12/10	-77.276243	-11.790278
20:20:24	05/12/10	-77.276435	-11.790003
20:20:26	05/12/10	-77.276595	-11.789678
20:20:28	05/12/10	-77.276873	-11.789375
20:20:30	05/12/10	-77.277035	-11.78913
20:20:31	05/12/10	-77.277103	-11.788802
20:20:34	05/12/10	-77.277083	-11.788455
20:20:36	05/12/10	-77.277065	-11.78815
20:20:38	05/12/10	-77.277037	-11.787855
20:20:40	05/12/10	-77.276942	-11.787563
20:20:42	05/12/10	-77.27682	-11.787295
20:20:44	05/12/10	-77.276657	-11.786955
20:20:46	05/12/10	-77.276508	-11.786723
20:20:48	05/12/10	-77.27633	-11.786467
20:20:50	05/12/10	-77.276188	-11.78627
20:20:52	05/12/10	-77.275958	-11.786022
20:20:54	05/12/10	-77.2758	-11.7861
20:20:59	05/12/10	-77.275845	-11.786178
20:21:00	05/12/10	-77.275873	-11.7862
20:21:01	05/12/10	-77.275905	-11.78623
20:21:02	05/12/10	-77.275918	-11.786242
20:21:03	05/12/10	-77.275918	-11.786255
20:21:04	05/12/10	-77.275918	-11.786262
20:21:05	05/12/10	-77.275918	-11.786265
20:21:06	05/12/10	-77.275918	-11.786273
20:21:07	05/12/10	-77.27592	-11.786268
20:21:08	05/12/10	-77.275928	-11.786268
20:21:09	05/12/10	-77.275932	-11.786272
20:21:10	05/12/10	-77.275933	-11.786275
20:21:13	05/12/10	-77.275937	-11.786265
20:21:15	05/12/10	-77.275942	-11.786263
20:21:17	05/12/10	-77.275945	-11.786265
20:22:43	05/12/10	-77.276015	-11.786392
20:22:44	05/12/10	-77.27599	-11.786383
20:22:45	05/12/10	-77.275995	-11.786375
20:22:46	05/12/10	-77.275972	-11.786378
20:22:47	05/12/10	-77.275978	-11.786378
20:22:48	05/12/10	-77.275975	-11.78638
20:22:49	05/12/10	-77.27598	-11.78638
20:22:50	05/12/10	-77.275982	-11.786373
20:22:51	05/12/10	-77.275982	-11.78637
20:22:52	05/12/10	-77.275983	-11.786368
20:22:53	05/12/10	-77.275987	-11.786368
20:22:54	05/12/10	-77.275988	-11.78637
20:22:55	05/12/10	-77.275987	-11.786368
20:22:56	05/12/10	-77.275987	-11.786363
20:22:58	05/12/10	-77.275995	-11.78636
20:23:01	05/12/10	-77.276	-11.78637
20:23:03	05/12/10	-77.276007	-11.786362
20:23:05	05/12/10	-77.276018	-11.786342
20:23:07	05/12/10	-77.276025	-11.786333
20:23:09	05/12/10	-77.276035	-11.78633
20:23:11	05/12/10	-77.276042	-11.786332
20:23:13	05/12/10	-77.276048	-11.786323
20:23:15	05/12/10	-77.276053	-11.786312
20:24:32	05/12/10	-77.275848	-11.7866
20:24:33	05/12/10	-77.27587	-11.786583
20:24:34	05/12/10	-77.275863	-11.786582
20:24:35	05/12/10	-77.275828	-11.786637
20:24:36	05/12/10	-77.27582	-11.786643
20:24:37	05/12/10	-77.275822	-11.786645
20:24:38	05/12/10	-77.275828	-11.786647
20:24:39	05/12/10	-77.275845	-11.78665
20:24:40	05/12/10	-77.275843	-11.78663
20:24:41	05/12/10	-77.275867	-11.786613
20:24:42	05/12/10	-77.275872	-11.786603
20:24:43	05/12/10	-77.275877	-11.786588
20:24:44	05/12/10	-77.275882	-11.786575
20:24:45	05/12/10	-77.275882	-11.786568
20:24:46	05/12/10	-77.275883	-11.786567
20:24:47	05/12/10	-77.275885	-11.786562
20:24:48	05/12/10	-77.275888	-11.786552
20:24:49	05/12/10	-77.275892	-11.786545
20:24:55	05/12/10	-77.275932	-11.786527
20:24:56	05/12/10	-77.27593	-11.786523
20:24:57	05/12/10	-77.275933	-11.78652
20:24:58	05/12/10	-77.275923	-11.786518
20:24:59	05/12/10	-77.275925	-11.786512
20:25:00	05/12/10	-77.275927	-11.786517
20:25:01	05/12/10	-77.27593	-11.786513
20:25:02	05/12/10	-77.275937	-11.786513
20:25:03	05/12/10	-77.275937	-11.786513
20:25:04	05/12/10	-77.275943	-11.786493
20:25:05	05/12/10	-77.27595	-11.786478
20:25:06	05/12/10	-77.275958	-11.786477
20:25:07	05/12/10	-77.275957	-11.786468
20:25:08	05/12/10	-77.27595	-11.786468
20:25:09	05/12/10	-77.275943	-11.786468
20:25:10	05/12/10	-77.275947	-11.78647
20:25:11	05/12/10	-77.275948	-11.786477
20:25:12	05/12/10	-77.275948	-11.78648
20:25:13	05/12/10	-77.275948	-11.786477
20:25:14	05/12/10	-77.275953	-11.78647
20:25:15	05/12/10	-77.275957	-11.78647
20:25:16	05/12/10	-77.275958	-11.786472
20:25:17	05/12/10	-77.275962	-11.786473
20:25:18	05/12/10	-77.275963	-11.786472
20:25:19	05/12/10	-77.275967	-11.786473
20:25:20	05/12/10	-77.275968	-11.786473
20:25:21	05/12/10	-77.275967	-11.786472
20:25:24	05/12/10	-77.27596	-11.786483
20:25:25	05/12/10	-77.275962	-11.786488
20:25:28	05/12/10	-77.275962	-11.786487
20:25:30	05/12/10	-77.275962	-11.786493
20:25:32	05/12/10	-77.27597	-11.786498
20:25:34	05/12/10	-77.275967	-11.786497
20:25:36	05/12/10	-77.275967	-11.786495
20:25:38	05/12/10	-77.275973	-11.786497
20:25:40	05/12/10	-77.27598	-11.786495
20:25:42	05/12/10	-77.276002	-11.786492
20:25:44	05/12/10	-77.27602	-11.78648
20:25:45	05/12/10	-77.276028	-11.786483
20:25:48	05/12/10	-77.276033	-11.78649
20:25:50	05/12/10	-77.276035	-11.786495
20:25:50	05/12/10	-77.276035	-11.786492
20:25:51	05/12/10	-77.276037	-11.786488
20:25:52	05/12/10	-77.276047	-11.786465
20:25:53	05/12/10	-77.276047	-11.786455
20:25:54	05/12/10	-77.276057	-11.786478
20:25:55	05/12/10	-77.276062	-11.786548
20:25:56	05/12/10	-77.276058	-11.786613
20:25:57	05/12/10	-77.276055	-11.786677
20:25:58	05/12/10	-77.276063	-11.786748
20:25:59	05/12/10	-77.27609	-11.78681
20:26:00	05/12/10	-77.276138	-11.78687
20:26:01	05/12/10	-77.276192	-11.786932
20:26:02	05/12/10	-77.276245	-11.786998
20:26:03	05/12/10	-77.276297	-11.78707
20:26:04	05/12/10	-77.276345	-11.787142
20:26:07	05/12/10	-77.276472	-11.787357
20:26:09	05/12/10	-77.27653	-11.787562
20:26:11	05/12/10	-77.276583	-11.787713
20:26:13	05/12/10	-77.276642	-11.787858
20:26:15	05/12/10	-77.276638	-11.788008
20:26:17	05/12/10	-77.276648	-11.788162
20:26:19	05/12/10	-77.276632	-11.788313
20:26:21	05/12/10	-77.276618	-11.788455
20:26:23	05/12/10	-77.276568	-11.788613
20:26:25	05/12/10	-77.27652	-11.788772
20:26:27	05/12/10	-77.276485	-11.788917
20:26:29	05/12/10	-77.276455	-11.78906
20:26:31	05/12/10	-77.276423	-11.789283
20:26:33	05/12/10	-77.276443	-11.789475
20:26:35	05/12/10	-77.276428	-11.789627
20:26:37	05/12/10	-77.276418	-11.789778
20:26:39	05/12/10	-77.276375	-11.78992
20:26:41	05/12/10	-77.276277	-11.790057
20:26:43	05/12/10	-77.276168	-11.790187
20:26:45	05/12/10	-77.276032	-11.790313
20:26:47	05/12/10	-77.275913	-11.79044
20:26:49	05/12/10	-77.275822	-11.79058
20:26:51	05/12/10	-77.275673	-11.79072
20:26:53	05/12/10	-77.275602	-11.790715
20:26:55	05/12/10	-77.275415	-11.79083
20:26:57	05/12/10	-77.275183	-11.790918
20:26:59	05/12/10	-77.275055	-11.791068
20:27:01	05/12/10	-77.274957	-11.79121
20:27:03	05/12/10	-77.274768	-11.791342
20:27:05	05/12/10	-77.274593	-11.791393
20:27:07	05/12/10	-77.274338	-11.791435
20:27:09	05/12/10	-77.274077	-11.791447
20:27:11	05/12/10	-77.27386	-11.791483
20:27:13	05/12/10	-77.273678	-11.791522
20:27:15	05/12/10	-77.273472	-11.791573
20:27:17	05/12/10	-77.273272	-11.791645
20:27:19	05/12/10	-77.273133	-11.791755
20:27:21	05/12/10	-77.272945	-11.791865
20:27:23	05/12/10	-77.272807	-11.791983
20:27:25	05/12/10	-77.272658	-11.792115
20:27:27	05/12/10	-77.272477	-11.792253
20:27:29	05/12/10	-77.27235	-11.79232
20:27:31	05/12/10	-77.272182	-11.792352
20:27:33	05/12/10	-77.271917	-11.792382
20:27:35	05/12/10	-77.271675	-11.792408
20:27:37	05/12/10	-77.271373	-11.792378
20:27:39	05/12/10	-77.271132	-11.792367
20:27:41	05/12/10	-77.270952	-11.792335
20:27:43	05/12/10	-77.270698	-11.792283
20:27:45	05/12/10	-77.270437	-11.79226
20:27:47	05/12/10	-77.270197	-11.7923
20:27:49	05/12/10	-77.269982	-11.792295
20:27:51	05/12/10	-77.269778	-11.792283
20:27:53	05/12/10	-77.269642	-11.792183
20:27:55	05/12/10	-77.269445	-11.79204
20:27:57	05/12/10	-77.26924	-11.79177
20:27:59	05/12/10	-77.269367	-11.791537
20:28:01	05/12/10	-77.269327	-11.791195
20:28:03	05/12/10	-77.269423	-11.790908
20:28:05	05/12/10	-77.269603	-11.790577
20:28:07	05/12/10	-77.269815	-11.79044
20:28:09	05/12/10	-77.270087	-11.790352
20:28:11	05/12/10	-77.270388	-11.79025
20:28:12	05/12/10	-77.270775	-11.790198
20:28:15	05/12/10	-77.271072	-11.790128
20:28:17	05/12/10	-77.271282	-11.790037
20:28:19	05/12/10	-77.271552	-11.78985
20:28:21	05/12/10	-77.271772	-11.78958
20:28:23	05/12/10	-77.272043	-11.789405
20:28:25	05/12/10	-77.272285	-11.78931
20:28:26	05/12/10	-77.272588	-11.789207
20:28:29	05/12/10	-77.27292	-11.789143
20:28:31	05/12/10	-77.273148	-11.789223
20:28:33	05/12/10	-77.273337	-11.789212
20:28:35	05/12/10	-77.273343	-11.789407
20:28:37	05/12/10	-77.273213	-11.789545
20:28:39	05/12/10	-77.273133	-11.789667
20:28:41	05/12/10	-77.272913	-11.789822
20:28:43	05/12/10	-77.272768	-11.790025
20:28:45	05/12/10	-77.272693	-11.790148
20:28:47	05/12/10	-77.272527	-11.790365
20:28:49	05/12/10	-77.272402	-11.790453
20:28:51	05/12/10	-77.272128	-11.790518
20:28:53	05/12/10	-77.271837	-11.790557
20:28:55	05/12/10	-77.271548	-11.79057
20:28:57	05/12/10	-77.271323	-11.790533
20:28:59	05/12/10	-77.271053	-11.790463
20:29:01	05/12/10	-77.270742	-11.790447
20:29:03	05/12/10	-77.270502	-11.790422
20:29:05	05/12/10	-77.270263	-11.790368
20:29:07	05/12/10	-77.27003	-11.790318
20:29:09	05/12/10	-77.269713	-11.790193
20:29:11	05/12/10	-77.269525	-11.790232
20:29:13	05/12/10	-77.269337	-11.790313
20:29:15	05/12/10	-77.269233	-11.790407
20:29:17	05/12/10	-77.269037	-11.79052
20:29:19	05/12/10	-77.268858	-11.790563
20:29:21	05/12/10	-77.26861	-11.7906
20:29:23	05/12/10	-77.268382	-11.790583
20:29:25	05/12/10	-77.268122	-11.79039
20:29:27	05/12/10	-77.267885	-11.79024
20:29:29	05/12/10	-77.267608	-11.790125
20:29:31	05/12/10	-77.267345	-11.790033
20:29:33	05/12/10	-77.267103	-11.790033
20:29:35	05/12/10	-77.266913	-11.790093
20:29:37	05/12/10	-77.26665	-11.790095
20:29:39	05/12/10	-77.266407	-11.790127
20:29:41	05/12/10	-77.26613	-11.790108
20:29:43	05/12/10	-77.265875	-11.790107
20:29:45	05/12/10	-77.265608	-11.790088
20:29:47	05/12/10	-77.265338	-11.790047
20:29:49	05/12/10	-77.265083	-11.789993
20:29:50	05/12/10	-77.264812	-11.789962
20:29:53	05/12/10	-77.264595	-11.789852
20:29:55	05/12/10	-77.264335	-11.789723
20:29:57	05/12/10	-77.264093	-11.78959
20:29:59	05/12/10	-77.263777	-11.789533
20:30:01	05/12/10	-77.263498	-11.789403
20:30:03	05/12/10	-77.26327	-11.789412
20:30:05	05/12/10	-77.262972	-11.789392
20:30:07	05/12/10	-77.26269	-11.789385
20:30:09	05/12/10	-77.26242	-11.789365
20:30:11	05/12/10	-77.262113	-11.789357
20:30:13	05/12/10	-77.26181	-11.78936
20:30:15	05/12/10	-77.26159	-11.789415
20:30:17	05/12/10	-77.261332	-11.789458
20:30:19	05/12/10	-77.261145	-11.789527
20:30:21	05/12/10	-77.260965	-11.789518
20:30:23	05/12/10	-77.260668	-11.789558
20:30:25	05/12/10	-77.26042	-11.789722
20:30:27	05/12/10	-77.260167	-11.789762
20:30:29	05/12/10	-77.259963	-11.789803
20:30:31	05/12/10	-77.259778	-11.78987
20:30:33	05/12/10	-77.259573	-11.789932
20:30:35	05/12/10	-77.259327	-11.789968
20:30:37	05/12/10	-77.25915	-11.789928
20:30:39	05/12/10	-77.259007	-11.78987
20:30:41	05/12/10	-77.25873	-11.789662
20:30:43	05/12/10	-77.258482	-11.789427
20:30:44	05/12/10	-77.258142	-11.789133
20:30:47	05/12/10	-77.257887	-11.788967
20:30:49	05/12/10	-77.257648	-11.788833
20:30:51	05/12/10	-77.257428	-11.788722
20:30:53	05/12/10	-77.25721	-11.788658
20:30:55	05/12/10	-77.257073	-11.788647
20:30:57	05/12/10	-77.256912	-11.788668
20:30:59	05/12/10	-77.256783	-11.78871
20:30:59	05/12/10	-77.256792	-11.788723
20:31:00	05/12/10	-77.256785	-11.788728
20:31:01	05/12/10	-77.256808	-11.788747
20:31:02	05/12/10	-77.25687	-11.78879
20:31:03	05/12/10	-77.256878	-11.788723
20:31:04	05/12/10	-77.25683	-11.788782
20:31:05	05/12/10	-77.256813	-11.788792
20:31:06	05/12/10	-77.256808	-11.7888
20:31:07	05/12/10	-77.256803	-11.788793
20:31:08	05/12/10	-77.256798	-11.78879
20:31:09	05/12/10	-77.256797	-11.788787
20:31:10	05/12/10	-77.256793	-11.788782
20:31:11	05/12/10	-77.25679	-11.788778
20:31:12	05/12/10	-77.256788	-11.788777
20:31:13	05/12/10	-77.256785	-11.788772
20:31:14	05/12/10	-77.256782	-11.788765
20:31:15	05/12/10	-77.256778	-11.788762
20:32:03	05/12/10	-77.256405	-11.788527
20:32:04	05/12/10	-77.256502	-11.78854
20:32:05	05/12/10	-77.256512	-11.788532
20:32:06	05/12/10	-77.256507	-11.788528
20:32:07	05/12/10	-77.256492	-11.788518
20:32:08	05/12/10	-77.256503	-11.788512
20:32:09	05/12/10	-77.256508	-11.788505
20:32:10	05/12/10	-77.256513	-11.788497
20:32:11	05/12/10	-77.25652	-11.788492
20:32:12	05/12/10	-77.25652	-11.788488
20:32:13	05/12/10	-77.256528	-11.788487
20:32:14	05/12/10	-77.256533	-11.788483
20:32:15	05/12/10	-77.256528	-11.788487
20:32:16	05/12/10	-77.256533	-11.788483
20:32:17	05/12/10	-77.256538	-11.788478
20:32:18	05/12/10	-77.256545	-11.788473
20:32:19	05/12/10	-77.25655	-11.788472
20:32:20	05/12/10	-77.256555	-11.788465
20:32:21	05/12/10	-77.256562	-11.788463
20:32:22	05/12/10	-77.256568	-11.788458
20:32:23	05/12/10	-77.256573	-11.788452
20:32:24	05/12/10	-77.256577	-11.788448
20:32:25	05/12/10	-77.256582	-11.788445
20:32:26	05/12/10	-77.256587	-11.788443
20:32:27	05/12/10	-77.25659	-11.78844
20:32:28	05/12/10	-77.256595	-11.788435
20:32:29	05/12/10	-77.256602	-11.78843
20:32:30	05/12/10	-77.256608	-11.788425
20:32:31	05/12/10	-77.256613	-11.788422
20:32:32	05/12/10	-77.256618	-11.78842
20:32:33	05/12/10	-77.256625	-11.788423
20:32:34	05/12/10	-77.256632	-11.78842
20:32:35	05/12/10	-77.256635	-11.788415
20:32:36	05/12/10	-77.256638	-11.78841
20:32:37	05/12/10	-77.256642	-11.788405
20:32:38	05/12/10	-77.256647	-11.788402
20:32:39	05/12/10	-77.256652	-11.7884
20:32:40	05/12/10	-77.25666	-11.788402
20:32:41	05/12/10	-77.256673	-11.7884
20:32:42	05/12/10	-77.256678	-11.788392
20:32:43	05/12/10	-77.256685	-11.788387
20:32:44	05/12/10	-77.25669	-11.788385
20:32:45	05/12/10	-77.256692	-11.788385
20:32:46	05/12/10	-77.256697	-11.788383
20:32:47	05/12/10	-77.256703	-11.78838
20:32:48	05/12/10	-77.256705	-11.788377
20:32:49	05/12/10	-77.256708	-11.788373
20:32:50	05/12/10	-77.25671	-11.788372
20:32:51	05/12/10	-77.256717	-11.788362
20:32:52	05/12/10	-77.25672	-11.788355
20:32:53	05/12/10	-77.256723	-11.78835
20:32:54	05/12/10	-77.256728	-11.788342
20:32:55	05/12/10	-77.256732	-11.788335
20:32:56	05/12/10	-77.256737	-11.788328
20:32:57	05/12/10	-77.25674	-11.788323
20:32:58	05/12/10	-77.256743	-11.788322
20:32:59	05/12/10	-77.256745	-11.788318
20:33:00	05/12/10	-77.256745	-11.788312
20:33:01	05/12/10	-77.256745	-11.788305
20:33:02	05/12/10	-77.256748	-11.788302
20:33:03	05/12/10	-77.256752	-11.7883
20:33:04	05/12/10	-77.256753	-11.788297
20:33:05	05/12/10	-77.256753	-11.788293
20:33:06	05/12/10	-77.256753	-11.788288
20:33:07	05/12/10	-77.256755	-11.788285
20:33:08	05/12/10	-77.256758	-11.788278
20:33:09	05/12/10	-77.256763	-11.788272
20:33:10	05/12/10	-77.256767	-11.788268
20:33:11	05/12/10	-77.256768	-11.788267
20:33:12	05/12/10	-77.25677	-11.788268
20:33:13	05/12/10	-77.256773	-11.788268
20:33:14	05/12/10	-77.256777	-11.788267
20:33:15	05/12/10	-77.256778	-11.788262
20:33:16	05/12/10	-77.256782	-11.788255
20:33:17	05/12/10	-77.256783	-11.788252
20:33:18	05/12/10	-77.256785	-11.78825
20:33:19	05/12/10	-77.256785	-11.788245
20:33:20	05/12/10	-77.256787	-11.788238
20:34:09	05/12/10	-77.257078	-11.788057
20:34:10	05/12/10	-77.256932	-11.787987
20:34:11	05/12/10	-77.256938	-11.787972
20:34:12	05/12/10	-77.25694	-11.787978
20:34:13	05/12/10	-77.256955	-11.787987
20:34:14	05/12/10	-77.256967	-11.787975
20:34:15	05/12/10	-77.256982	-11.787973
20:34:16	05/12/10	-77.256988	-11.787962
20:34:17	05/12/10	-77.256998	-11.787952
20:34:18	05/12/10	-77.257007	-11.78795
20:34:19	05/12/10	-77.257005	-11.787948
20:34:20	05/12/10	-77.257012	-11.787943
20:34:21	05/12/10	-77.25701	-11.787937
20:34:22	05/12/10	-77.257013	-11.787933
20:34:23	05/12/10	-77.25701	-11.787927
20:34:24	05/12/10	-77.257017	-11.78792
20:34:25	05/12/10	-77.257025	-11.787913
20:34:26	05/12/10	-77.257033	-11.78791
20:34:27	05/12/10	-77.257038	-11.787907
20:34:28	05/12/10	-77.25704	-11.787902
20:34:29	05/12/10	-77.25704	-11.7879
20:34:30	05/12/10	-77.257043	-11.7879
20:34:31	05/12/10	-77.257043	-11.7879
20:34:32	05/12/10	-77.257048	-11.787903
20:34:33	05/12/10	-77.257063	-11.78793
20:34:34	05/12/10	-77.257073	-11.787977
20:34:35	05/12/10	-77.257082	-11.78804
20:34:36	05/12/10	-77.257095	-11.788107
20:34:37	05/12/10	-77.25712	-11.78817
20:34:38	05/12/10	-77.257158	-11.788235
20:34:39	05/12/10	-77.257202	-11.7883
20:34:40	05/12/10	-77.257252	-11.788363
20:34:41	05/12/10	-77.257295	-11.788432
20:34:42	05/12/10	-77.257337	-11.788502
20:34:43	05/12/10	-77.257373	-11.788578
20:34:45	05/12/10	-77.25747	-11.788818
20:34:48	05/12/10	-77.25745	-11.789062
20:34:50	05/12/10	-77.257428	-11.789193
20:34:52	05/12/10	-77.257313	-11.789335
20:34:54	05/12/10	-77.257195	-11.789442
20:34:56	05/12/10	-77.257067	-11.78958
20:34:58	05/12/10	-77.25698	-11.789702
20:34:59	05/12/10	-77.256893	-11.789818
20:35:02	05/12/10	-77.256818	-11.78994
20:35:09	05/12/10	-77.256712	-11.790058
20:35:10	05/12/10	-77.256737	-11.789998
20:35:11	05/12/10	-77.256725	-11.789988
20:35:12	05/12/10	-77.25672	-11.789995
20:35:13	05/12/10	-77.256715	-11.789997
20:35:14	05/12/10	-77.256708	-11.79
20:35:15	05/12/10	-77.256703	-11.789998
20:35:16	05/12/10	-77.256702	-11.790003
20:35:17	05/12/10	-77.256687	-11.790028
20:36:27	05/12/10	-77.256733	-11.790178
20:36:28	05/12/10	-77.256813	-11.790055
20:36:29	05/12/10	-77.256817	-11.79
20:36:30	05/12/10	-77.256845	-11.789943
20:36:31	05/12/10	-77.256853	-11.789937
20:36:32	05/12/10	-77.256847	-11.789943
20:36:33	05/12/10	-77.256848	-11.789942
20:36:34	05/12/10	-77.256843	-11.78995
20:36:35	05/12/10	-77.256842	-11.789955
20:36:36	05/12/10	-77.25685	-11.789947
20:36:37	05/12/10	-77.256857	-11.789945
20:36:38	05/12/10	-77.256862	-11.789942
20:36:39	05/12/10	-77.25686	-11.789943
20:36:40	05/12/10	-77.25686	-11.78994
20:36:41	05/12/10	-77.256862	-11.789937
20:36:42	05/12/10	-77.25686	-11.789933
20:36:43	05/12/10	-77.256863	-11.78993
20:36:44	05/12/10	-77.256865	-11.789928
20:36:45	05/12/10	-77.256865	-11.789927
20:36:46	05/12/10	-77.256865	-11.789928
20:36:47	05/12/10	-77.256863	-11.78993
20:36:48	05/12/10	-77.256862	-11.78993
20:36:49	05/12/10	-77.25686	-11.78993
20:36:50	05/12/10	-77.25686	-11.789932
20:36:51	05/12/10	-77.256858	-11.78993
20:36:52	05/12/10	-77.256857	-11.789928
20:36:53	05/12/10	-77.256857	-11.789927
20:36:54	05/12/10	-77.256855	-11.789923
20:36:55	05/12/10	-77.256853	-11.789925
20:37:45	05/12/10	-77.256723	-11.79011
20:37:46	05/12/10	-77.256792	-11.790113
20:37:47	05/12/10	-77.256823	-11.790083
20:37:48	05/12/10	-77.256823	-11.790085
20:37:49	05/12/10	-77.25679	-11.790132
20:37:50	05/12/10	-77.256792	-11.79013
20:37:51	05/12/10	-77.256777	-11.790138
20:37:52	05/12/10	-77.256765	-11.790152
20:37:53	05/12/10	-77.256767	-11.790152
20:37:54	05/12/10	-77.256763	-11.790157
20:37:55	05/12/10	-77.256757	-11.790153
20:37:56	05/12/10	-77.256753	-11.790155
20:37:57	05/12/10	-77.256745	-11.79016
20:37:58	05/12/10	-77.25674	-11.790165
20:37:59	05/12/10	-77.256738	-11.79017
20:38:00	05/12/10	-77.25674	-11.790172
20:38:01	05/12/10	-77.25674	-11.790173
20:38:02	05/12/10	-77.256742	-11.790177
20:38:03	05/12/10	-77.256743	-11.790178
20:38:04	05/12/10	-77.256743	-11.790182
20:38:05	05/12/10	-77.25674	-11.790185
20:38:06	05/12/10	-77.256735	-11.790187
20:38:07	05/12/10	-77.256733	-11.790185
20:38:08	05/12/10	-77.256735	-11.790183
20:38:09	05/12/10	-77.256737	-11.790183
20:38:10	05/12/10	-77.256735	-11.790185
20:38:11	05/12/10	-77.256728	-11.790188
20:38:12	05/12/10	-77.256725	-11.790187
20:38:13	05/12/10	-77.256722	-11.790185
20:38:14	05/12/10	-77.256723	-11.790187
20:38:15	05/12/10	-77.256725	-11.79019
20:38:16	05/12/10	-77.256727	-11.790193
20:38:17	05/12/10	-77.256727	-11.790195
20:38:18	05/12/10	-77.256727	-11.790195
20:38:19	05/12/10	-77.256728	-11.790193
20:38:20	05/12/10	-77.256728	-11.790188
20:38:21	05/12/10	-77.256727	-11.790185
20:38:22	05/12/10	-77.256727	-11.790182
20:38:23	05/12/10	-77.25673	-11.79018
20:38:25	05/12/10	-77.256743	-11.790177
20:38:28	05/12/10	-77.256753	-11.790178
20:38:30	05/12/10	-77.256767	-11.790182
20:38:32	05/12/10	-77.256772	-11.790192
20:38:34	05/12/10	-77.256775	-11.790197
20:38:38	05/12/10	-77.256752	-11.79021
20:38:39	05/12/10	-77.256768	-11.7902
20:38:40	05/12/10	-77.256762	-11.790192
20:38:41	05/12/10	-77.256755	-11.790187
20:38:42	05/12/10	-77.256772	-11.790188
20:38:43	05/12/10	-77.256765	-11.790193
20:38:44	05/12/10	-77.256767	-11.790187
20:38:45	05/12/10	-77.256767	-11.79018
20:38:46	05/12/10	-77.256762	-11.790175
20:38:47	05/12/10	-77.256757	-11.79018
20:38:48	05/12/10	-77.25676	-11.790177
20:38:49	05/12/10	-77.256762	-11.790175
20:38:50	05/12/10	-77.256762	-11.790175
20:38:51	05/12/10	-77.256762	-11.790177
20:38:52	05/12/10	-77.256758	-11.79018
20:38:53	05/12/10	-77.256758	-11.790182
20:38:54	05/12/10	-77.256757	-11.79018
20:38:55	05/12/10	-77.256753	-11.79018
20:38:56	05/12/10	-77.256753	-11.790178
20:38:57	05/12/10	-77.256753	-11.790178
20:38:58	05/12/10	-77.256753	-11.790178
20:38:59	05/12/10	-77.256748	-11.790182
20:39:00	05/12/10	-77.256738	-11.790182
20:39:01	05/12/10	-77.256735	-11.790182
20:39:02	05/12/10	-77.256733	-11.790182
20:39:03	05/12/10	-77.256733	-11.79018
20:39:04	05/12/10	-77.256732	-11.790177
20:39:05	05/12/10	-77.256733	-11.790175
20:39:06	05/12/10	-77.256737	-11.790173
20:39:07	05/12/10	-77.256737	-11.790172
20:39:08	05/12/10	-77.25674	-11.790173
20:39:09	05/12/10	-77.256738	-11.790173
20:39:10	05/12/10	-77.256742	-11.790167
20:39:11	05/12/10	-77.256743	-11.790167
20:39:12	05/12/10	-77.256745	-11.790167
20:39:13	05/12/10	-77.256747	-11.790165
20:39:14	05/12/10	-77.256745	-11.79016
20:39:15	05/12/10	-77.256747	-11.790157
20:40:22	05/12/10	-77.256612	-11.790558
20:40:23	05/12/10	-77.2567	-11.79056
20:40:24	05/12/10	-77.256647	-11.790495
20:40:25	05/12/10	-77.256645	-11.790508
20:40:26	05/12/10	-77.256645	-11.79051
20:40:27	05/12/10	-77.256697	-11.790513
20:40:28	05/12/10	-77.256692	-11.7905
20:40:29	05/12/10	-77.256705	-11.790513
20:40:30	05/12/10	-77.256703	-11.790517
20:40:31	05/12/10	-77.256695	-11.790525
20:40:32	05/12/10	-77.256698	-11.790528
20:40:33	05/12/10	-77.2567	-11.79053
20:40:34	05/12/10	-77.256698	-11.790525
20:40:35	05/12/10	-77.256708	-11.790522
20:40:36	05/12/10	-77.256723	-11.790515
20:40:37	05/12/10	-77.25672	-11.790517
20:40:38	05/12/10	-77.25672	-11.79052
20:40:39	05/12/10	-77.256722	-11.790518
20:40:40	05/12/10	-77.256722	-11.790515
20:40:41	05/12/10	-77.256723	-11.790513
20:40:42	05/12/10	-77.25673	-11.790513
20:40:43	05/12/10	-77.25674	-11.790508
20:40:44	05/12/10	-77.256745	-11.790502
20:40:46	05/12/10	-77.256747	-11.790495
20:40:47	05/12/10	-77.256752	-11.790497
20:40:48	05/12/10	-77.256747	-11.790495
20:40:49	05/12/10	-77.25675	-11.790492
20:40:50	05/12/10	-77.256752	-11.790488
20:40:51	05/12/10	-77.256757	-11.790487
20:40:52	05/12/10	-77.256758	-11.790485
20:40:53	05/12/10	-77.256762	-11.790482
20:40:54	05/12/10	-77.256765	-11.790475
20:40:55	05/12/10	-77.256777	-11.790482
20:40:56	05/12/10	-77.25679	-11.79051
20:40:57	05/12/10	-77.256805	-11.790557
20:40:58	05/12/10	-77.256825	-11.79062
20:40:59	05/12/10	-77.256853	-11.790687
20:41:01	05/12/10	-77.257065	-11.790723
20:41:04	05/12/10	-77.257192	-11.790868
20:41:06	05/12/10	-77.257397	-11.790957
20:41:08	05/12/10	-77.257582	-11.791032
20:41:10	05/12/10	-77.257778	-11.79116
20:41:12	05/12/10	-77.25795	-11.791273
20:41:14	05/12/10	-77.258155	-11.791343
20:41:16	05/12/10	-77.258353	-11.791377
20:41:18	05/12/10	-77.258567	-11.7914
20:41:20	05/12/10	-77.258813	-11.79143
20:41:22	05/12/10	-77.259058	-11.79143
20:41:24	05/12/10	-77.259292	-11.79147
20:41:26	05/12/10	-77.259505	-11.791477
20:41:28	05/12/10	-77.259725	-11.791488
20:41:30	05/12/10	-77.259965	-11.791498
20:41:32	05/12/10	-77.260195	-11.791508
20:41:34	05/12/10	-77.260447	-11.791477
20:41:35	05/12/10	-77.260702	-11.791442
20:41:38	05/12/10	-77.260945	-11.791415
20:41:40	05/12/10	-77.261197	-11.791398
20:41:42	05/12/10	-77.261437	-11.791405
20:41:44	05/12/10	-77.261738	-11.791403
20:41:46	05/12/10	-77.26203	-11.79128
20:41:48	05/12/10	-77.262242	-11.791182
20:41:50	05/12/10	-77.262523	-11.791027
20:41:52	05/12/10	-77.262645	-11.790958
20:41:54	05/12/10	-77.26297	-11.790735
20:41:56	05/12/10	-77.263323	-11.790552
20:41:58	05/12/10	-77.263547	-11.790347
20:42:00	05/12/10	-77.2638	-11.790222
20:42:02	05/12/10	-77.264045	-11.79006
20:42:04	05/12/10	-77.264273	-11.789893
20:42:06	05/12/10	-77.264523	-11.789703
20:42:08	05/12/10	-77.264722	-11.789518
20:42:10	05/12/10	-77.265092	-11.789337
20:42:12	05/12/10	-77.265328	-11.78928
20:42:14	05/12/10	-77.265557	-11.78925
20:42:16	05/12/10	-77.265797	-11.789178
20:42:18	05/12/10	-77.266095	-11.789295
20:42:20	05/12/10	-77.26631	-11.78934
20:42:21	05/12/10	-77.266507	-11.789402
20:42:24	05/12/10	-77.266777	-11.78941
20:42:26	05/12/10	-77.267057	-11.789368
20:42:28	05/12/10	-77.267297	-11.789295
20:42:30	05/12/10	-77.267567	-11.789232
20:42:32	05/12/10	-77.26785	-11.789208
20:42:34	05/12/10	-77.268123	-11.789148
20:42:36	05/12/10	-77.268388	-11.789088
20:42:38	05/12/10	-77.268723	-11.78904
20:42:40	05/12/10	-77.26903	-11.788972
20:42:40	05/12/10	-77.269112	-11.788992
20:42:41	05/12/10	-77.269197	-11.78901
20:42:42	05/12/10	-77.269317	-11.78903
20:42:43	05/12/10	-77.269468	-11.789043
20:42:44	05/12/10	-77.269588	-11.789045
20:42:45	05/12/10	-77.269713	-11.789055
20:42:46	05/12/10	-77.269832	-11.789072
20:42:47	05/12/10	-77.269962	-11.78909
20:42:48	05/12/10	-77.270083	-11.789117
20:42:49	05/12/10	-77.270208	-11.789147
20:42:50	05/12/10	-77.270332	-11.789173
20:42:51	05/12/10	-77.270448	-11.789182
20:42:52	05/12/10	-77.270563	-11.789187
20:42:53	05/12/10	-77.270687	-11.789198
20:42:54	05/12/10	-77.270812	-11.789227
20:42:55	05/12/10	-77.270937	-11.789262
20:42:56	05/12/10	-77.271055	-11.789307
20:42:57	05/12/10	-77.271163	-11.789365
20:42:58	05/12/10	-77.271255	-11.789437
20:42:59	05/12/10	-77.271342	-11.789508
20:43:00	05/12/10	-77.271425	-11.789575
20:43:01	05/12/10	-77.271513	-11.789635
20:43:02	05/12/10	-77.271602	-11.7897
20:43:03	05/12/10	-77.271688	-11.78977
20:43:04	05/12/10	-77.27177	-11.789843
20:43:05	05/12/10	-77.271848	-11.789913
20:43:06	05/12/10	-77.27194	-11.789978
20:43:07	05/12/10	-77.272043	-11.790033
20:43:08	05/12/10	-77.272152	-11.79008
20:43:09	05/12/10	-77.272263	-11.790122
20:43:10	05/12/10	-77.272372	-11.790165
20:43:11	05/12/10	-77.272477	-11.790207
20:43:12	05/12/10	-77.272588	-11.790238
20:43:13	05/12/10	-77.272707	-11.790262
20:43:14	05/12/10	-77.272828	-11.790288
20:43:15	05/12/10	-77.272945	-11.790322
20:43:16	05/12/10	-77.273047	-11.790373
20:43:17	05/12/10	-77.273138	-11.790428
20:43:18	05/12/10	-77.273225	-11.79049
20:43:19	05/12/10	-77.273298	-11.790553
20:43:20	05/12/10	-77.273362	-11.790627
20:43:21	05/12/10	-77.273413	-11.790705
20:43:22	05/12/10	-77.273467	-11.790777
20:43:23	05/12/10	-77.273532	-11.790842
20:43:24	05/12/10	-77.273607	-11.790893
20:43:25	05/12/10	-77.273702	-11.790932
20:43:26	05/12/10	-77.273805	-11.790958
20:43:27	05/12/10	-77.273915	-11.790973
20:43:28	05/12/10	-77.274017	-11.790993
20:43:29	05/12/10	-77.27412	-11.791017
20:43:30	05/12/10	-77.274223	-11.791043
20:43:31	05/12/10	-77.274322	-11.791082
20:43:32	05/12/10	-77.27441	-11.791128
20:43:33	05/12/10	-77.274497	-11.791175
20:43:34	05/12/10	-77.274583	-11.791215
20:43:35	05/12/10	-77.274688	-11.791233
20:43:36	05/12/10	-77.274802	-11.791237
20:43:37	05/12/10	-77.274917	-11.791222
20:43:38	05/12/10	-77.275035	-11.791165
20:43:39	05/12/10	-77.27516	-11.791098
20:43:40	05/12/10	-77.275283	-11.791022
20:43:42	05/12/10	-77.27563	-11.790698
20:43:45	05/12/10	-77.275818	-11.790493
20:43:47	05/12/10	-77.275825	-11.790052
20:43:49	05/12/10	-77.275875	-11.789773
20:43:50	05/12/10	-77.275825	-11.78941
20:43:53	05/12/10	-77.275672	-11.789182
20:43:55	05/12/10	-77.275257	-11.788848
20:43:57	05/12/10	-77.275055	-11.78867
20:43:59	05/12/10	-77.274837	-11.788622
20:44:01	05/12/10	-77.274618	-11.78861
20:44:03	05/12/10	-77.27451	-11.788757
20:44:05	05/12/10	-77.2744	-11.788945
20:44:07	05/12/10	-77.274295	-11.789227
20:44:09	05/12/10	-77.274348	-11.789432
20:44:11	05/12/10	-77.274395	-11.7896
20:44:13	05/12/10	-77.274575	-11.789803
20:44:15	05/12/10	-77.274537	-11.790002
20:44:17	05/12/10	-77.274677	-11.790033
20:44:19	05/12/10	-77.274902	-11.790072
20:44:21	05/12/10	-77.275193	-11.789837
20:44:23	05/12/10	-77.275578	-11.789502
20:44:25	05/12/10	-77.27576	-11.789308
20:44:27	05/12/10	-77.276035	-11.789128
20:44:29	05/12/10	-77.276343	-11.788918
20:44:31	05/12/10	-77.276567	-11.788813
20:44:33	05/12/10	-77.276853	-11.78872
20:44:35	05/12/10	-77.27716	-11.78865
20:44:37	05/12/10	-77.27745	-11.788572
20:44:38	05/12/10	-77.277772	-11.788468
20:44:41	05/12/10	-77.278063	-11.78838
20:44:43	05/12/10	-77.278342	-11.788237
20:44:45	05/12/10	-77.278595	-11.788077
20:44:47	05/12/10	-77.278795	-11.787857
20:44:49	05/12/10	-77.27902	-11.787603
20:44:51	05/12/10	-77.279318	-11.787463
20:44:53	05/12/10	-77.279662	-11.787293
20:44:55	05/12/10	-77.279977	-11.787167
20:44:57	05/12/10	-77.280258	-11.787222
20:44:59	05/12/10	-77.280517	-11.787195
20:45:01	05/12/10	-77.280838	-11.787095
20:45:03	05/12/10	-77.281205	-11.786917
20:45:05	05/12/10	-77.281527	-11.786745
20:45:07	05/12/10	-77.281728	-11.786482
20:45:09	05/12/10	-77.281925	-11.786198
20:45:11	05/12/10	-77.282058	-11.785878
20:45:13	05/12/10	-77.282233	-11.78559
20:45:15	05/12/10	-77.282418	-11.785218
20:45:17	05/12/10	-77.282507	-11.78488
20:45:19	05/12/10	-77.282543	-11.784603
20:45:21	05/12/10	-77.282618	-11.784283
20:45:23	05/12/10	-77.28265	-11.783937
20:45:25	05/12/10	-77.282603	-11.783623
20:45:27	05/12/10	-77.282547	-11.783287
20:45:28	05/12/10	-77.282612	-11.782953
20:45:31	05/12/10	-77.282653	-11.782637
20:45:33	05/12/10	-77.2828	-11.782403
20:45:35	05/12/10	-77.282993	-11.782158
20:45:37	05/12/10	-77.28331	-11.781953
20:45:39	05/12/10	-77.283508	-11.781782
20:45:41	05/12/10	-77.283673	-11.781507
20:45:43	05/12/10	-77.283805	-11.781188
20:45:45	05/12/10	-77.283932	-11.780883
20:45:47	05/12/10	-77.28399	-11.780572
20:45:49	05/12/10	-77.284025	-11.78027
20:45:51	05/12/10	-77.283957	-11.779987
20:45:53	05/12/10	-77.283903	-11.779867
20:45:55	05/12/10	-77.283663	-11.77962
20:45:59	05/12/10	-77.283627	-11.779477
20:46:00	05/12/10	-77.28354	-11.779575
20:46:01	05/12/10	-77.28349	-11.779768
20:46:02	05/12/10	-77.283477	-11.779825
20:46:03	05/12/10	-77.283458	-11.779837
20:46:04	05/12/10	-77.283445	-11.779855
20:46:05	05/12/10	-77.283457	-11.77986
20:46:06	05/12/10	-77.283462	-11.77986
20:46:07	05/12/10	-77.28347	-11.779857
20:46:08	05/12/10	-77.283473	-11.779848
20:46:09	05/12/10	-77.283478	-11.779857
20:46:10	05/12/10	-77.283485	-11.779862
20:46:11	05/12/10	-77.283495	-11.779862
20:46:12	05/12/10	-77.283503	-11.779858
20:46:13	05/12/10	-77.283513	-11.779853
20:46:14	05/12/10	-77.283523	-11.779847
20:46:15	05/12/10	-77.283535	-11.779842
20:46:16	05/12/10	-77.283542	-11.77984
20:46:17	05/12/10	-77.283548	-11.779838
20:46:18	05/12/10	-77.283557	-11.779835
20:46:19	05/12/10	-77.283567	-11.779833
20:46:20	05/12/10	-77.283577	-11.779832
20:46:23	05/12/10	-77.2836	-11.77982
20:46:25	05/12/10	-77.283627	-11.779818
20:46:37	05/12/10	-77.28386	-11.779857
20:46:38	05/12/10	-77.283812	-11.779863
20:46:39	05/12/10	-77.283808	-11.779847
20:46:40	05/12/10	-77.28381	-11.779828
20:46:41	05/12/10	-77.283803	-11.779825
20:46:42	05/12/10	-77.28381	-11.779822
20:46:43	05/12/10	-77.283815	-11.779817
20:46:44	05/12/10	-77.283822	-11.779815
20:46:45	05/12/10	-77.283823	-11.779812
20:46:46	05/12/10	-77.283817	-11.77981
20:46:47	05/12/10	-77.283817	-11.779808
20:46:48	05/12/10	-77.283818	-11.779817
20:46:49	05/12/10	-77.28383	-11.779832
20:46:50	05/12/10	-77.283848	-11.779877
20:46:51	05/12/10	-77.283868	-11.779938
20:46:52	05/12/10	-77.283897	-11.780005
20:46:53	05/12/10	-77.283933	-11.780075
20:46:54	05/12/10	-77.283987	-11.780138
20:46:55	05/12/10	-77.284062	-11.78019
20:46:56	05/12/10	-77.284155	-11.78023
20:46:57	05/12/10	-77.284257	-11.780257
20:46:58	05/12/10	-77.284365	-11.780268
20:46:59	05/12/10	-77.28448	-11.78026
20:47:00	05/12/10	-77.2846	-11.780235
20:47:01	05/12/10	-77.28472	-11.780202
20:47:04	05/12/10	-77.285015	-11.779918
20:47:06	05/12/10	-77.285217	-11.779785
20:47:08	05/12/10	-77.285412	-11.779665
20:47:10	05/12/10	-77.285622	-11.779448
20:47:12	05/12/10	-77.28584	-11.779235
20:47:14	05/12/10	-77.286098	-11.779088
20:47:16	05/12/10	-77.286325	-11.778933
20:47:18	05/12/10	-77.286568	-11.778793
20:47:20	05/12/10	-77.286795	-11.778688
20:47:22	05/12/10	-77.287012	-11.778542
20:47:24	05/12/10	-77.287293	-11.778392
20:47:26	05/12/10	-77.287533	-11.77826
20:47:28	05/12/10	-77.2878	-11.778167
20:47:30	05/12/10	-77.28808	-11.778148
20:47:32	05/12/10	-77.2883	-11.77817
20:47:34	05/12/10	-77.288468	-11.778175
20:47:36	05/12/10	-77.288607	-11.778278
20:47:38	05/12/10	-77.288748	-11.778415
20:47:40	05/12/10	-77.288862	-11.778502
20:47:44	05/12/10	-77.288995	-11.778603
20:47:45	05/12/10	-77.28892	-11.778545
20:47:46	05/12/10	-77.28893	-11.778508
20:47:47	05/12/10	-77.288898	-11.778508
20:47:48	05/12/10	-77.288903	-11.778505
20:47:49	05/12/10	-77.288903	-11.778503
20:47:50	05/12/10	-77.2889	-11.778503
20:47:51	05/12/10	-77.288905	-11.778507
20:47:52	05/12/10	-77.288907	-11.778507
20:47:53	05/12/10	-77.288907	-11.778503
20:47:54	05/12/10	-77.28891	-11.778502
20:47:55	05/12/10	-77.288915	-11.7785
20:47:56	05/12/10	-77.28892	-11.778498
20:48:48	05/12/10	-77.289613	-11.77775
20:48:49	05/12/10	-77.289257	-11.777947
20:48:50	05/12/10	-77.289143	-11.778047
20:48:51	05/12/10	-77.289147	-11.77804
20:48:52	05/12/10	-77.289157	-11.77802
20:48:53	05/12/10	-77.289145	-11.778015
20:48:54	05/12/10	-77.289145	-11.77801
20:48:55	05/12/10	-77.289163	-11.777993
20:48:56	05/12/10	-77.28918	-11.777978
20:48:57	05/12/10	-77.289177	-11.777973
20:48:58	05/12/10	-77.289182	-11.77796
20:48:59	05/12/10	-77.289202	-11.77795
20:49:00	05/12/10	-77.289212	-11.777947
20:49:01	05/12/10	-77.289213	-11.777943
20:49:02	05/12/10	-77.289222	-11.777937
20:49:03	05/12/10	-77.289232	-11.777928
20:49:04	05/12/10	-77.289242	-11.77792
20:49:05	05/12/10	-77.289253	-11.777913
20:49:06	05/12/10	-77.289262	-11.777908
20:49:07	05/12/10	-77.28927	-11.777905
20:49:08	05/12/10	-77.28928	-11.777897
20:49:09	05/12/10	-77.28929	-11.777887
20:49:10	05/12/10	-77.289297	-11.777875
20:49:11	05/12/10	-77.289302	-11.777867
20:49:12	05/12/10	-77.28931	-11.777863
20:49:14	05/12/10	-77.289338	-11.777857
20:49:17	05/12/10	-77.289358	-11.77784
20:49:19	05/12/10	-77.289375	-11.777827
20:49:21	05/12/10	-77.289395	-11.777817
20:49:23	05/12/10	-77.289405	-11.7778
20:49:25	05/12/10	-77.289407	-11.777795
20:49:27	05/12/10	-77.289407	-11.777787
20:49:29	05/12/10	-77.28942	-11.777782
20:49:31	05/12/10	-77.289428	-11.777783
20:49:33	05/12/10	-77.289447	-11.777757
20:49:35	05/12/10	-77.289443	-11.777737
20:49:37	05/12/10	-77.28947	-11.777742
20:49:39	05/12/10	-77.289498	-11.77775
20:49:41	05/12/10	-77.289507	-11.77774
20:49:43	05/12/10	-77.289493	-11.777738
20:49:45	05/12/10	-77.28949	-11.777727
20:49:47	05/12/10	-77.289448	-11.777717
20:49:49	05/12/10	-77.28945	-11.77768
20:49:51	05/12/10	-77.289458	-11.777647
20:49:53	05/12/10	-77.289468	-11.777643
20:49:55	05/12/10	-77.289485	-11.77764
20:49:57	05/12/10	-77.289527	-11.777627
20:49:59	05/12/10	-77.289505	-11.777633
20:50:01	05/12/10	-77.289535	-11.777633
20:50:03	05/12/10	-77.289567	-11.77761
20:50:05	05/12/10	-77.28957	-11.777618
20:50:07	05/12/10	-77.289598	-11.777627
20:50:09	05/12/10	-77.289592	-11.77764
20:50:09	05/12/10	-77.289553	-11.777648
20:50:10	05/12/10	-77.289542	-11.777655
20:50:11	05/12/10	-77.289572	-11.777652
20:50:12	05/12/10	-77.28961	-11.777627
20:50:13	05/12/10	-77.289645	-11.777607
20:50:14	05/12/10	-77.289667	-11.777592
20:50:15	05/12/10	-77.289682	-11.777587
20:50:16	05/12/10	-77.289693	-11.77758
20:50:17	05/12/10	-77.289695	-11.777577
20:50:18	05/12/10	-77.289698	-11.777567
20:50:19	05/12/10	-77.289708	-11.777557
20:50:20	05/12/10	-77.289718	-11.777548
20:50:21	05/12/10	-77.289728	-11.777542
20:50:22	05/12/10	-77.289735	-11.777535
20:50:23	05/12/10	-77.28974	-11.77753
20:50:24	05/12/10	-77.289748	-11.777523
20:50:25	05/12/10	-77.289757	-11.77752
20:50:26	05/12/10	-77.289765	-11.777517
20:50:27	05/12/10	-77.289773	-11.777515
20:50:28	05/12/10	-77.289782	-11.777515
20:50:29	05/12/10	-77.289788	-11.777515
20:50:30	05/12/10	-77.289792	-11.777513
20:50:31	05/12/10	-77.289795	-11.77751
20:50:32	05/12/10	-77.2898	-11.777508
20:50:33	05/12/10	-77.289803	-11.777505
20:50:34	05/12/10	-77.289807	-11.777498
20:50:35	05/12/10	-77.28981	-11.777497
20:50:36	05/12/10	-77.289813	-11.777498
20:50:37	05/12/10	-77.289823	-11.77751
20:50:38	05/12/10	-77.289838	-11.77754
20:50:39	05/12/10	-77.28986	-11.777588
20:50:40	05/12/10	-77.289885	-11.777647
20:50:41	05/12/10	-77.28991	-11.777708
20:50:42	05/12/10	-77.289943	-11.777773
20:50:43	05/12/10	-77.289992	-11.777832
20:50:44	05/12/10	-77.290063	-11.77788
20:50:45	05/12/10	-77.290155	-11.777913
20:50:48	05/12/10	-77.290555	-11.777975
20:50:50	05/12/10	-77.290655	-11.77793
20:50:52	05/12/10	-77.2908	-11.777807
20:50:54	05/12/10	-77.29107	-11.777628
20:50:56	05/12/10	-77.291327	-11.77745
20:50:58	05/12/10	-77.291495	-11.777157
20:51:00	05/12/10	-77.291708	-11.776945
20:51:02	05/12/10	-77.291858	-11.776667
20:51:04	05/12/10	-77.291985	-11.77635
20:51:06	05/12/10	-77.292112	-11.776033
20:51:08	05/12/10	-77.292207	-11.775702
20:51:10	05/12/10	-77.292288	-11.775382
20:51:12	05/12/10	-77.292372	-11.775057
20:51:14	05/12/10	-77.292463	-11.774718
20:51:16	05/12/10	-77.292573	-11.774402
20:51:18	05/12/10	-77.292675	-11.774093
20:51:20	05/12/10	-77.292768	-11.773797
20:51:22	05/12/10	-77.292865	-11.773497
20:51:24	05/12/10	-77.292987	-11.773205
20:51:26	05/12/10	-77.293117	-11.772922
20:51:28	05/12/10	-77.293245	-11.772617
20:51:30	05/12/10	-77.293382	-11.772312
20:51:32	05/12/10	-77.293513	-11.772008
20:51:34	05/12/10	-77.293642	-11.771733
20:51:36	05/12/10	-77.29378	-11.771453
20:51:38	05/12/10	-77.293865	-11.771198
20:51:40	05/12/10	-77.29387	-11.771053
20:51:42	05/12/10	-77.293742	-11.770843
20:51:44	05/12/10	-77.29364	-11.770767
20:51:46	05/12/10	-77.293493	-11.770562
20:51:50	05/12/10	-77.293275	-11.770527
20:51:51	05/12/10	-77.293178	-11.770718
20:51:52	05/12/10	-77.293172	-11.77077
20:51:53	05/12/10	-77.293167	-11.770785
20:51:54	05/12/10	-77.293162	-11.77077
20:51:55	05/12/10	-77.293133	-11.770767
20:51:56	05/12/10	-77.29313	-11.770763
20:51:57	05/12/10	-77.293123	-11.770768
20:51:58	05/12/10	-77.293125	-11.770767
20:51:59	05/12/10	-77.293128	-11.770753
20:53:03	05/12/10	-77.293125	-11.770818
20:53:04	05/12/10	-77.293185	-11.770272
20:53:05	05/12/10	-77.293163	-11.770257
20:53:06	05/12/10	-77.29316	-11.770242
20:53:07	05/12/10	-77.293147	-11.770213
20:53:08	05/12/10	-77.293137	-11.7702
20:53:09	05/12/10	-77.293118	-11.770217
20:53:10	05/12/10	-77.293103	-11.770202
20:53:11	05/12/10	-77.293103	-11.770192
20:53:12	05/12/10	-77.293107	-11.770192
20:53:13	05/12/10	-77.293107	-11.77019
20:53:14	05/12/10	-77.293108	-11.770182
20:53:15	05/12/10	-77.29311	-11.770163
20:53:16	05/12/10	-77.293112	-11.770142
20:53:17	05/12/10	-77.293108	-11.770123
20:53:18	05/12/10	-77.293108	-11.770108
20:53:19	05/12/10	-77.293107	-11.770098
20:53:20	05/12/10	-77.293107	-11.770088
20:53:21	05/12/10	-77.293108	-11.770078
20:53:22	05/12/10	-77.293112	-11.770068
20:53:23	05/12/10	-77.293118	-11.77006
20:53:24	05/12/10	-77.293125	-11.770053
20:53:25	05/12/10	-77.293128	-11.77005
20:53:26	05/12/10	-77.293133	-11.770043
20:53:28	05/12/10	-77.293147	-11.770005
20:53:31	05/12/10	-77.293142	-11.76999
20:53:33	05/12/10	-77.293142	-11.769972
20:53:35	05/12/10	-77.29314	-11.769963
20:54:26	05/12/10	-77.293265	-11.769438
20:54:27	05/12/10	-77.293313	-11.769412
20:54:28	05/12/10	-77.293332	-11.769405
20:54:29	05/12/10	-77.293338	-11.769403
20:54:30	05/12/10	-77.293338	-11.769385
20:54:31	05/12/10	-77.293347	-11.769368
20:54:32	05/12/10	-77.293355	-11.769362
20:54:33	05/12/10	-77.293357	-11.769363
20:54:34	05/12/10	-77.293362	-11.769357
20:54:35	05/12/10	-77.293365	-11.769357
20:54:36	05/12/10	-77.293367	-11.769358
20:54:37	05/12/10	-77.29337	-11.769353
20:54:38	05/12/10	-77.293372	-11.769348
20:54:39	05/12/10	-77.293377	-11.76934
20:54:40	05/12/10	-77.29338	-11.769337
20:54:41	05/12/10	-77.293383	-11.769335
20:54:44	05/12/10	-77.293392	-11.769332
20:54:46	05/12/10	-77.293393	-11.769317
20:54:48	05/12/10	-77.29341	-11.769312
20:54:50	05/12/10	-77.293423	-11.76931
20:54:52	05/12/10	-77.293443	-11.769305
20:54:54	05/12/10	-77.293465	-11.769288
20:54:56	05/12/10	-77.293477	-11.769292
20:54:58	05/12/10	-77.293493	-11.769283
20:55:00	05/12/10	-77.293512	-11.769265
20:55:01	05/12/10	-77.293517	-11.769253
20:55:04	05/12/10	-77.293512	-11.769245
20:55:06	05/12/10	-77.29352	-11.769232
20:55:08	05/12/10	-77.293537	-11.769213
20:55:10	05/12/10	-77.293565	-11.769203
20:55:12	05/12/10	-77.293567	-11.769208
20:55:14	05/12/10	-77.293572	-11.769205
20:55:16	05/12/10	-77.293568	-11.769207
20:55:18	05/12/10	-77.293582	-11.76919
20:55:20	05/12/10	-77.293577	-11.769175
20:55:22	05/12/10	-77.293568	-11.769172
20:55:24	05/12/10	-77.293563	-11.769173
20:55:29	05/12/10	-77.293558	-11.769165
20:55:30	05/12/10	-77.293677	-11.76914
20:55:31	05/12/10	-77.293683	-11.76913
20:55:32	05/12/10	-77.29369	-11.769123
20:55:33	05/12/10	-77.293695	-11.769118
20:55:34	05/12/10	-77.293705	-11.76911
20:55:35	05/12/10	-77.293713	-11.769098
20:55:36	05/12/10	-77.293713	-11.769088
20:55:37	05/12/10	-77.293717	-11.769078
20:55:38	05/12/10	-77.293713	-11.769072
20:55:39	05/12/10	-77.293717	-11.769068
20:55:40	05/12/10	-77.293717	-11.769068
20:55:42	05/12/10	-77.293747	-11.769057
20:55:45	05/12/10	-77.293762	-11.769053
20:55:47	05/12/10	-77.29377	-11.769047
20:55:49	05/12/10	-77.293765	-11.769035
20:55:51	05/12/10	-77.29376	-11.769017
20:55:53	05/12/10	-77.293773	-11.768985
20:55:55	05/12/10	-77.29378	-11.768963
20:55:57	05/12/10	-77.29379	-11.76895
20:55:59	05/12/10	-77.293798	-11.768935
20:56:01	05/12/10	-77.2938	-11.768918
20:56:03	05/12/10	-77.293808	-11.768907
20:56:05	05/12/10	-77.293805	-11.7689
20:56:07	05/12/10	-77.293822	-11.768902
20:56:09	05/12/10	-77.293822	-11.768898
20:56:11	05/12/10	-77.293802	-11.768895
20:56:13	05/12/10	-77.293882	-11.768857
20:56:15	05/12/10	-77.293885	-11.76884
20:56:17	05/12/10	-77.293888	-11.768828
20:56:19	05/12/10	-77.293898	-11.768807
20:56:21	05/12/10	-77.2939	-11.768798
20:56:23	05/12/10	-77.293903	-11.768778
20:56:25	05/12/10	-77.293918	-11.76876
20:56:27	05/12/10	-77.293933	-11.76874
20:57:38	05/12/10	-77.294247	-11.768058
20:57:39	05/12/10	-77.294388	-11.768415
20:57:40	05/12/10	-77.294312	-11.768312
20:57:41	05/12/10	-77.294312	-11.768298
20:57:42	05/12/10	-77.294298	-11.768257
20:57:43	05/12/10	-77.294285	-11.768242
20:57:44	05/12/10	-77.294275	-11.768237
20:57:45	05/12/10	-77.294282	-11.76823
20:57:46	05/12/10	-77.294283	-11.768217
20:57:47	05/12/10	-77.294273	-11.768212
20:57:48	05/12/10	-77.29427	-11.768198
20:57:49	05/12/10	-77.294273	-11.76819
20:57:50	05/12/10	-77.294277	-11.768177
20:57:51	05/12/10	-77.294278	-11.768173
20:57:52	05/12/10	-77.294282	-11.768167
20:57:53	05/12/10	-77.294287	-11.768163
20:57:55	05/12/10	-77.294297	-11.768157
20:57:58	05/12/10	-77.294303	-11.768143
20:58:00	05/12/10	-77.294307	-11.768122
20:58:01	05/12/10	-77.294307	-11.768112
20:58:04	05/12/10	-77.294325	-11.768105
20:59:11	05/12/10	-77.295152	-11.76769
20:59:12	05/12/10	-77.295008	-11.767763
20:59:13	05/12/10	-77.294883	-11.767848
20:59:14	05/12/10	-77.294872	-11.767845
20:59:15	05/12/10	-77.294847	-11.767833
20:59:16	05/12/10	-77.294818	-11.76784
20:59:17	05/12/10	-77.294782	-11.76785
20:59:18	05/12/10	-77.294785	-11.767857
20:59:19	05/12/10	-77.294812	-11.767835
20:59:20	05/12/10	-77.294815	-11.76783
20:59:21	05/12/10	-77.294827	-11.767823
20:59:22	05/12/10	-77.294828	-11.767828
20:59:23	05/12/10	-77.29483	-11.767835
20:59:24	05/12/10	-77.294837	-11.767835
20:59:25	05/12/10	-77.294843	-11.76783
20:59:26	05/12/10	-77.294848	-11.767828
20:59:27	05/12/10	-77.294852	-11.767817
20:59:28	05/12/10	-77.294855	-11.76781
20:59:29	05/12/10	-77.294855	-11.767807
20:59:30	05/12/10	-77.294863	-11.767807
20:59:31	05/12/10	-77.294867	-11.767807
20:59:32	05/12/10	-77.294867	-11.767802
20:59:33	05/12/10	-77.294867	-11.76779
20:59:34	05/12/10	-77.29487	-11.767778
20:59:35	05/12/10	-77.294882	-11.767772
20:59:36	05/12/10	-77.294885	-11.767768
20:59:37	05/12/10	-77.294888	-11.767767
20:59:38	05/12/10	-77.294888	-11.767782
20:59:39	05/12/10	-77.294897	-11.767785
20:59:40	05/12/10	-77.2949	-11.767785
20:59:41	05/12/10	-77.294902	-11.767782
20:59:42	05/12/10	-77.294908	-11.76778
20:59:43	05/12/10	-77.294917	-11.767785
20:59:44	05/12/10	-77.294932	-11.767805
20:59:45	05/12/10	-77.29495	-11.767843
20:59:46	05/12/10	-77.294972	-11.7679
20:59:47	05/12/10	-77.294995	-11.767965
20:59:48	05/12/10	-77.29502	-11.768032
20:59:49	05/12/10	-77.29505	-11.768103
20:59:50	05/12/10	-77.295083	-11.768173
20:59:51	05/12/10	-77.295122	-11.76824
20:59:53	05/12/10	-77.29527	-11.76843
20:59:56	05/12/10	-77.295395	-11.768552
20:59:58	05/12/10	-77.295533	-11.768668
21:00:00	05/12/10	-77.295687	-11.768783
21:00:02	05/12/10	-77.295832	-11.768903
21:00:04	05/12/10	-77.295953	-11.769032
21:00:06	05/12/10	-77.29607	-11.769145
21:00:08	05/12/10	-77.2962	-11.769268
21:00:10	05/12/10	-77.296347	-11.769378
21:00:12	05/12/10	-77.296503	-11.769482
21:00:14	05/12/10	-77.296718	-11.769603
21:00:16	05/12/10	-77.296927	-11.769715
21:00:18	05/12/10	-77.297115	-11.769817
21:00:20	05/12/10	-77.297185	-11.769863
21:00:26	05/12/10	-77.297347	-11.769997
21:00:27	05/12/10	-77.297322	-11.769957
21:00:28	05/12/10	-77.297317	-11.769925
21:00:29	05/12/10	-77.29732	-11.769927
21:00:30	05/12/10	-77.29732	-11.769913
21:00:31	05/12/10	-77.297333	-11.76993
21:00:32	05/12/10	-77.297335	-11.76993
21:00:33	05/12/10	-77.297337	-11.76994
21:00:34	05/12/10	-77.29734	-11.769942
21:00:35	05/12/10	-77.297343	-11.76994
21:00:36	05/12/10	-77.297348	-11.769937
21:00:37	05/12/10	-77.297357	-11.769935
21:01:57	05/12/10	-77.297563	-11.76984
21:02:01	05/12/10	-77.297662	-11.770043
21:02:02	05/12/10	-77.297677	-11.770048
21:02:03	05/12/10	-77.297683	-11.770042
21:02:04	05/12/10	-77.297717	-11.770025
21:02:05	05/12/10	-77.297733	-11.770028
21:02:06	05/12/10	-77.297723	-11.770028
21:02:07	05/12/10	-77.297718	-11.770023
21:02:08	05/12/10	-77.297717	-11.770015
21:02:09	05/12/10	-77.297722	-11.770007
21:02:10	05/12/10	-77.297733	-11.770005
21:02:11	05/12/10	-77.297742	-11.770005
21:02:12	05/12/10	-77.297748	-11.770007
21:02:13	05/12/10	-77.297752	-11.770005
21:02:14	05/12/10	-77.29775	-11.770007
21:02:16	05/12/10	-77.297747	-11.770008
21:02:19	05/12/10	-77.29774	-11.77001
21:02:21	05/12/10	-77.297743	-11.77001
21:02:23	05/12/10	-77.297747	-11.770012
21:02:25	05/12/10	-77.297753	-11.770003
21:02:27	05/12/10	-77.29774	-11.770028
21:03:25	05/12/10	-77.297968	-11.770197
21:03:26	05/12/10	-77.297917	-11.770273
21:03:27	05/12/10	-77.297838	-11.770155
21:03:28	05/12/10	-77.297835	-11.770182
21:03:29	05/12/10	-77.297863	-11.770172
21:03:30	05/12/10	-77.297893	-11.770163
21:03:31	05/12/10	-77.297898	-11.770162
21:03:32	05/12/10	-77.2979	-11.770153
21:03:33	05/12/10	-77.297895	-11.770148
21:03:34	05/12/10	-77.297902	-11.770152
21:03:35	05/12/10	-77.297898	-11.77015
21:03:36	05/12/10	-77.297902	-11.770158
21:03:37	05/12/10	-77.2979	-11.770157
21:03:38	05/12/10	-77.297895	-11.770153
21:03:39	05/12/10	-77.297897	-11.77015
21:03:40	05/12/10	-77.297902	-11.770152
21:03:41	05/12/10	-77.297905	-11.770155
21:03:42	05/12/10	-77.297907	-11.770155
21:03:43	05/12/10	-77.297905	-11.770153
21:03:44	05/12/10	-77.29791	-11.770153
21:03:45	05/12/10	-77.29791	-11.770152
21:03:46	05/12/10	-77.297908	-11.770152
21:03:47	05/12/10	-77.29791	-11.77015
21:03:48	05/12/10	-77.29791	-11.770152
21:03:49	05/12/10	-77.297908	-11.770152
21:03:50	05/12/10	-77.297908	-11.77015
21:03:51	05/12/10	-77.297908	-11.770148
21:03:52	05/12/10	-77.297908	-11.770148
21:03:53	05/12/10	-77.29791	-11.77015
21:03:54	05/12/10	-77.297912	-11.770148
21:03:55	05/12/10	-77.297915	-11.770145
21:03:56	05/12/10	-77.297917	-11.770142
21:05:30	05/12/10	-77.29806	-11.770153
21:05:31	05/12/10	-77.297918	-11.770228
21:05:32	05/12/10	-77.297912	-11.77023
21:05:33	05/12/10	-77.297898	-11.770223
21:05:34	05/12/10	-77.297905	-11.770225
21:05:35	05/12/10	-77.297903	-11.770227
21:05:36	05/12/10	-77.29791	-11.770218
21:05:37	05/12/10	-77.297917	-11.770213
21:05:38	05/12/10	-77.29792	-11.770212
21:05:39	05/12/10	-77.297918	-11.770218
21:05:40	05/12/10	-77.297925	-11.77022
21:05:41	05/12/10	-77.29794	-11.770218
21:05:42	05/12/10	-77.297975	-11.770195
21:05:43	05/12/10	-77.297982	-11.77019
21:05:44	05/12/10	-77.297992	-11.770182
21:05:45	05/12/10	-77.297997	-11.770177
21:05:46	05/12/10	-77.297997	-11.770165
21:05:47	05/12/10	-77.297998	-11.770162
21:05:48	05/12/10	-77.298003	-11.770163
21:05:49	05/12/10	-77.298003	-11.77016
21:05:50	05/12/10	-77.298002	-11.770153
21:05:51	05/12/10	-77.298002	-11.770145
21:05:52	05/12/10	-77.298	-11.77014
21:05:53	05/12/10	-77.298003	-11.770138
21:05:54	05/12/10	-77.298007	-11.770137
21:05:56	05/12/10	-77.298013	-11.770123
21:05:59	05/12/10	-77.298017	-11.770117
21:06:01	05/12/10	-77.298017	-11.770107
21:06:03	05/12/10	-77.298023	-11.770103
21:06:05	05/12/10	-77.298037	-11.770092
21:06:07	05/12/10	-77.29804	-11.770082
21:06:09	05/12/10	-77.298047	-11.77007
21:06:11	05/12/10	-77.298052	-11.770063
21:07:09	05/12/10	-77.298125	-11.770265
21:07:10	05/12/10	-77.297872	-11.770305
21:07:11	05/12/10	-77.297843	-11.770317
21:07:12	05/12/10	-77.297843	-11.770317
21:07:13	05/12/10	-77.297873	-11.770303
21:07:14	05/12/10	-77.297877	-11.770307
21:07:15	05/12/10	-77.297882	-11.770312
21:07:16	05/12/10	-77.297893	-11.770312
21:07:17	05/12/10	-77.297887	-11.770313
21:07:18	05/12/10	-77.297883	-11.770315
21:07:19	05/12/10	-77.297883	-11.77031
21:07:20	05/12/10	-77.297883	-11.770318
21:07:21	05/12/10	-77.297887	-11.770323
21:07:22	05/12/10	-77.297887	-11.770327
21:07:23	05/12/10	-77.297888	-11.770322
21:07:24	05/12/10	-77.297895	-11.770317
21:07:25	05/12/10	-77.297898	-11.770317
21:07:26	05/12/10	-77.297902	-11.770317
21:07:27	05/12/10	-77.297905	-11.770315
21:07:28	05/12/10	-77.297905	-11.770313
21:07:29	05/12/10	-77.297907	-11.770312
21:07:30	05/12/10	-77.297908	-11.770308
21:07:31	05/12/10	-77.29791	-11.770305
21:07:32	05/12/10	-77.297912	-11.770302
21:07:33	05/12/10	-77.297915	-11.770302
21:07:34	05/12/10	-77.29792	-11.770303
21:07:35	05/12/10	-77.297923	-11.770305
21:07:36	05/12/10	-77.297923	-11.770303
21:07:38	05/12/10	-77.297935	-11.770305
21:07:41	05/12/10	-77.297935	-11.770302
21:07:43	05/12/10	-77.297938	-11.770292
21:07:45	05/12/10	-77.29795	-11.770278
21:07:47	05/12/10	-77.29796	-11.77027
21:07:49	05/12/10	-77.29798	-11.770262
21:08:35	05/12/10	-77.297852	-11.770505
21:08:36	05/12/10	-77.29788	-11.770468
21:08:37	05/12/10	-77.297892	-11.770452
21:08:38	05/12/10	-77.2979	-11.770447
21:08:39	05/12/10	-77.297913	-11.77043
21:08:40	05/12/10	-77.29792	-11.770443
21:08:41	05/12/10	-77.297927	-11.770438
21:08:42	05/12/10	-77.297933	-11.770433
21:08:43	05/12/10	-77.297935	-11.770443
21:08:44	05/12/10	-77.297938	-11.770445
21:08:45	05/12/10	-77.297942	-11.770445
21:08:46	05/12/10	-77.297947	-11.770448
21:08:47	05/12/10	-77.297953	-11.770448
21:08:48	05/12/10	-77.297953	-11.770447
21:08:49	05/12/10	-77.297955	-11.770448
21:08:51	05/12/10	-77.297972	-11.770452
21:08:54	05/12/10	-77.297982	-11.77045
21:08:56	05/12/10	-77.297978	-11.770443
21:08:58	05/12/10	-77.297972	-11.770438
21:09:00	05/12/10	-77.297973	-11.770435
21:09:53	05/12/10	-77.298162	-11.770627
21:09:54	05/12/10	-77.298262	-11.77062
21:09:55	05/12/10	-77.2983	-11.770605
21:09:56	05/12/10	-77.298317	-11.770598
21:09:57	05/12/10	-77.29832	-11.770602
21:09:58	05/12/10	-77.298328	-11.770607
21:09:59	05/12/10	-77.298352	-11.770598
21:10:00	05/12/10	-77.298348	-11.770598
21:10:01	05/12/10	-77.298347	-11.770595
21:10:02	05/12/10	-77.298348	-11.770592
21:10:03	05/12/10	-77.298352	-11.770597
21:10:04	05/12/10	-77.298358	-11.770595
21:10:05	05/12/10	-77.298365	-11.770595
21:10:06	05/12/10	-77.29837	-11.770598
21:10:07	05/12/10	-77.298378	-11.7706
21:10:08	05/12/10	-77.298385	-11.770603
21:10:09	05/12/10	-77.298398	-11.770603
21:10:39	05/12/10	-77.298523	-11.77088
21:10:40	05/12/10	-77.298512	-11.770713
21:10:41	05/12/10	-77.29853	-11.770745
21:10:42	05/12/10	-77.298535	-11.770783
21:10:43	05/12/10	-77.298538	-11.770767
21:10:44	05/12/10	-77.298543	-11.770767
21:10:45	05/12/10	-77.298548	-11.770768
21:10:46	05/12/10	-77.298552	-11.770835
21:10:47	05/12/10	-77.29856	-11.770835
21:10:48	05/12/10	-77.298565	-11.770835
21:10:49	05/12/10	-77.298582	-11.770843
21:11:23	05/12/10	-77.298558	-11.771232
21:11:24	05/12/10	-77.29871	-11.771138
21:11:25	05/12/10	-77.298662	-11.771087
21:11:26	05/12/10	-77.298665	-11.77105
21:11:27	05/12/10	-77.298668	-11.771047
21:11:28	05/12/10	-77.298715	-11.771042
21:11:29	05/12/10	-77.298747	-11.771035
21:11:30	05/12/10	-77.298765	-11.771022
21:11:31	05/12/10	-77.298778	-11.771005
21:11:32	05/12/10	-77.298788	-11.770995
21:11:33	05/12/10	-77.29879	-11.770988
21:11:34	05/12/10	-77.298795	-11.77099
21:11:35	05/12/10	-77.298802	-11.770982
21:11:36	05/12/10	-77.29881	-11.770977
21:11:37	05/12/10	-77.298808	-11.770975
21:11:38	05/12/10	-77.298808	-11.770978
21:12:20	05/12/10	-77.298847	-11.770713
21:12:21	05/12/10	-77.298767	-11.771055
21:12:22	05/12/10	-77.298725	-11.771102
21:12:23	05/12/10	-77.298725	-11.771105
21:12:24	05/12/10	-77.298728	-11.771113
21:12:25	05/12/10	-77.29872	-11.771142
21:12:26	05/12/10	-77.298732	-11.771127
21:12:27	05/12/10	-77.298738	-11.771128
21:12:28	05/12/10	-77.298737	-11.77113
21:12:29	05/12/10	-77.29874	-11.771132
21:12:30	05/12/10	-77.298738	-11.771133
21:12:31	05/12/10	-77.298737	-11.771133
21:12:32	05/12/10	-77.29874	-11.771128
21:12:33	05/12/10	-77.298742	-11.771127
21:12:35	05/12/10	-77.298753	-11.771133
21:12:38	05/12/10	-77.29875	-11.77115
21:12:40	05/12/10	-77.298748	-11.771155
21:13:23	05/12/10	-77.299085	-11.771005
21:13:24	05/12/10	-77.298978	-11.771128
21:13:25	05/12/10	-77.298933	-11.77121
21:13:26	05/12/10	-77.298948	-11.771185
21:13:27	05/12/10	-77.298923	-11.771195
21:13:28	05/12/10	-77.298918	-11.771197
21:13:29	05/12/10	-77.29894	-11.771183
21:13:30	05/12/10	-77.298935	-11.771185
21:13:31	05/12/10	-77.298937	-11.77118
21:13:32	05/12/10	-77.29894	-11.771173
21:13:33	05/12/10	-77.298947	-11.77117
21:13:34	05/12/10	-77.298957	-11.771168
21:13:35	05/12/10	-77.298962	-11.77117
21:13:38	05/12/10	-77.298988	-11.771157
21:13:40	05/12/10	-77.299005	-11.77115
21:13:42	05/12/10	-77.299012	-11.771147
21:14:29	05/12/10	-77.299235	-11.771045
21:14:30	05/12/10	-77.299112	-11.77113
21:14:31	05/12/10	-77.299073	-11.771183
21:14:32	05/12/10	-77.299052	-11.771177
21:14:33	05/12/10	-77.299017	-11.771232
21:14:34	05/12/10	-77.299007	-11.771227
21:14:35	05/12/10	-77.29901	-11.77122
21:14:37	05/12/10	-77.299012	-11.771222
21:14:38	05/12/10	-77.299017	-11.771215
21:14:39	05/12/10	-77.299013	-11.77122
21:14:40	05/12/10	-77.299012	-11.771223
21:14:41	05/12/10	-77.299015	-11.77122
21:14:42	05/12/10	-77.299012	-11.771217
21:14:43	05/12/10	-77.299008	-11.77121
21:14:44	05/12/10	-77.299007	-11.771203
21:14:45	05/12/10	-77.299007	-11.771198
21:14:46	05/12/10	-77.299005	-11.771198
21:14:47	05/12/10	-77.299005	-11.771197
21:14:48	05/12/10	-77.299007	-11.771195
21:14:49	05/12/10	-77.299008	-11.771193
21:14:50	05/12/10	-77.299008	-11.771192
21:14:53	05/12/10	-77.299008	-11.771185
21:14:55	05/12/10	-77.299003	-11.771183
21:14:57	05/12/10	-77.29901	-11.771183
21:14:59	05/12/10	-77.299012	-11.771188
21:15:01	05/12/10	-77.299012	-11.771183
21:15:33	05/12/10	-77.298755	-11.771368
21:15:34	05/12/10	-77.298753	-11.771133
21:15:35	05/12/10	-77.298855	-11.77113
21:15:36	05/12/10	-77.298865	-11.771128
21:15:37	05/12/10	-77.298853	-11.771147
21:15:38	05/12/10	-77.29884	-11.771127
21:15:39	05/12/10	-77.298838	-11.771125
21:15:40	05/12/10	-77.298842	-11.771127
21:15:41	05/12/10	-77.29884	-11.771122
21:15:42	05/12/10	-77.298833	-11.771115
21:15:43	05/12/10	-77.29883	-11.771112
21:15:44	05/12/10	-77.298828	-11.771112
21:15:45	05/12/10	-77.298827	-11.771112
21:15:46	05/12/10	-77.298825	-11.771115
21:15:47	05/12/10	-77.298828	-11.771112
21:15:48	05/12/10	-77.298828	-11.771107
21:15:49	05/12/10	-77.298828	-11.771102
21:15:50	05/12/10	-77.298825	-11.7711
21:16:23	05/12/10	-77.298727	-11.771442
21:16:24	05/12/10	-77.298707	-11.771293
21:16:25	05/12/10	-77.29869	-11.771295
21:16:26	05/12/10	-77.298683	-11.771298
21:16:27	05/12/10	-77.298688	-11.771298
21:16:28	05/12/10	-77.298707	-11.771278
21:16:29	05/12/10	-77.298695	-11.771298
21:16:30	05/12/10	-77.298688	-11.771295
21:16:31	05/12/10	-77.298692	-11.771292
21:16:32	05/12/10	-77.298692	-11.771288
21:16:33	05/12/10	-77.29869	-11.771287
21:16:34	05/12/10	-77.29869	-11.771282
21:16:35	05/12/10	-77.298688	-11.771278
21:16:36	05/12/10	-77.29869	-11.771273
21:16:37	05/12/10	-77.29869	-11.771268
21:17:15	05/12/10	-77.29877	-11.771313
21:17:16	05/12/10	-77.298742	-11.77125
21:17:17	05/12/10	-77.298768	-11.77123
21:17:18	05/12/10	-77.298755	-11.771242
21:17:19	05/12/10	-77.298717	-11.771283
21:17:20	05/12/10	-77.298712	-11.771283
21:17:21	05/12/10	-77.298707	-11.771297
21:17:22	05/12/10	-77.298707	-11.7713
21:17:23	05/12/10	-77.298718	-11.771288
21:17:24	05/12/10	-77.298727	-11.771285
21:17:25	05/12/10	-77.298725	-11.771285
21:17:26	05/12/10	-77.298725	-11.771285
21:17:27	05/12/10	-77.298725	-11.771283
21:17:28	05/12/10	-77.298725	-11.771282
21:18:08	05/12/10	-77.298898	-11.771388
21:18:09	05/12/10	-77.298862	-11.771345
21:18:10	05/12/10	-77.298833	-11.771422
21:18:11	05/12/10	-77.29883	-11.771408
21:18:12	05/12/10	-77.298817	-11.771433
21:18:13	05/12/10	-77.298812	-11.771443
21:18:14	05/12/10	-77.298812	-11.771445
21:18:15	05/12/10	-77.298803	-11.771448
21:18:16	05/12/10	-77.298812	-11.771442
21:18:17	05/12/10	-77.298812	-11.771442
21:18:18	05/12/10	-77.29881	-11.771438
21:18:19	05/12/10	-77.298812	-11.771437
21:18:20	05/12/10	-77.298805	-11.771442
21:18:22	05/12/10	-77.29883	-11.771425
21:18:25	05/12/10	-77.298827	-11.771417
21:19:04	05/12/10	-77.298555	-11.771632
21:19:05	05/12/10	-77.298532	-11.771483
21:19:06	05/12/10	-77.298582	-11.77142
21:19:07	05/12/10	-77.298603	-11.771408
21:19:08	05/12/10	-77.298583	-11.771433
21:19:09	05/12/10	-77.298593	-11.771425
21:19:10	05/12/10	-77.2986	-11.771423
21:19:11	05/12/10	-77.298592	-11.771417
21:19:12	05/12/10	-77.298585	-11.771408
21:19:13	05/12/10	-77.298587	-11.771407
21:19:14	05/12/10	-77.298587	-11.771407
21:19:15	05/12/10	-77.298587	-11.77141
21:19:16	05/12/10	-77.298588	-11.771403
21:19:17	05/12/10	-77.298588	-11.771403
21:19:18	05/12/10	-77.298592	-11.771405
21:19:20	05/12/10	-77.298597	-11.7714
21:19:23	05/12/10	-77.2986	-11.771397
21:19:25	05/12/10	-77.298607	-11.771382
21:19:57	05/12/10	-77.29836	-11.771123
21:19:58	05/12/10	-77.298367	-11.771202
21:19:59	05/12/10	-77.298442	-11.771205
21:20:00	05/12/10	-77.29847	-11.77121
21:20:01	05/12/10	-77.298457	-11.77122
21:20:02	05/12/10	-77.298465	-11.771223
21:20:03	05/12/10	-77.298455	-11.771227
21:20:04	05/12/10	-77.298455	-11.771225
21:20:05	05/12/10	-77.298452	-11.77122
21:20:06	05/12/10	-77.298455	-11.771223
21:20:07	05/12/10	-77.298455	-11.771225
21:20:08	05/12/10	-77.29846	-11.77122
21:20:09	05/12/10	-77.298463	-11.771217
21:20:10	05/12/10	-77.298465	-11.771215
21:20:11	05/12/10	-77.298465	-11.771213
21:20:12	05/12/10	-77.298465	-11.771212
21:20:13	05/12/10	-77.298467	-11.77121
21:20:14	05/12/10	-77.298472	-11.771205
21:20:51	05/12/10	-77.298523	-11.771017
21:20:52	05/12/10	-77.298463	-11.771085
21:20:53	05/12/10	-77.298468	-11.771092
21:20:54	05/12/10	-77.298468	-11.77108
21:20:55	05/12/10	-77.298468	-11.77108
21:20:56	05/12/10	-77.298467	-11.77108
21:20:57	05/12/10	-77.298462	-11.771078
21:20:58	05/12/10	-77.298462	-11.771075
21:20:59	05/12/10	-77.298462	-11.771072
21:21:00	05/12/10	-77.298463	-11.771073
21:21:01	05/12/10	-77.298463	-11.771077
21:21:02	05/12/10	-77.298463	-11.771077
21:21:04	05/12/10	-77.29845	-11.77106
21:21:42	05/12/10	-77.298262	-11.771028
21:21:43	05/12/10	-77.298252	-11.77096
21:21:44	05/12/10	-77.298285	-11.770932
21:21:45	05/12/10	-77.298312	-11.770908
21:21:46	05/12/10	-77.298327	-11.770895
21:21:47	05/12/10	-77.298312	-11.770902
21:21:48	05/12/10	-77.298293	-11.770903
21:21:49	05/12/10	-77.298282	-11.770905
21:21:50	05/12/10	-77.298282	-11.770903
21:21:51	05/12/10	-77.298277	-11.770907
21:21:52	05/12/10	-77.298273	-11.77091
21:21:53	05/12/10	-77.298275	-11.770908
21:21:54	05/12/10	-77.298272	-11.770905
21:21:55	05/12/10	-77.298275	-11.770902
21:21:58	05/12/10	-77.298277	-11.77091
21:22:50	05/12/10	-77.29823	-11.770707
21:22:51	05/12/10	-77.298255	-11.770667
21:22:52	05/12/10	-77.298248	-11.770662
21:22:53	05/12/10	-77.298242	-11.770667
21:22:54	05/12/10	-77.298177	-11.770672
21:22:55	05/12/10	-77.298215	-11.770667
21:22:56	05/12/10	-77.29821	-11.77067
21:22:57	05/12/10	-77.29822	-11.770667
21:22:58	05/12/10	-77.298227	-11.770665
21:22:59	05/12/10	-77.298235	-11.770662
21:23:00	05/12/10	-77.298232	-11.770663
21:23:01	05/12/10	-77.298233	-11.770665
21:23:02	05/12/10	-77.298237	-11.77067
21:23:03	05/12/10	-77.298242	-11.770673
21:23:06	05/12/10	-77.298262	-11.770663
21:23:08	05/12/10	-77.298252	-11.770653
21:23:10	05/12/10	-77.298265	-11.770632
21:23:12	05/12/10	-77.298283	-11.77064
21:23:14	05/12/10	-77.29828	-11.770652
21:23:16	05/12/10	-77.298272	-11.770663
21:23:17	05/12/10	-77.298263	-11.770657
21:23:18	05/12/10	-77.298267	-11.770637
21:23:19	05/12/10	-77.298267	-11.770637
21:23:20	05/12/10	-77.298278	-11.770627
21:23:21	05/12/10	-77.298282	-11.770633
21:23:22	05/12/10	-77.298283	-11.770643
21:23:23	05/12/10	-77.298288	-11.770648
21:23:24	05/12/10	-77.298295	-11.77065
21:23:25	05/12/10	-77.2983	-11.770652
21:23:26	05/12/10	-77.298305	-11.770652
21:23:27	05/12/10	-77.29831	-11.770648
21:24:20	05/12/10	-77.298313	-11.770688
21:24:21	05/12/10	-77.29828	-11.770685
21:24:22	05/12/10	-77.298282	-11.770685
21:24:23	05/12/10	-77.298295	-11.770668
21:24:24	05/12/10	-77.298292	-11.770685
21:24:25	05/12/10	-77.29829	-11.770682
21:24:26	05/12/10	-77.298293	-11.770662
21:24:27	05/12/10	-77.2983	-11.770665
21:24:28	05/12/10	-77.298308	-11.770673
21:24:29	05/12/10	-77.298318	-11.770677
21:24:30	05/12/10	-77.298322	-11.770678
21:24:31	05/12/10	-77.29833	-11.77068
21:24:32	05/12/10	-77.298342	-11.770685
21:24:33	05/12/10	-77.298345	-11.77069
21:24:34	05/12/10	-77.298348	-11.770693
21:24:35	05/12/10	-77.298355	-11.770693
21:24:36	05/12/10	-77.298362	-11.770692
21:24:37	05/12/10	-77.298362	-11.770688
21:24:38	05/12/10	-77.298362	-11.770687
21:24:39	05/12/10	-77.298362	-11.770695
21:24:40	05/12/10	-77.298363	-11.770697
21:24:41	05/12/10	-77.298367	-11.7707
21:24:42	05/12/10	-77.298368	-11.770698
21:24:43	05/12/10	-77.298372	-11.770698
21:24:44	05/12/10	-77.298375	-11.770697
21:24:45	05/12/10	-77.298377	-11.770697
21:24:46	05/12/10	-77.298377	-11.770707
21:24:47	05/12/10	-77.298382	-11.77071
21:24:48	05/12/10	-77.298383	-11.770713
21:24:49	05/12/10	-77.298385	-11.770715
21:24:50	05/12/10	-77.298388	-11.770712
21:24:51	05/12/10	-77.298393	-11.770713
21:24:52	05/12/10	-77.298398	-11.770717
21:24:53	05/12/10	-77.298403	-11.77072
21:24:54	05/12/10	-77.298408	-11.770722
21:24:55	05/12/10	-77.298413	-11.77072
21:24:56	05/12/10	-77.298417	-11.770717
21:24:57	05/12/10	-77.29842	-11.770717
21:24:58	05/12/10	-77.298423	-11.770718
21:24:59	05/12/10	-77.298427	-11.770717
21:25:01	05/12/10	-77.298437	-11.770712
21:25:04	05/12/10	-77.298442	-11.770708
21:25:09	05/12/10	-77.298457	-11.770787
21:25:10	05/12/10	-77.29846	-11.77076
21:25:11	05/12/10	-77.298493	-11.770762
21:25:12	05/12/10	-77.298497	-11.770753
21:25:13	05/12/10	-77.298497	-11.77075
21:25:14	05/12/10	-77.298502	-11.77074
21:25:15	05/12/10	-77.298503	-11.770742
21:25:16	05/12/10	-77.298507	-11.770733
21:25:17	05/12/10	-77.298512	-11.77073
21:25:18	05/12/10	-77.298507	-11.770727
21:25:19	05/12/10	-77.298507	-11.770725
21:25:20	05/12/10	-77.298508	-11.770725
21:25:21	05/12/10	-77.298512	-11.77072
21:25:22	05/12/10	-77.298515	-11.770717
21:25:23	05/12/10	-77.29852	-11.770713
21:25:24	05/12/10	-77.298525	-11.77071
21:25:25	05/12/10	-77.298533	-11.770707
21:25:26	05/12/10	-77.298538	-11.770697
21:25:27	05/12/10	-77.298545	-11.770688
21:25:28	05/12/10	-77.29855	-11.770685
21:25:29	05/12/10	-77.298553	-11.770688
21:25:30	05/12/10	-77.298558	-11.770687
21:25:31	05/12/10	-77.298565	-11.770692
21:25:32	05/12/10	-77.298572	-11.770693
21:25:33	05/12/10	-77.298577	-11.770693
21:25:34	05/12/10	-77.298582	-11.770695
21:25:35	05/12/10	-77.298587	-11.770695
21:25:36	05/12/10	-77.29859	-11.770697
21:25:37	05/12/10	-77.298595	-11.770697
21:25:38	05/12/10	-77.2986	-11.770693
21:25:40	05/12/10	-77.298617	-11.770683
21:25:43	05/12/10	-77.298625	-11.770673
21:25:45	05/12/10	-77.298637	-11.770663
21:25:47	05/12/10	-77.29865	-11.770662
21:25:49	05/12/10	-77.29866	-11.770663
21:25:51	05/12/10	-77.29867	-11.770663
21:25:53	05/12/10	-77.298667	-11.770648
21:25:55	05/12/10	-77.29867	-11.77063
21:25:57	05/12/10	-77.298677	-11.770605
21:26:42	05/12/10	-77.298292	-11.771048
21:26:43	05/12/10	-77.298653	-11.770828
21:26:44	05/12/10	-77.298633	-11.770917
21:26:45	05/12/10	-77.298637	-11.770912
21:26:46	05/12/10	-77.298643	-11.770915
21:26:47	05/12/10	-77.298655	-11.770923
21:26:48	05/12/10	-77.298662	-11.770925
21:26:49	05/12/10	-77.29866	-11.770935
21:26:50	05/12/10	-77.298678	-11.770932
21:26:51	05/12/10	-77.298687	-11.770933
21:26:52	05/12/10	-77.2987	-11.77094
21:26:53	05/12/10	-77.298708	-11.770947
21:26:54	05/12/10	-77.298712	-11.770945
21:26:55	05/12/10	-77.298713	-11.770943
21:26:56	05/12/10	-77.298715	-11.770947
21:26:57	05/12/10	-77.298718	-11.770948
21:26:58	05/12/10	-77.298723	-11.77095
21:26:59	05/12/10	-77.29873	-11.770952
21:27:00	05/12/10	-77.298735	-11.770953
21:27:01	05/12/10	-77.298738	-11.77096
21:27:02	05/12/10	-77.298742	-11.770965
21:27:03	05/12/10	-77.298747	-11.770967
21:27:05	05/12/10	-77.298755	-11.77097
21:27:08	05/12/10	-77.298762	-11.770972
21:27:09	05/12/10	-77.298782	-11.770973
21:27:12	05/12/10	-77.298803	-11.77098
21:27:14	05/12/10	-77.298803	-11.77099
21:27:16	05/12/10	-77.29881	-11.771
21:27:18	05/12/10	-77.298807	-11.771027
21:27:20	05/12/10	-77.298802	-11.771043
21:27:22	05/12/10	-77.298787	-11.771045
21:27:24	05/12/10	-77.298783	-11.771048
21:27:24	05/12/10	-77.298788	-11.771048
21:27:25	05/12/10	-77.29879	-11.771043
21:27:26	05/12/10	-77.2988	-11.77103
21:27:27	05/12/10	-77.298805	-11.77103
21:27:28	05/12/10	-77.298812	-11.771018
21:27:29	05/12/10	-77.298813	-11.771015
21:27:30	05/12/10	-77.298818	-11.771005
21:27:31	05/12/10	-77.29882	-11.771
21:27:32	05/12/10	-77.298825	-11.770997
21:27:33	05/12/10	-77.298825	-11.770987
21:27:34	05/12/10	-77.298827	-11.770993
21:27:35	05/12/10	-77.298832	-11.770995
21:27:36	05/12/10	-77.298838	-11.770998
21:27:38	05/12/10	-77.298845	-11.771
21:27:39	05/12/10	-77.298842	-11.770992
21:27:40	05/12/10	-77.298835	-11.770985
21:27:41	05/12/10	-77.298837	-11.77099
21:27:42	05/12/10	-77.29884	-11.770995
21:27:43	05/12/10	-77.298843	-11.770997
21:27:44	05/12/10	-77.298848	-11.770993
21:27:45	05/12/10	-77.298853	-11.770987
21:27:46	05/12/10	-77.298857	-11.770985
21:27:47	05/12/10	-77.29886	-11.770987
21:27:48	05/12/10	-77.298865	-11.77099
21:27:49	05/12/10	-77.298872	-11.770992
21:27:50	05/12/10	-77.29888	-11.770992
21:27:51	05/12/10	-77.298887	-11.770992
21:27:52	05/12/10	-77.298892	-11.770993
21:27:54	05/12/10	-77.298903	-11.771002
21:27:57	05/12/10	-77.298908	-11.771007
21:27:59	05/12/10	-77.298928	-11.771047
21:28:01	05/12/10	-77.298935	-11.771035
21:28:02	05/12/10	-77.298935	-11.771027
21:28:04	05/12/10	-77.298935	-11.771022
21:28:07	05/12/10	-77.298952	-11.771035
21:28:54	05/12/10	-77.299147	-11.771335
21:28:55	05/12/10	-77.299147	-11.771352
21:28:56	05/12/10	-77.299137	-11.771343
21:28:57	05/12/10	-77.299143	-11.771343
21:28:58	05/12/10	-77.299143	-11.771342
21:28:59	05/12/10	-77.29915	-11.771342
21:29:00	05/12/10	-77.299157	-11.771343
21:29:01	05/12/10	-77.29916	-11.771345
21:29:02	05/12/10	-77.299162	-11.771343
21:29:03	05/12/10	-77.299165	-11.771343
21:29:04	05/12/10	-77.299168	-11.771345
21:29:05	05/12/10	-77.29917	-11.771348
21:29:06	05/12/10	-77.299168	-11.771352
21:29:07	05/12/10	-77.29917	-11.771353
21:29:08	05/12/10	-77.299175	-11.771357
21:29:09	05/12/10	-77.299178	-11.771352
21:29:10	05/12/10	-77.299182	-11.771347
21:29:11	05/12/10	-77.299185	-11.771345
21:29:12	05/12/10	-77.299188	-11.771342
21:29:13	05/12/10	-77.299192	-11.771337
21:29:14	05/12/10	-77.299193	-11.771332
21:29:15	05/12/10	-77.299197	-11.771332
21:29:16	05/12/10	-77.2992	-11.771332
21:29:17	05/12/10	-77.299202	-11.77133
21:29:18	05/12/10	-77.299202	-11.771323
21:29:19	05/12/10	-77.2992	-11.771318
21:29:20	05/12/10	-77.299193	-11.771322
21:30:26	05/12/10	-77.299263	-11.771418
21:30:27	05/12/10	-77.299208	-11.771385
21:30:28	05/12/10	-77.299202	-11.771395
21:30:29	05/12/10	-77.2992	-11.771393
21:30:30	05/12/10	-77.299198	-11.771388
21:30:31	05/12/10	-77.299203	-11.771387
21:30:32	05/12/10	-77.299198	-11.771383
21:30:33	05/12/10	-77.299197	-11.771375
21:30:34	05/12/10	-77.29919	-11.77137
21:30:35	05/12/10	-77.299185	-11.77137
21:30:36	05/12/10	-77.299187	-11.77137
21:30:37	05/12/10	-77.299173	-11.77137
21:30:40	05/12/10	-77.299133	-11.771378
21:30:41	05/12/10	-77.299135	-11.771365
21:30:42	05/12/10	-77.299143	-11.771362
21:30:43	05/12/10	-77.299147	-11.771355
21:30:44	05/12/10	-77.299158	-11.771348
21:30:45	05/12/10	-77.299162	-11.771347
21:30:46	05/12/10	-77.29916	-11.771343
21:30:47	05/12/10	-77.299165	-11.771347
21:30:48	05/12/10	-77.299165	-11.771348
21:30:49	05/12/10	-77.299165	-11.771347
21:30:50	05/12/10	-77.299165	-11.771345
21:30:51	05/12/10	-77.29916	-11.771342
21:30:52	05/12/10	-77.299162	-11.771337
21:30:53	05/12/10	-77.299165	-11.77134
21:30:55	05/12/10	-77.299177	-11.771345
21:30:58	05/12/10	-77.299183	-11.771337
21:31:00	05/12/10	-77.299187	-11.771322
21:31:02	05/12/10	-77.299195	-11.771302
21:31:03	05/12/10	-77.299207	-11.7713
21:31:04	05/12/10	-77.299217	-11.771307
21:31:05	05/12/10	-77.299222	-11.771312
21:31:08	05/12/10	-77.299238	-11.771308
21:31:09	05/12/10	-77.299228	-11.771277
21:31:10	05/12/10	-77.299215	-11.771283
21:31:11	05/12/10	-77.29919	-11.771248
21:31:12	05/12/10	-77.299195	-11.77124
21:31:13	05/12/10	-77.299198	-11.771238
21:31:14	05/12/10	-77.299193	-11.77124
21:31:15	05/12/10	-77.299193	-11.77124
21:31:16	05/12/10	-77.299195	-11.771237
21:31:17	05/12/10	-77.299197	-11.771237
21:31:18	05/12/10	-77.299197	-11.771237
21:31:19	05/12/10	-77.299198	-11.771233
21:31:20	05/12/10	-77.299198	-11.771228
21:31:21	05/12/10	-77.299195	-11.771223
21:31:22	05/12/10	-77.299193	-11.77122
21:31:24	05/12/10	-77.299198	-11.771208
21:31:27	05/12/10	-77.29921	-11.771213
21:31:29	05/12/10	-77.29921	-11.771218
21:31:31	05/12/10	-77.299208	-11.771207
21:31:33	05/12/10	-77.29921	-11.771192
21:31:35	05/12/10	-77.299202	-11.771173
21:31:37	05/12/10	-77.299195	-11.771158
21:31:39	05/12/10	-77.299195	-11.77115
21:31:43	05/12/10	-77.299208	-11.771143
21:31:44	05/12/10	-77.299197	-11.77112
21:31:45	05/12/10	-77.299197	-11.771132
21:31:46	05/12/10	-77.299197	-11.771153
21:31:47	05/12/10	-77.299195	-11.771148
21:31:48	05/12/10	-77.299188	-11.771143
21:31:49	05/12/10	-77.299192	-11.77114
21:31:50	05/12/10	-77.299172	-11.771118
21:31:51	05/12/10	-77.299157	-11.771103
21:31:52	05/12/10	-77.299142	-11.771083
21:31:53	05/12/10	-77.299133	-11.771075
21:31:54	05/12/10	-77.299128	-11.771073
21:31:55	05/12/10	-77.299128	-11.771077
21:31:56	05/12/10	-77.29913	-11.771078
21:31:57	05/12/10	-77.299128	-11.771082
21:31:58	05/12/10	-77.299128	-11.771082
21:31:59	05/12/10	-77.299127	-11.77108
21:32:00	05/12/10	-77.299125	-11.771077
21:32:01	05/12/10	-77.29912	-11.77107
21:32:02	05/12/10	-77.299117	-11.771063
21:32:03	05/12/10	-77.299113	-11.77106
21:32:04	05/12/10	-77.299113	-11.771058
21:32:05	05/12/10	-77.299112	-11.771057
21:32:06	05/12/10	-77.29911	-11.771058
21:32:07	05/12/10	-77.299113	-11.77106
21:32:08	05/12/10	-77.299115	-11.771063
21:32:09	05/12/10	-77.299115	-11.771065
21:32:10	05/12/10	-77.299113	-11.771063
21:32:11	05/12/10	-77.299112	-11.77106
21:32:14	05/12/10	-77.299112	-11.771045
21:32:16	05/12/10	-77.299112	-11.771047
21:32:18	05/12/10	-77.29912	-11.771048
21:32:20	05/12/10	-77.299113	-11.771053
21:32:22	05/12/10	-77.299117	-11.771052
21:32:24	05/12/10	-77.299123	-11.771032
21:32:26	05/12/10	-77.299122	-11.771017
21:32:28	05/12/10	-77.299113	-11.771013
21:32:30	05/12/10	-77.299115	-11.771018
21:32:32	05/12/10	-77.29912	-11.771015
21:32:34	05/12/10	-77.299117	-11.77101
21:32:36	05/12/10	-77.299117	-11.771013
21:32:38	05/12/10	-77.299125	-11.771017
21:33:08	05/12/10	-77.298898	-11.770972
21:33:09	05/12/10	-77.298967	-11.770948
21:33:10	05/12/10	-77.298982	-11.770958
21:33:11	05/12/10	-77.298983	-11.770972
21:33:12	05/12/10	-77.298987	-11.770967
21:33:13	05/12/10	-77.298987	-11.770967
21:33:14	05/12/10	-77.298985	-11.770958
21:33:15	05/12/10	-77.298982	-11.770952
21:33:16	05/12/10	-77.29898	-11.770952
21:33:17	05/12/10	-77.298983	-11.770952
21:33:18	05/12/10	-77.298987	-11.77095
21:33:19	05/12/10	-77.298987	-11.770947
21:33:20	05/12/10	-77.298995	-11.770937
21:33:53	05/12/10	-77.298825	-11.770857
21:33:54	05/12/10	-77.298788	-11.770867
21:33:55	05/12/10	-77.29882	-11.770833
21:33:56	05/12/10	-77.298832	-11.770822
21:33:57	05/12/10	-77.298832	-11.770827
21:33:58	05/12/10	-77.29883	-11.770833
21:33:59	05/12/10	-77.298832	-11.77083
21:34:00	05/12/10	-77.298833	-11.770832
21:34:01	05/12/10	-77.298833	-11.770838
21:34:02	05/12/10	-77.298833	-11.770837
21:34:03	05/12/10	-77.298835	-11.77083
21:34:04	05/12/10	-77.298837	-11.770823
21:34:05	05/12/10	-77.298833	-11.770822
21:34:53	05/12/10	-77.298707	-11.771053
21:34:54	05/12/10	-77.298693	-11.771028
21:34:56	05/12/10	-77.298667	-11.770992
21:34:57	05/12/10	-77.298663	-11.770992
21:34:58	05/12/10	-77.29867	-11.771022
21:34:59	05/12/10	-77.298672	-11.771017
21:35:00	05/12/10	-77.298668	-11.771017
21:35:01	05/12/10	-77.298672	-11.77101
21:35:02	05/12/10	-77.298677	-11.770995
21:35:03	05/12/10	-77.29868	-11.77099
21:35:04	05/12/10	-77.298677	-11.770983
21:35:05	05/12/10	-77.298678	-11.770977
21:35:06	05/12/10	-77.298678	-11.770972
21:35:07	05/12/10	-77.29868	-11.770972
21:35:08	05/12/10	-77.298678	-11.770972
21:35:10	05/12/10	-77.29868	-11.770978
21:35:13	05/12/10	-77.298683	-11.77098
21:35:15	05/12/10	-77.298682	-11.770975
21:35:17	05/12/10	-77.298675	-11.770972
21:35:19	05/12/10	-77.29867	-11.770967
21:35:19	05/12/10	-77.29868	-11.77096
21:35:20	05/12/10	-77.298685	-11.770958
21:35:21	05/12/10	-77.298688	-11.770957
21:35:22	05/12/10	-77.298692	-11.77095
21:35:23	05/12/10	-77.298697	-11.770957
21:35:24	05/12/10	-77.298698	-11.770957
21:35:25	05/12/10	-77.298695	-11.770958
21:35:54	05/12/10	-77.298613	-11.770903
21:35:55	05/12/10	-77.29863	-11.770898
21:35:56	05/12/10	-77.29865	-11.770905
21:35:57	05/12/10	-77.298615	-11.770923
21:35:58	05/12/10	-77.298612	-11.770928
21:35:59	05/12/10	-77.298612	-11.77093
21:36:00	05/12/10	-77.29862	-11.770938
21:36:01	05/12/10	-77.298618	-11.770942
21:36:02	05/12/10	-77.298615	-11.770952
21:36:03	05/12/10	-77.298613	-11.770957
21:36:04	05/12/10	-77.298612	-11.770948
21:36:05	05/12/10	-77.298613	-11.770945
21:36:06	05/12/10	-77.298613	-11.77095
21:36:07	05/12/10	-77.298615	-11.77095
21:36:08	05/12/10	-77.298617	-11.770947
21:36:09	05/12/10	-77.298618	-11.770943
21:36:10	05/12/10	-77.298617	-11.770943
21:36:11	05/12/10	-77.298618	-11.770947
21:36:12	05/12/10	-77.298618	-11.770948
21:36:13	05/12/10	-77.298618	-11.77095
21:36:14	05/12/10	-77.298618	-11.770948
21:36:45	05/12/10	-77.298575	-11.770957
21:36:46	05/12/10	-77.298535	-11.770872
21:36:47	05/12/10	-77.298585	-11.770938
21:36:48	05/12/10	-77.2986	-11.770927
21:36:49	05/12/10	-77.298598	-11.770907
21:36:50	05/12/10	-77.298595	-11.770888
21:36:51	05/12/10	-77.298598	-11.770885
21:36:52	05/12/10	-77.298602	-11.770887
21:36:53	05/12/10	-77.2986	-11.770885
21:36:54	05/12/10	-77.298598	-11.770888
21:36:55	05/12/10	-77.298597	-11.770887
21:36:56	05/12/10	-77.2986	-11.770878
21:36:57	05/12/10	-77.298603	-11.770877
21:36:58	05/12/10	-77.298602	-11.770872
21:36:59	05/12/10	-77.298602	-11.770868
21:37:00	05/12/10	-77.2986	-11.770863
21:37:01	05/12/10	-77.2986	-11.77086
21:37:02	05/12/10	-77.2986	-11.770857
21:37:03	05/12/10	-77.298605	-11.77086
21:37:37	05/12/10	-77.298967	-11.77088
21:37:38	05/12/10	-77.298767	-11.77096
21:37:39	05/12/10	-77.298685	-11.771083
21:37:40	05/12/10	-77.298658	-11.771078
21:37:41	05/12/10	-77.298648	-11.77107
21:37:44	05/12/10	-77.29864	-11.771065
21:37:45	05/12/10	-77.298637	-11.771058
21:37:46	05/12/10	-77.298632	-11.771057
21:37:47	05/12/10	-77.29863	-11.771058
21:37:48	05/12/10	-77.298625	-11.771062
21:37:49	05/12/10	-77.298625	-11.771063
21:37:50	05/12/10	-77.298622	-11.77106
21:37:51	05/12/10	-77.298628	-11.771055
21:37:52	05/12/10	-77.298628	-11.771053
21:37:53	05/12/10	-77.298627	-11.771048
21:37:54	05/12/10	-77.298625	-11.771043
21:37:55	05/12/10	-77.298623	-11.77104
21:37:56	05/12/10	-77.298623	-11.771038
21:37:57	05/12/10	-77.298628	-11.77104
21:38:41	05/12/10	-77.298188	-11.771558
21:38:42	05/12/10	-77.298368	-11.771355
21:38:43	05/12/10	-77.298478	-11.771203
21:38:44	05/12/10	-77.298477	-11.771202
21:38:45	05/12/10	-77.298483	-11.771192
21:38:46	05/12/10	-77.2985	-11.771167
21:38:47	05/12/10	-77.298515	-11.771157
21:38:48	05/12/10	-77.298515	-11.77115
21:38:49	05/12/10	-77.298518	-11.771147
21:38:50	05/12/10	-77.298523	-11.771142
21:38:51	05/12/10	-77.29853	-11.77114
21:38:52	05/12/10	-77.298533	-11.771137
21:38:53	05/12/10	-77.298532	-11.771132
21:38:54	05/12/10	-77.29853	-11.77113
21:38:55	05/12/10	-77.298525	-11.771128
21:38:57	05/12/10	-77.298537	-11.771127
21:39:00	05/12/10	-77.29853	-11.771125
21:39:05	05/12/10	-77.298537	-11.771095
21:39:06	05/12/10	-77.298537	-11.771095
21:39:07	05/12/10	-77.298543	-11.771103
21:39:08	05/12/10	-77.298548	-11.771112
21:39:09	05/12/10	-77.298553	-11.77111
21:39:10	05/12/10	-77.298553	-11.771108
21:39:11	05/12/10	-77.298553	-11.771105
21:39:12	05/12/10	-77.298553	-11.771102
21:39:13	05/12/10	-77.298555	-11.771095
21:39:14	05/12/10	-77.298552	-11.771092
21:39:15	05/12/10	-77.298552	-11.771092
21:39:16	05/12/10	-77.298555	-11.771092
21:39:17	05/12/10	-77.298555	-11.771087
21:39:20	05/12/10	-77.298562	-11.771077
21:39:22	05/12/10	-77.29857	-11.771072
21:40:13	05/12/10	-77.298487	-11.77101
21:40:14	05/12/10	-77.298468	-11.771013
21:40:15	05/12/10	-77.298448	-11.771022
21:40:16	05/12/10	-77.298447	-11.77102
21:40:17	05/12/10	-77.298442	-11.771017
21:40:18	05/12/10	-77.298438	-11.771013
21:40:19	05/12/10	-77.298435	-11.771008
21:40:20	05/12/10	-77.298438	-11.771008
21:40:21	05/12/10	-77.298435	-11.77101
21:40:22	05/12/10	-77.298438	-11.771007
21:40:23	05/12/10	-77.29844	-11.771002
21:40:24	05/12/10	-77.29844	-11.771002
21:40:26	05/12/10	-77.29843	-11.771005
21:40:29	05/12/10	-77.298422	-11.771007
21:40:31	05/12/10	-77.298427	-11.771002
21:40:39	05/12/10	-77.298415	-11.77098
21:40:40	05/12/10	-77.298403	-11.770982
21:40:41	05/12/10	-77.298417	-11.770978
21:40:42	05/12/10	-77.298427	-11.770965
21:40:43	05/12/10	-77.298428	-11.770968
21:40:44	05/12/10	-77.298425	-11.770965
21:40:45	05/12/10	-77.298418	-11.770962
21:40:46	05/12/10	-77.298417	-11.77096
21:40:47	05/12/10	-77.29842	-11.77096
21:40:48	05/12/10	-77.298418	-11.77096
21:40:49	05/12/10	-77.298418	-11.770958
21:40:50	05/12/10	-77.298418	-11.770957
21:40:53	05/12/10	-77.298412	-11.770957
21:40:55	05/12/10	-77.298405	-11.770952
21:40:57	05/12/10	-77.298398	-11.770947
21:41:02	05/12/10	-77.298343	-11.770923
21:41:03	05/12/10	-77.29832	-11.770967
21:41:06	05/12/10	-77.298318	-11.770953
21:41:07	05/12/10	-77.298385	-11.770933
21:41:08	05/12/10	-77.298402	-11.770928
21:41:09	05/12/10	-77.298413	-11.770915
21:41:10	05/12/10	-77.298428	-11.770897
21:41:11	05/12/10	-77.29842	-11.770888
21:41:12	05/12/10	-77.298418	-11.770877
21:41:13	05/12/10	-77.29842	-11.770872
21:41:14	05/12/10	-77.29842	-11.77086
21:41:15	05/12/10	-77.298418	-11.77086
21:41:16	05/12/10	-77.298415	-11.770852
21:41:17	05/12/10	-77.2984	-11.770847
21:41:18	05/12/10	-77.2984	-11.77086
21:41:19	05/12/10	-77.298402	-11.77086
21:41:20	05/12/10	-77.298405	-11.770862
21:41:21	05/12/10	-77.298407	-11.77086
21:41:22	05/12/10	-77.298407	-11.77086
21:41:23	05/12/10	-77.298407	-11.770858
21:41:24	05/12/10	-77.298407	-11.770857
21:41:25	05/12/10	-77.298407	-11.770853
21:41:26	05/12/10	-77.298407	-11.770848
21:41:27	05/12/10	-77.298407	-11.770843
21:41:28	05/12/10	-77.298407	-11.770842
21:41:29	05/12/10	-77.298405	-11.770838
21:41:30	05/12/10	-77.298403	-11.770835
21:41:33	05/12/10	-77.298403	-11.770837
21:41:38	05/12/10	-77.298413	-11.770833
21:41:39	05/12/10	-77.298427	-11.770825
21:41:40	05/12/10	-77.298427	-11.770818
21:41:41	05/12/10	-77.298422	-11.770815
21:41:42	05/12/10	-77.298413	-11.770812
21:41:43	05/12/10	-77.298407	-11.770802
21:41:44	05/12/10	-77.298403	-11.770797
21:41:45	05/12/10	-77.298402	-11.770797
21:41:46	05/12/10	-77.298403	-11.770797
21:41:47	05/12/10	-77.2984	-11.770793
21:41:48	05/12/10	-77.298395	-11.77079
21:41:49	05/12/10	-77.298393	-11.770788
21:41:52	05/12/10	-77.298387	-11.770792
21:41:54	05/12/10	-77.298387	-11.770787
21:41:56	05/12/10	-77.298392	-11.770782
21:41:58	05/12/10	-77.298392	-11.770777
21:42:00	05/12/10	-77.298393	-11.770772
21:42:02	05/12/10	-77.298378	-11.770778
21:42:04	05/12/10	-77.298377	-11.770782
21:42:06	05/12/10	-77.298358	-11.770788
21:42:08	05/12/10	-77.298338	-11.770788
21:42:10	05/12/10	-77.298337	-11.77077
21:42:12	05/12/10	-77.298338	-11.77076
21:42:14	05/12/10	-77.298338	-11.770762
21:42:16	05/12/10	-77.298348	-11.77075
21:42:18	05/12/10	-77.298363	-11.77076
21:42:19	05/12/10	-77.298377	-11.77075
21:42:22	05/12/10	-77.298383	-11.770758
21:42:24	05/12/10	-77.298375	-11.770763
21:42:26	05/12/10	-77.298378	-11.770737
21:42:28	05/12/10	-77.298393	-11.770738
21:42:30	05/12/10	-77.298402	-11.770733
21:42:32	05/12/10	-77.298387	-11.770733
21:42:34	05/12/10	-77.298392	-11.770728
21:42:36	05/12/10	-77.298392	-11.770733
21:42:38	05/12/10	-77.298375	-11.770713
21:42:40	05/12/10	-77.298378	-11.770713
21:42:42	05/12/10	-77.29837	-11.770718
21:42:44	05/12/10	-77.298372	-11.77072
21:42:46	05/12/10	-77.29837	-11.77071
21:42:48	05/12/10	-77.298362	-11.770712
21:42:50	05/12/10	-77.298345	-11.770712
21:42:52	05/12/10	-77.298355	-11.770712
21:42:54	05/12/10	-77.29836	-11.770708
21:42:56	05/12/10	-77.298352	-11.770698
21:42:58	05/12/10	-77.298342	-11.77069
21:42:59	05/12/10	-77.298375	-11.770712
21:43:02	05/12/10	-77.298377	-11.770707
21:43:04	05/12/10	-77.29837	-11.770695
21:43:06	05/12/10	-77.29838	-11.770697
21:43:08	05/12/10	-77.298383	-11.770698
21:43:10	05/12/10	-77.298402	-11.7707
21:43:12	05/12/10	-77.298405	-11.770695
21:43:14	05/12/10	-77.29839	-11.770688
21:43:16	05/12/10	-77.298377	-11.770663
21:43:16	05/12/10	-77.298375	-11.770647
21:43:17	05/12/10	-77.29837	-11.770643
21:43:18	05/12/10	-77.298393	-11.770623
21:43:19	05/12/10	-77.29841	-11.770628
21:43:20	05/12/10	-77.2984	-11.770617
21:43:21	05/12/10	-77.298385	-11.770617
21:43:22	05/12/10	-77.298383	-11.770613
21:43:23	05/12/10	-77.298382	-11.770607
21:43:24	05/12/10	-77.29838	-11.770603
21:43:25	05/12/10	-77.298382	-11.770602
21:43:26	05/12/10	-77.298375	-11.770602
21:43:27	05/12/10	-77.298378	-11.770605
21:43:28	05/12/10	-77.298378	-11.770605
21:43:29	05/12/10	-77.298377	-11.7706
21:43:30	05/12/10	-77.298373	-11.770593
21:43:31	05/12/10	-77.29837	-11.770588
21:43:32	05/12/10	-77.298367	-11.770587
21:43:35	05/12/10	-77.298367	-11.770595
21:43:37	05/12/10	-77.298367	-11.770598
21:43:39	05/12/10	-77.298362	-11.770595
21:43:41	05/12/10	-77.298363	-11.770593
21:43:43	05/12/10	-77.298358	-11.770597
21:43:43	05/12/10	-77.298357	-11.770597
21:43:44	05/12/10	-77.298363	-11.770597
21:43:45	05/12/10	-77.298367	-11.770595
21:43:46	05/12/10	-77.298368	-11.770578
21:43:47	05/12/10	-77.29837	-11.770558
21:43:48	05/12/10	-77.298377	-11.770543
21:43:49	05/12/10	-77.298385	-11.770523
21:43:50	05/12/10	-77.298392	-11.770508
21:43:51	05/12/10	-77.298395	-11.770502
21:43:52	05/12/10	-77.298407	-11.770495
21:43:53	05/12/10	-77.298417	-11.770488
21:43:56	05/12/10	-77.298438	-11.770463
21:43:58	05/12/10	-77.298453	-11.770448
21:44:00	05/12/10	-77.298465	-11.770428
21:44:01	05/12/10	-77.298467	-11.770383
21:44:04	05/12/10	-77.298455	-11.770375
21:44:06	05/12/10	-77.298448	-11.770358
21:44:08	05/12/10	-77.298427	-11.770357
21:44:11	05/12/10	-77.298457	-11.770347
21:44:12	05/12/10	-77.298435	-11.770368
21:44:13	05/12/10	-77.298435	-11.770353
21:44:14	05/12/10	-77.298475	-11.770345
21:44:15	05/12/10	-77.298478	-11.770335
21:44:16	05/12/10	-77.298483	-11.770323
21:44:17	05/12/10	-77.29848	-11.770322
21:44:18	05/12/10	-77.298478	-11.770313
21:44:19	05/12/10	-77.29848	-11.770307
21:44:20	05/12/10	-77.298482	-11.770303
21:44:21	05/12/10	-77.298482	-11.770298
21:44:22	05/12/10	-77.298483	-11.770295
21:44:23	05/12/10	-77.298482	-11.770292
21:44:24	05/12/10	-77.298478	-11.770278
21:44:25	05/12/10	-77.298487	-11.770263
21:44:26	05/12/10	-77.298493	-11.77025
21:44:27	05/12/10	-77.298493	-11.770242
21:44:28	05/12/10	-77.298493	-11.770238
21:44:29	05/12/10	-77.298493	-11.770235
21:44:30	05/12/10	-77.298493	-11.770233
21:44:31	05/12/10	-77.298493	-11.770228
21:44:32	05/12/10	-77.298492	-11.770222
21:44:33	05/12/10	-77.29849	-11.770213
21:44:34	05/12/10	-77.298488	-11.770207
21:44:35	05/12/10	-77.298488	-11.770202
21:44:36	05/12/10	-77.298488	-11.770198
21:44:37	05/12/10	-77.298487	-11.770192
21:44:38	05/12/10	-77.298487	-11.770183
21:44:39	05/12/10	-77.298487	-11.770177
21:44:40	05/12/10	-77.298487	-11.770178
21:44:41	05/12/10	-77.298488	-11.770178
21:44:42	05/12/10	-77.29849	-11.770177
21:44:45	05/12/10	-77.298488	-11.77016
21:44:47	05/12/10	-77.29849	-11.770145
21:44:49	05/12/10	-77.298492	-11.770138
21:44:51	05/12/10	-77.298498	-11.770125
21:44:53	05/12/10	-77.298503	-11.770113
21:44:55	05/12/10	-77.298503	-11.7701
21:44:57	05/12/10	-77.298502	-11.770093
21:44:59	05/12/10	-77.298505	-11.770088
21:45:01	05/12/10	-77.29851	-11.77009
21:45:03	05/12/10	-77.298507	-11.770083
21:45:05	05/12/10	-77.298507	-11.770085
21:45:07	05/12/10	-77.298505	-11.77009
21:45:09	05/12/10	-77.298503	-11.770092
21:45:11	05/12/10	-77.298505	-11.770075
21:45:13	05/12/10	-77.298508	-11.770067
21:45:15	05/12/10	-77.298508	-11.77006
21:45:17	05/12/10	-77.298512	-11.770048
21:45:19	05/12/10	-77.298503	-11.770042
21:45:21	05/12/10	-77.29849	-11.77004
21:45:23	05/12/10	-77.298485	-11.770045
21:45:25	05/12/10	-77.298472	-11.770045
21:45:27	05/12/10	-77.298453	-11.770038
21:45:29	05/12/10	-77.298432	-11.770032
21:45:31	05/12/10	-77.298407	-11.770025
21:45:33	05/12/10	-77.298398	-11.770033
21:45:35	05/12/10	-77.298397	-11.770035
21:45:37	05/12/10	-77.298382	-11.77002
21:45:39	05/12/10	-77.298398	-11.770005
21:45:41	05/12/10	-77.298412	-11.769997
21:45:43	05/12/10	-77.298427	-11.769998
21:45:45	05/12/10	-77.298432	-11.769987
21:45:47	05/12/10	-77.298435	-11.769972
21:45:49	05/12/10	-77.298442	-11.76996
21:45:51	05/12/10	-77.298445	-11.769945
21:45:53	05/12/10	-77.298448	-11.76993
21:45:54	05/12/10	-77.298437	-11.76992
21:45:57	05/12/10	-77.298435	-11.76991
21:45:59	05/12/10	-77.29843	-11.769905
21:46:01	05/12/10	-77.298402	-11.76988
21:46:03	05/12/10	-77.298397	-11.769867
21:46:05	05/12/10	-77.298408	-11.769857
21:46:07	05/12/10	-77.29839	-11.76984
21:46:09	05/12/10	-77.298385	-11.76982
21:46:11	05/12/10	-77.298392	-11.769802
21:46:13	05/12/10	-77.298395	-11.7698
21:46:15	05/12/10	-77.298397	-11.769788
21:46:17	05/12/10	-77.298397	-11.76977
21:46:19	05/12/10	-77.298393	-11.769758
21:46:21	05/12/10	-77.298387	-11.76977
21:46:23	05/12/10	-77.298382	-11.769763
21:46:25	05/12/10	-77.29838	-11.769755
21:46:27	05/12/10	-77.298378	-11.769752
21:46:29	05/12/10	-77.29838	-11.769752
21:46:31	05/12/10	-77.298382	-11.769748
21:46:33	05/12/10	-77.298378	-11.769755
21:46:35	05/12/10	-77.298377	-11.76975
21:46:37	05/12/10	-77.298392	-11.769755
21:46:39	05/12/10	-77.2984	-11.769747
21:46:39	05/12/10	-77.298405	-11.769738
21:46:40	05/12/10	-77.29841	-11.769733
21:46:41	05/12/10	-77.298392	-11.769738
21:46:42	05/12/10	-77.298402	-11.769732
21:46:43	05/12/10	-77.298407	-11.769725
21:46:44	05/12/10	-77.298403	-11.769722
21:46:45	05/12/10	-77.298397	-11.769712
21:46:46	05/12/10	-77.2984	-11.7697
21:46:47	05/12/10	-77.298395	-11.769693
21:46:48	05/12/10	-77.29839	-11.76969
21:46:49	05/12/10	-77.298385	-11.769687
21:46:50	05/12/10	-77.298387	-11.769688
21:46:51	05/12/10	-77.298388	-11.769687
21:46:54	05/12/10	-77.298373	-11.76968
21:47:00	05/12/10	-77.298333	-11.769635
21:47:01	05/12/10	-77.298328	-11.769655
21:47:02	05/12/10	-77.298337	-11.769652
21:47:03	05/12/10	-77.298333	-11.769655
21:47:04	05/12/10	-77.298337	-11.769657
21:47:05	05/12/10	-77.298343	-11.769657
21:47:06	05/12/10	-77.298353	-11.769657
21:47:07	05/12/10	-77.29835	-11.769652
21:47:08	05/12/10	-77.298355	-11.769643
21:47:09	05/12/10	-77.298353	-11.769627
21:47:10	05/12/10	-77.298355	-11.769625
21:47:11	05/12/10	-77.298353	-11.769625
21:47:12	05/12/10	-77.298355	-11.769615
21:47:13	05/12/10	-77.298352	-11.769608
21:47:14	05/12/10	-77.298347	-11.769608
21:47:15	05/12/10	-77.298345	-11.769608
21:47:16	05/12/10	-77.298343	-11.769607
21:47:17	05/12/10	-77.298345	-11.769607
21:47:18	05/12/10	-77.298348	-11.769608
21:47:19	05/12/10	-77.298353	-11.769605
21:47:20	05/12/10	-77.298355	-11.769605
21:47:21	05/12/10	-77.298358	-11.769605
21:47:22	05/12/10	-77.298362	-11.769605
21:47:23	05/12/10	-77.298362	-11.769603
21:47:26	05/12/10	-77.29837	-11.769605
21:47:28	05/12/10	-77.29838	-11.769617
21:47:30	05/12/10	-77.29838	-11.769622
21:47:32	05/12/10	-77.298383	-11.769623
21:47:34	05/12/10	-77.298383	-11.769618
21:47:36	05/12/10	-77.29838	-11.76961
21:47:38	05/12/10	-77.298365	-11.769603
21:47:40	05/12/10	-77.298357	-11.769597
21:47:42	05/12/10	-77.298358	-11.769595
21:47:44	05/12/10	-77.298357	-11.769593
21:47:46	05/12/10	-77.298358	-11.769592
21:47:48	05/12/10	-77.298347	-11.769588
21:47:50	05/12/10	-77.298332	-11.769583
21:47:52	05/12/10	-77.298338	-11.769573
21:47:54	05/12/10	-77.298348	-11.76957
21:47:56	05/12/10	-77.298355	-11.769575
21:47:58	05/12/10	-77.298353	-11.769573
21:48:00	05/12/10	-77.298365	-11.769575
21:48:02	05/12/10	-77.298373	-11.76957
21:48:04	05/12/10	-77.298373	-11.76956
21:48:06	05/12/10	-77.298363	-11.769562
21:48:08	05/12/10	-77.298355	-11.769558
21:48:09	05/12/10	-77.298352	-11.769557
21:48:12	05/12/10	-77.298347	-11.769548
21:48:14	05/12/10	-77.298362	-11.76955
21:48:16	05/12/10	-77.298393	-11.769558
21:48:18	05/12/10	-77.298403	-11.769548
21:48:20	05/12/10	-77.298403	-11.76954
21:48:22	05/12/10	-77.298425	-11.769538
21:48:24	05/12/10	-77.298413	-11.769532
21:48:26	05/12/10	-77.298415	-11.769523
21:48:28	05/12/10	-77.29843	-11.769523
21:48:30	05/12/10	-77.298423	-11.769525
21:48:32	05/12/10	-77.29844	-11.769508
21:48:34	05/12/10	-77.298425	-11.769487
21:48:36	05/12/10	-77.298423	-11.769482
21:48:38	05/12/10	-77.298418	-11.769482
21:48:40	05/12/10	-77.298412	-11.769472
21:48:42	05/12/10	-77.29843	-11.769477
21:48:44	05/12/10	-77.298428	-11.769478
21:48:46	05/12/10	-77.298412	-11.76947
21:48:48	05/12/10	-77.298423	-11.76946
21:48:50	05/12/10	-77.298418	-11.76946
21:48:52	05/12/10	-77.2984	-11.769458
21:48:53	05/12/10	-77.298425	-11.769462
21:48:56	05/12/10	-77.29845	-11.769462
21:48:58	05/12/10	-77.298415	-11.769442
21:49:00	05/12/10	-77.298412	-11.769405
21:49:02	05/12/10	-77.298432	-11.769392
21:49:04	05/12/10	-77.298423	-11.769388
21:49:04	05/12/10	-77.298413	-11.76938
21:49:05	05/12/10	-77.298415	-11.769382
21:49:06	05/12/10	-77.298427	-11.769392
21:49:07	05/12/10	-77.29844	-11.76938
21:49:08	05/12/10	-77.298448	-11.769385
21:49:09	05/12/10	-77.298457	-11.76941
21:49:10	05/12/10	-77.298458	-11.769435
21:49:11	05/12/10	-77.298452	-11.769437
21:49:12	05/12/10	-77.298445	-11.769432
21:49:13	05/12/10	-77.298445	-11.769415
21:49:14	05/12/10	-77.298448	-11.769407
21:49:15	05/12/10	-77.29844	-11.769397
21:49:16	05/12/10	-77.298435	-11.76939
21:49:17	05/12/10	-77.298433	-11.769388
21:49:18	05/12/10	-77.298435	-11.769388
21:49:19	05/12/10	-77.298433	-11.769385
21:49:20	05/12/10	-77.298433	-11.769383
21:49:21	05/12/10	-77.298433	-11.769382
21:49:22	05/12/10	-77.298428	-11.769378
21:49:23	05/12/10	-77.298427	-11.769377
21:49:24	05/12/10	-77.298427	-11.769375
21:49:25	05/12/10	-77.298427	-11.769375
21:49:28	05/12/10	-77.298425	-11.769365
21:49:30	05/12/10	-77.298407	-11.769355
21:49:32	05/12/10	-77.298402	-11.769352
21:49:34	05/12/10	-77.298407	-11.769357
21:49:36	05/12/10	-77.298412	-11.769362
21:49:37	05/12/10	-77.29842	-11.769367
21:49:40	05/12/10	-77.29843	-11.769372
21:49:42	05/12/10	-77.29842	-11.769368
21:49:44	05/12/10	-77.298427	-11.769368
21:49:46	05/12/10	-77.298443	-11.769357
21:49:48	05/12/10	-77.298403	-11.769345
21:49:50	05/12/10	-77.298403	-11.769347
21:49:52	05/12/10	-77.298405	-11.769342
21:49:54	05/12/10	-77.298405	-11.769343
21:49:56	05/12/10	-77.298418	-11.76933
21:49:58	05/12/10	-77.29842	-11.769323
21:50:00	05/12/10	-77.298428	-11.76933
21:50:01	05/12/10	-77.298438	-11.769333
21:50:04	05/12/10	-77.298465	-11.769337
21:50:06	05/12/10	-77.29845	-11.769323
21:50:08	05/12/10	-77.29845	-11.769317
21:50:08	05/12/10	-77.298448	-11.769322
21:50:09	05/12/10	-77.29845	-11.769325
21:50:10	05/12/10	-77.298468	-11.769335
21:50:11	05/12/10	-77.298475	-11.769322
21:50:12	05/12/10	-77.298475	-11.769305
21:50:13	05/12/10	-77.298473	-11.769282
21:50:14	05/12/10	-77.298472	-11.769268
21:50:15	05/12/10	-77.298458	-11.769262
21:50:16	05/12/10	-77.298458	-11.769268
21:50:17	05/12/10	-77.29847	-11.76927
21:50:18	05/12/10	-77.298472	-11.769272
21:50:19	05/12/10	-77.298468	-11.769272
21:50:20	05/12/10	-77.298467	-11.769272
21:50:21	05/12/10	-77.298468	-11.769272
21:50:22	05/12/10	-77.298468	-11.769268
21:50:23	05/12/10	-77.298465	-11.769265
21:50:24	05/12/10	-77.298467	-11.769255
21:50:25	05/12/10	-77.298468	-11.769245
21:50:26	05/12/10	-77.29847	-11.769233
21:50:27	05/12/10	-77.29847	-11.769225
21:50:28	05/12/10	-77.298472	-11.769222
21:50:29	05/12/10	-77.298475	-11.769217
21:50:30	05/12/10	-77.298477	-11.769212
21:50:31	05/12/10	-77.298482	-11.769207
21:50:32	05/12/10	-77.298487	-11.769205
21:50:33	05/12/10	-77.298492	-11.769203
21:50:35	05/12/10	-77.298503	-11.769188
21:50:38	05/12/10	-77.298503	-11.769175
21:50:40	05/12/10	-77.2985	-11.769175
21:50:42	05/12/10	-77.298505	-11.769177
21:50:44	05/12/10	-77.298513	-11.769172
21:50:46	05/12/10	-77.298513	-11.769162
21:50:48	05/12/10	-77.29849	-11.769267
21:50:50	05/12/10	-77.298523	-11.76936
21:50:52	05/12/10	-77.298542	-11.76945
21:50:54	05/12/10	-77.298555	-11.769545
21:50:56	05/12/10	-77.298573	-11.769668
21:50:58	05/12/10	-77.298603	-11.769827
21:51:00	05/12/10	-77.2986	-11.769973
21:51:02	05/12/10	-77.298533	-11.77011
21:51:03	05/12/10	-77.298452	-11.770277
21:51:06	05/12/10	-77.298348	-11.7704
21:51:08	05/12/10	-77.298228	-11.770553
21:51:10	05/12/10	-77.298108	-11.770692
21:51:12	05/12/10	-77.297975	-11.770838
21:51:14	05/12/10	-77.29787	-11.770962
21:51:16	05/12/10	-77.297725	-11.77113
21:51:18	05/12/10	-77.297603	-11.771298
21:51:20	05/12/10	-77.297477	-11.771467
21:51:22	05/12/10	-77.297357	-11.771638
21:51:24	05/12/10	-77.297232	-11.771798
21:51:26	05/12/10	-77.297093	-11.771943
21:51:28	05/12/10	-77.296958	-11.772082
21:51:30	05/12/10	-77.296807	-11.772225
21:51:32	05/12/10	-77.296643	-11.772327
21:51:34	05/12/10	-77.296493	-11.772452
21:51:36	05/12/10	-77.296367	-11.77258
21:51:38	05/12/10	-77.296207	-11.772727
21:51:40	05/12/10	-77.296075	-11.772877
21:51:42	05/12/10	-77.295942	-11.773038
21:51:44	05/12/10	-77.29578	-11.773185
21:51:46	05/12/10	-77.295573	-11.77329
21:51:48	05/12/10	-77.295332	-11.773363
21:51:50	05/12/10	-77.29511	-11.773365
21:51:52	05/12/10	-77.294868	-11.773412
21:51:54	05/12/10	-77.29464	-11.77347
21:51:56	05/12/10	-77.294363	-11.773445
21:51:58	05/12/10	-77.294092	-11.773412
21:52:00	05/12/10	-77.293868	-11.773368
21:52:02	05/12/10	-77.293683	-11.773392
21:52:04	05/12/10	-77.293483	-11.773453
21:52:06	05/12/10	-77.293202	-11.773533
21:52:08	05/12/10	-77.293035	-11.773488
21:52:10	05/12/10	-77.292712	-11.773487
21:52:12	05/12/10	-77.292442	-11.773462
21:52:14	05/12/10	-77.292173	-11.773495
21:52:16	05/12/10	-77.29187	-11.773475
21:52:18	05/12/10	-77.29156	-11.77343
21:52:20	05/12/10	-77.29128	-11.773335
21:52:22	05/12/10	-77.290998	-11.773227
21:52:24	05/12/10	-77.290718	-11.773105
21:52:26	05/12/10	-77.290437	-11.773023
21:52:28	05/12/10	-77.290088	-11.77297
21:52:30	05/12/10	-77.289787	-11.772987
21:52:32	05/12/10	-77.289495	-11.773045
21:52:34	05/12/10	-77.28923	-11.773068
21:52:36	05/12/10	-77.288968	-11.773065
21:52:38	05/12/10	-77.288658	-11.773057
21:52:40	05/12/10	-77.288388	-11.773067
21:52:42	05/12/10	-77.28811	-11.773098
21:52:44	05/12/10	-77.287815	-11.773102
21:52:46	05/12/10	-77.287523	-11.773102
21:52:48	05/12/10	-77.287223	-11.7731
21:52:50	05/12/10	-77.28694	-11.773075
21:52:52	05/12/10	-77.286665	-11.773053
21:52:54	05/12/10	-77.286393	-11.773053
21:52:56	05/12/10	-77.286117	-11.77307
21:52:58	05/12/10	-77.285865	-11.77301
21:53:00	05/12/10	-77.285535	-11.772947
21:53:01	05/12/10	-77.285342	-11.772862
21:53:04	05/12/10	-77.28503	-11.772892
21:53:06	05/12/10	-77.284797	-11.772812
21:53:08	05/12/10	-77.284493	-11.77275
21:53:10	05/12/10	-77.284148	-11.772772
21:53:12	05/12/10	-77.283897	-11.772847
21:53:14	05/12/10	-77.283662	-11.77288
21:53:16	05/12/10	-77.283465	-11.772855
21:53:18	05/12/10	-77.283225	-11.772803
21:53:20	05/12/10	-77.282995	-11.772757
21:53:22	05/12/10	-77.28274	-11.77278
21:53:24	05/12/10	-77.282475	-11.772775
21:53:26	05/12/10	-77.282242	-11.772707
21:53:28	05/12/10	-77.281998	-11.772608
21:53:30	05/12/10	-77.281767	-11.77246
21:53:32	05/12/10	-77.281405	-11.772365
21:53:34	05/12/10	-77.28117	-11.77233
21:53:36	05/12/10	-77.280865	-11.772325
21:53:38	05/12/10	-77.280578	-11.772328
21:53:40	05/12/10	-77.280312	-11.772345
21:53:42	05/12/10	-77.28003	-11.772375
21:53:44	05/12/10	-77.279722	-11.772397
21:53:46	05/12/10	-77.279403	-11.772415
21:53:48	05/12/10	-77.27908	-11.772408
21:53:50	05/12/10	-77.278862	-11.772277
21:53:52	05/12/10	-77.278587	-11.772168
21:53:54	05/12/10	-77.278325	-11.772015
21:53:56	05/12/10	-77.278082	-11.77187
21:53:58	05/12/10	-77.277828	-11.771707
21:53:59	05/12/10	-77.27761	-11.771492
21:54:02	05/12/10	-77.277353	-11.77124
21:54:04	05/12/10	-77.277028	-11.770998
21:54:06	05/12/10	-77.27682	-11.770762
21:54:08	05/12/10	-77.276573	-11.770545
21:54:10	05/12/10	-77.276333	-11.770363
21:54:12	05/12/10	-77.27609	-11.7702
21:54:14	05/12/10	-77.275767	-11.770143
21:54:16	05/12/10	-77.275588	-11.770127
21:54:18	05/12/10	-77.275375	-11.770198
21:54:20	05/12/10	-77.275125	-11.770275
21:54:22	05/12/10	-77.274852	-11.7703
21:54:24	05/12/10	-77.274622	-11.770193
21:54:26	05/12/10	-77.274322	-11.770098
21:54:28	05/12/10	-77.274017	-11.76996
21:54:30	05/12/10	-77.27373	-11.769842
21:54:32	05/12/10	-77.27353	-11.769787
21:54:34	05/12/10	-77.273255	-11.769683
21:54:36	05/12/10	-77.273023	-11.769665
21:54:38	05/12/10	-77.272925	-11.769843
21:54:40	05/12/10	-77.272813	-11.770048
21:54:42	05/12/10	-77.272863	-11.77008
21:54:44	05/12/10	-77.272985	-11.770457
21:54:46	05/12/10	-77.273118	-11.77067
21:54:48	05/12/10	-77.273127	-11.77085
21:54:50	05/12/10	-77.273148	-11.771023
21:54:52	05/12/10	-77.273107	-11.771205
21:54:54	05/12/10	-77.273088	-11.771378
21:54:56	05/12/10	-77.273078	-11.771528
21:54:58	05/12/10	-77.273037	-11.771692
21:54:59	05/12/10	-77.272995	-11.771883
21:55:02	05/12/10	-77.272948	-11.772067
21:55:04	05/12/10	-77.27291	-11.772223
21:55:06	05/12/10	-77.272908	-11.772372
21:55:08	05/12/10	-77.272915	-11.772535
21:55:10	05/12/10	-77.272878	-11.772697
21:55:12	05/12/10	-77.27284	-11.772848
21:55:14	05/12/10	-77.2728	-11.772998
21:55:16	05/12/10	-77.272773	-11.773157
21:55:18	05/12/10	-77.272738	-11.773312
21:55:20	05/12/10	-77.272698	-11.77348
21:55:22	05/12/10	-77.272595	-11.77357
21:55:24	05/12/10	-77.272422	-11.773552
21:55:26	05/12/10	-77.272248	-11.773578
21:55:28	05/12/10	-77.272047	-11.773623
21:55:30	05/12/10	-77.271843	-11.773663
21:55:32	05/12/10	-77.271635	-11.773695
21:55:34	05/12/10	-77.271448	-11.773747
21:55:36	05/12/10	-77.271258	-11.773825
21:55:38	05/12/10	-77.271067	-11.773903
21:55:40	05/12/10	-77.270865	-11.773998
21:55:42	05/12/10	-77.270675	-11.774063
21:55:44	05/12/10	-77.27046	-11.774122
21:55:46	05/12/10	-77.270247	-11.77417
21:55:48	05/12/10	-77.270043	-11.774225
21:55:50	05/12/10	-77.26992	-11.774287
21:55:52	05/12/10	-77.269775	-11.774397
21:55:54	05/12/10	-77.269628	-11.774507
21:55:56	05/12/10	-77.26951	-11.774648
21:55:58	05/12/10	-77.269402	-11.774798
21:56:00	05/12/10	-77.269233	-11.774953
21:56:01	05/12/10	-77.269128	-11.775087
21:56:04	05/12/10	-77.268987	-11.775217
21:56:06	05/12/10	-77.268825	-11.775293
21:56:08	05/12/10	-77.268552	-11.775467
21:56:10	05/12/10	-77.268197	-11.77561
21:56:12	05/12/10	-77.268177	-11.77571
21:56:14	05/12/10	-77.268108	-11.775887
21:56:16	05/12/10	-77.268038	-11.776017
21:56:18	05/12/10	-77.26792	-11.776153
21:56:20	05/12/10	-77.267958	-11.77632
21:56:22	05/12/10	-77.268025	-11.776568
21:56:24	05/12/10	-77.26804	-11.776765
21:56:26	05/12/10	-77.26803	-11.776905
21:56:28	05/12/10	-77.268023	-11.777002
21:56:30	05/12/10	-77.267928	-11.777072
21:56:32	05/12/10	-77.267787	-11.777207
21:56:34	05/12/10	-77.267635	-11.77725
21:56:36	05/12/10	-77.267433	-11.777293
21:56:38	05/12/10	-77.267247	-11.777342
21:56:40	05/12/10	-77.267033	-11.777437
21:56:42	05/12/10	-77.26686	-11.777555
21:56:44	05/12/10	-77.26663	-11.777673
21:56:46	05/12/10	-77.266443	-11.777773
21:56:48	05/12/10	-77.26624	-11.777857
21:56:50	05/12/10	-77.266107	-11.777907
21:56:52	05/12/10	-77.265715	-11.777877
21:56:54	05/12/10	-77.265592	-11.77803
21:56:56	05/12/10	-77.265382	-11.778073
21:56:58	05/12/10	-77.265102	-11.778092
21:57:00	05/12/10	-77.264837	-11.778092
21:57:02	05/12/10	-77.264547	-11.778095
21:57:04	05/12/10	-77.264325	-11.777905
21:57:06	05/12/10	-77.264098	-11.777717
21:57:08	05/12/10	-77.263963	-11.77741
21:57:10	05/12/10	-77.263722	-11.7771
21:57:12	05/12/10	-77.263518	-11.776815
21:57:14	05/12/10	-77.263362	-11.776485
21:57:16	05/12/10	-77.263137	-11.77618
21:57:18	05/12/10	-77.262925	-11.775858
21:57:20	05/12/10	-77.262748	-11.775508
21:57:22	05/12/10	-77.262578	-11.775135
21:57:24	05/12/10	-77.262425	-11.774762
21:57:26	05/12/10	-77.26227	-11.774405
21:57:28	05/12/10	-77.262077	-11.774068
21:57:30	05/12/10	-77.26187	-11.773728
21:57:32	05/12/10	-77.261622	-11.773485
21:57:34	05/12/10	-77.261407	-11.773485
21:57:36	05/12/10	-77.261052	-11.773592
21:57:38	05/12/10	-77.260925	-11.773495
21:57:40	05/12/10	-77.261057	-11.773725
21:57:42	05/12/10	-77.261255	-11.773807
21:57:44	05/12/10	-77.261382	-11.77388
21:57:46	05/12/10	-77.261595	-11.773867
21:57:48	05/12/10	-77.262032	-11.773488
21:57:50	05/12/10	-77.262392	-11.773253
21:57:52	05/12/10	-77.262723	-11.77318
21:57:54	05/12/10	-77.262917	-11.773175
21:57:56	05/12/10	-77.263103	-11.773147
21:57:58	05/12/10	-77.263268	-11.773305
21:57:59	05/12/10	-77.26363	-11.77362
21:58:02	05/12/10	-77.263668	-11.773862
21:58:04	05/12/10	-77.263645	-11.774042
21:58:06	05/12/10	-77.263637	-11.774258
21:58:08	05/12/10	-77.263737	-11.774425
21:58:10	05/12/10	-77.263892	-11.77461
21:58:12	05/12/10	-77.263975	-11.77478
21:58:14	05/12/10	-77.264133	-11.774832
21:58:16	05/12/10	-77.264223	-11.775037
21:58:18	05/12/10	-77.264252	-11.77518
21:58:20	05/12/10	-77.264285	-11.77535
21:58:22	05/12/10	-77.264312	-11.775508
21:58:24	05/12/10	-77.264327	-11.775673
21:58:26	05/12/10	-77.264332	-11.77588
21:58:27	05/12/10	-77.264453	-11.776005
21:58:30	05/12/10	-77.264642	-11.776177
21:58:32	05/12/10	-77.264853	-11.776318
21:58:34	05/12/10	-77.265022	-11.776305
21:58:36	05/12/10	-77.265222	-11.776328
21:58:38	05/12/10	-77.265478	-11.776235
21:58:40	05/12/10	-77.265763	-11.776107
21:58:42	05/12/10	-77.26605	-11.775918
21:58:44	05/12/10	-77.26647	-11.775697
21:58:46	05/12/10	-77.26677	-11.775427
21:58:48	05/12/10	-77.266662	-11.774938
21:58:50	05/12/10	-77.266707	-11.77483
21:58:52	05/12/10	-77.266565	-11.774785
21:58:54	05/12/10	-77.266462	-11.774887
21:58:56	05/12/10	-77.2662	-11.77498
21:58:58	05/12/10	-77.265855	-11.775233
21:59:00	05/12/10	-77.26549	-11.775537
21:59:01	05/12/10	-77.265328	-11.775788
21:59:04	05/12/10	-77.265228	-11.775858
21:59:06	05/12/10	-77.265148	-11.77582
